# Supplementary material for: Integrated transcriptomic and metabolomic analyses reveal the regulatory mechanism of subcutaneous fat deposition in Baicheng Oil chickens
Source: Poult Sci. 2026 Apr 2;105(7):106894. doi: 10.1016/j.psj.2026.106894 (PMC13090636; doi:10.1016/j.psj.2026.106894)
Supplement: Supplementary file 2 [file mmc2.xlsx]

## Sheet: Sheet1
Table S1. mRNA Primer sequence
Gene	Primer sequence	Product Length
β-actin	F：GCCCTCTTCCAGCCATCTTT	158 bp
	R：CTGTCAGCAATGCCAGGGTA
CETP	F：GCTTACACACTGGCCAACATC	143 bp
	R：CCCGCGTAGCCATAAGTCAG
PCK1	F：GCCATGATGAACCCAAGCCT	99 bp
	R：GATTGCCCTTAAGTTGCCTTGT
CH25H	F：GATAGGCTGTGCCTCCAGTT	188 bp
	R：TAGCTCTGCGGCTGGATTTT
ELOVL2	F：GGGATTACGCTGCTCTCCTT	124 bp
	R：CCTTGGCTACCCGGATGT
APOB	F：ACAGCTGTACAAGGACGCAA	176 bp
	R：AGTATTCCTCCCGCAATGCC
FGF1	F：CCGCTGGGCAACTACAAGA	128 bp
	R：AGCTGGAGCTGAATGTGCTG
ACSBG2	F：CTTGCAGATCCAGTCCCCAT	188 bp
	R：GGACGTGAAGAGGACGCTAA
AGPAT2	F：GGCCTGAGGTTTGAGGTGAA	184 bp
	R：CGAGGTATGTGATGAGCCCC
FABP3	F：GGTGACGGTGAAGACCCATA	133 bp
	R：GACCAGCTTGCCTCCATCTA
APOV1	F：TTAGCACCACTGTCCCTGAAGT	229 bp
	R：AGCTGTTCCGCCAGTTTAGT
KLF5	F：GCAGTCCAGACAGACAAGCA	218 bp
	R：TTTTGTGCAGCCGGGGTAG
FABP9	F：GGGCTTAGCGACCAGGAAAC	162 bp
	R：TTCCGGTCATCTGCTGTTGTT
WNT2	F：ACGGGTTTCACTGTGGCTAA	117 bp
	R：TACTGGCTCTCCTCCTACATCC
CCL19	F：GAGATGTGTCCTGCATGTGTAT	173 bp
	R：CACAGAGACGCTTGCCCTTT
LPIN1	F：ATGGCGTGTCTCCTCTACCT	222 bp
	R：GCCGGCTTCGTTTGTCTTTC
PLIN3	F：GCAAAGCCAAGGTAGTGGGA	123 bp
	R：CAGTGGCAAGTTCACCTAGT
HMGCS2	F：GGTGCTGGAGAGAGGCTTG	242 bp
	R：AGAAGGGCGTGTGGAAGATG
MTTP	F：GCTTCCGTTAAAGGGCACAC	103 bp
	R：GGGATGCTTTAGCCCGATCA
FOXA1	F：GGGACTGTGAAAATGGAAGGG	80 bp
	R：ACCGAGGAATAGGCCTCCTG
FFAR4	F：AGTGTCACTGGTGAGGAGATT	249 bp
	R：AATGAGGGCTCGGAACAGTTT
