# Supplementary material for: Integrated transcriptomic and metabolomic analyses reveal the regulatory mechanism of subcutaneous fat deposition in Baicheng Oil chickens
Source: Poult Sci. 2026 Apr 2;105(7):106894. doi: 10.1016/j.psj.2026.106894 (PMC13090636; doi:10.1016/j.psj.2026.106894)
Supplement: Supplementary file 3 [file mmc3.xlsx]

## Sheet: Table S2-1
Table S2-1. Summary of sequencing data quality control
sample	raw_reads	raw_bases (G)	clean_reads	clean_bases(G)	Q20	Q30	GC_pct
FLZG1	44415606	6.66	41400138	6.21	97.19	92.61	48.56
FLZG2	40874120	6.13	38346282	5.75	97.27	92.76	49.2
FLZG3	42371974	6.36	40882120	6.13	97.26	92.83	50.23
FLZG4	41858962	6.28	40308106	6.05	97.01	92.06	48.49
FLZG5	46852000	7.03	44932688	6.74	97.36	93.01	48.71
FLZG6	46377172	6.96	44361752	6.65	97.19	92.56	49.05
FLZG7	45399982	6.81	43706720	6.56	97.12	92.5	49.55
FLZG8	42574394	6.39	41157414	6.17	97.16	92.54	49.23
FLZG9	41404098	6.21	39884160	5.98	97.04	92.36	49.07
FLZG10	42520608	6.38	39684768	5.95	96.61	91.4	49.12
FHZG1	43502068	6.53	41831034	6.27	97.23	92.79	49.48
FHZG2	41589560	6.24	38569526	5.79	97.06	92.32	49.03
FHZG3	42420898	6.36	39111360	5.87	97.3	92.83	48.54
FHZG4	42761786	6.41	41300718	6.2	97.33	92.93	49.63
FHZG5	54926860	8.24	50164346	7.52	97.06	92.27	49.16
FHZG6	46148808	6.92	42459862	6.37	97.22	92.51	49.54
FHZG7	46104890	6.92	43288024	6.49	97.2	92.42	48.74
FHZG8	40842574	6.13	38425300	5.76	96.85	91.67	48.82
FHZG9	42621314	6.39	40456356	6.07	96.85	91.66	49.42
FHZG10	43016158	6.45	40302158	6.05	97.03	92.15	49.22
FLZP1	41133186	6.17	38976008	5.85	96.62	91.35	50.88
FLZP2	41854636	6.28	39033356	5.86	96.67	91.56	50.44
FLZP3	43986078	6.6	41412072	6.21	96.84	91.92	51.37
FLZP4	42853734	6.43	40894926	6.13	96.62	91.43	50.79
FLZP5	43697478	6.55	40716030	6.11	96.82	91.85	50.81
FLZP6	41553182	6.23	39198304	5.88	96.49	91.13	51.04
FLZP7	42610206	6.39	39807618	5.97	96.49	91.32	50.36
FLZP8	49779470	7.47	46086902	6.91	96.38	91.12	52.08
FLZP9	43236720	6.49	40853098	6.13	96.4	91.05	49.78
FLZP10	41536390	6.23	38867370	5.83	96.74	91.63	51.11
FHZP1	42667948	6.4	40212320	6.03	95.07	88.23	50.7
FHZP2	42183436	6.33	40237606	6.04	96.24	90.64	50.76
FHZP3	42739764	6.41	39847234	5.98	97	92.2	51.46
FHZP4	41801948	6.27	39181378	5.88	96.61	91.45	50.76
FHZP5	41291042	6.19	39170310	5.88	96.8	91.78	50.18
FHZP6	42709890	6.41	41117110	6.17	96.52	91.19	50.93
FHZP7	40334978	6.05	38354640	5.75	96.54	91.14	51.18
FHZP8	42529710	6.38	39713974	5.96	96.56	91.39	50.98
FHZP9	41881552	6.28	39735880	5.96	95.59	89.24	50.86
FHZP10	44490086	6.67	41848064	6.28	96.05	90.51	50.5

## Sheet: Table S2-2
Table S2-2. Statistics on mapping ratio of sequencing data against reference genome
sample	total_reads	total_map	unique_map	multi_map	read1_map	read2_map	positive_map	negative_map	splice_map	unsplice_map	proper_map
FLZG1	41400138	38322442(92.57%)	37214275(89.89%)	1108167(2.68%)	18662809(45.08%)	18551466(44.81%)	18588329(44.9%)	18625946(44.99%)	16998338(41.06%)	20215937(48.83%)	35359378(85.41%)
FLZG2	38346282	35440965(92.42%)	34570211(90.15%)	870754(2.27%)	17345269(45.23%)	17224942(44.92%)	17269682(45.04%)	17300529(45.12%)	17653140(46.04%)	16917071(44.12%)	32790680(85.51%)
FLZG3	40882120	37665470(92.13%)	36757391(89.91%)	908079(2.22%)	18421764(45.06%)	18335627(44.85%)	18363246(44.92%)	18394145(44.99%)	15255918(37.32%)	21501473(52.59%)	35011852(85.64%)
FLZG4	40308106	37422278(92.84%)	36200649(89.81%)	1221629(3.03%)	18216757(45.19%)	17983892(44.62%)	18079610(44.85%)	18121039(44.96%)	17804018(44.17%)	18396631(45.64%)	34347278(85.21%)
FLZG5	44932688	41410050(92.16%)	40072652(89.18%)	1337398(2.98%)	20081335(44.69%)	19991317(44.49%)	20030154(44.58%)	20042498(44.61%)	17994987(40.05%)	22077665(49.13%)	38118780(84.84%)
FLZG6	44361752	41033138(92.5%)	39712727(89.52%)	1320411(2.98%)	19940556(44.95%)	19772171(44.57%)	19822152(44.68%)	19890575(44.84%)	17714496(39.93%)	21998231(49.59%)	37801648(85.21%)
FLZG7	43706720	40229631(92.04%)	39203274(89.7%)	1026357(2.35%)	19685853(45.04%)	19517421(44.66%)	19576745(44.79%)	19626529(44.91%)	16974919(38.84%)	22228355(50.86%)	37074312(84.83%)
FLZG8	41157414	38312747(93.09%)	37323921(90.69%)	988826(2.4%)	18726980(45.5%)	18596941(45.18%)	18650789(45.32%)	18673132(45.37%)	14742075(35.82%)	22581846(54.87%)	35924136(87.28%)
FLZG9	39884160	36799935(92.27%)	36050547(90.39%)	749388(1.88%)	18096549(45.37%)	17953998(45.02%)	18023859(45.19%)	18026688(45.2%)	13054376(32.73%)	22996171(57.66%)	34436484(86.34%)
FLZG10	39684768	36406318(91.74%)	35304446(88.96%)	1101872(2.78%)	17770521(44.78%)	17533925(44.18%)	17627810(44.42%)	17676636(44.54%)	14323893(36.09%)	20980553(52.87%)	33444736(84.28%)
FHZG1	41831034	38652190(92.4%)	37670879(90.05%)	981311(2.35%)	18875199(45.12%)	18795680(44.93%)	18822682(45.0%)	18848197(45.06%)	17835735(42.64%)	19835144(47.42%)	35825492(85.64%)
FHZG2	38569526	35787396(92.79%)	35024304(90.81%)	763092(1.98%)	17597024(45.62%)	17427280(45.18%)	17510605(45.4%)	17513699(45.41%)	15856013(41.11%)	19168291(49.7%)	33506636(86.87%)
FHZG3	39111360	36431703(93.15%)	35367332(90.43%)	1064371(2.72%)	17733730(45.34%)	17633602(45.09%)	17675322(45.19%)	17692010(45.23%)	16739971(42.8%)	18627361(47.63%)	33755588(86.31%)
FHZG4	41300718	38251996(92.62%)	37248638(90.19%)	1003358(2.43%)	18667807(45.2%)	18580831(44.99%)	18597667(45.03%)	18650971(45.16%)	18310617(44.33%)	18938021(45.85%)	35331988(85.55%)
FHZG5	50164346	46227640(92.15%)	44994220(89.69%)	1233420(2.46%)	22586473(45.02%)	22407747(44.67%)	22470733(44.79%)	22523487(44.9%)	19235703(38.35%)	25758517(51.35%)	43064786(85.85%)
FHZG6	42459862	39259160(92.46%)	38317916(90.25%)	941244(2.22%)	19214908(45.25%)	19103008(44.99%)	19131834(45.06%)	19186082(45.19%)	18171242(42.8%)	20146674(47.45%)	36560010(86.1%)
FHZG7	43288024	40353574(93.22%)	39503627(91.26%)	849947(1.96%)	19827465(45.8%)	19676162(45.45%)	19745481(45.61%)	19758146(45.64%)	17932206(41.43%)	21571421(49.83%)	37880212(87.51%)
FHZG8	38425300	34574373(89.98%)	33880475(88.17%)	693898(1.81%)	17047529(44.37%)	16832946(43.81%)	16934090(44.07%)	16946385(44.1%)	14935081(38.87%)	18945394(49.3%)	32124546(83.6%)
FHZG9	40456356	37401136(92.45%)	36599256(90.47%)	801880(1.98%)	18416889(45.52%)	18182367(44.94%)	18283449(45.19%)	18315807(45.27%)	16706085(41.29%)	19893171(49.17%)	34728288(85.84%)
FHZG10	40302158	37233004(92.38%)	36459464(90.47%)	773540(1.92%)	18310597(45.43%)	18148867(45.03%)	18213096(45.19%)	18246368(45.27%)	15179873(37.67%)	21279591(52.8%)	34863478(86.51%)
FLZP1	38976008	35698869(91.59%)	34807319(89.3%)	891550(2.29%)	17517574(44.94%)	17289745(44.36%)	17378336(44.59%)	17428983(44.72%)	13545729(34.75%)	21261590(54.55%)	33152402(85.06%)
FLZP2	39033356	35435468(90.78%)	34930484(89.49%)	504984(1.29%)	17570246(45.01%)	17360238(44.48%)	17443043(44.69%)	17487441(44.8%)	12815051(32.83%)	22115433(56.66%)	33218410(85.1%)
FLZP3	41412072	37771075(91.21%)	37028550(89.41%)	742525(1.79%)	18612066(44.94%)	18416484(44.47%)	18496792(44.67%)	18531758(44.75%)	14532844(35.09%)	22495706(54.32%)	34958692(84.42%)
FLZP4	40894926	36660011(89.64%)	36135231(88.36%)	524780(1.28%)	18182821(44.46%)	17952410(43.9%)	18045899(44.13%)	18089332(44.23%)	13108659(32.05%)	23026572(56.31%)	34607374(84.63%)
FLZP5	40716030	37084160(91.08%)	36071113(88.59%)	1013047(2.49%)	18129520(44.53%)	17941593(44.07%)	18011529(44.24%)	18059584(44.35%)	12796685(31.43%)	23274428(57.16%)	34201374(84.0%)
FLZP6	39198304	35609292(90.84%)	35004233(89.3%)	605059(1.54%)	17614887(44.94%)	17389346(44.36%)	17481660(44.6%)	17522573(44.7%)	12731271(32.48%)	22272962(56.82%)	33369708(85.13%)
FLZP7	39807618	36003798(90.44%)	35424865(88.99%)	578933(1.45%)	17845258(44.83%)	17579607(44.16%)	17679702(44.41%)	17745163(44.58%)	12912593(32.44%)	22512272(56.55%)	33483140(84.11%)
FLZP8	46086902	37520538(81.41%)	36866803(79.99%)	653735(1.42%)	18558816(40.27%)	18307987(39.72%)	18395030(39.91%)	18471773(40.08%)	12233546(26.54%)	24633257(53.45%)	35020792(75.99%)
FLZP9	40853098	36833914(90.16%)	36153239(88.5%)	680675(1.67%)	18245394(44.66%)	17907845(43.83%)	18053294(44.19%)	18099945(44.3%)	12673790(31.02%)	23479449(57.47%)	34521356(84.5%)
FLZP10	38867370	35596532(91.58%)	34972331(89.98%)	624201(1.61%)	17588653(45.25%)	17383678(44.73%)	17468250(44.94%)	17504081(45.04%)	13211199(33.99%)	21761132(55.99%)	33545822(86.31%)
FHZP1	40212320	35925580(89.34%)	35385302(88.0%)	540278(1.34%)	18036240(44.85%)	17349062(43.14%)	17656295(43.91%)	17729007(44.09%)	11908433(29.61%)	23476869(58.38%)	33209468(82.59%)
FHZP2	40237606	36562521(90.87%)	35867112(89.14%)	695409(1.73%)	18105775(45.0%)	17761337(44.14%)	17907556(44.5%)	17959556(44.63%)	13351883(33.18%)	22515229(55.96%)	33983354(84.46%)
FHZP3	39847234	36049958(90.47%)	35398420(88.84%)	651538(1.64%)	17783950(44.63%)	17614470(44.21%)	17691979(44.4%)	17706441(44.44%)	15169040(38.07%)	20229380(50.77%)	34114236(85.61%)
FHZP4	39181378	35488136(90.57%)	34783990(88.78%)	704146(1.8%)	17500115(44.66%)	17283875(44.11%)	17370684(44.33%)	17413306(44.44%)	12588703(32.13%)	22195287(56.65%)	33190818(84.71%)
FHZP5	39170310	35871705(91.58%)	35357032(90.26%)	514673(1.31%)	17774995(45.38%)	17582037(44.89%)	17656196(45.08%)	17700836(45.19%)	12997840(33.18%)	22359192(57.08%)	33721542(86.09%)
FHZP6	41117110	37457903(91.1%)	36806546(89.52%)	651357(1.58%)	18546554(45.11%)	18259992(44.41%)	18384331(44.71%)	18422215(44.8%)	13761713(33.47%)	23044833(56.05%)	35185998(85.58%)
FHZP7	38354640	35244584(91.89%)	34690518(90.45%)	554066(1.44%)	17465248(45.54%)	17225270(44.91%)	17343805(45.22%)	17346713(45.23%)	13810290(36.01%)	20880228(54.44%)	32845664(85.64%)
FHZP8	39713974	35903119(90.4%)	35307616(88.9%)	595503(1.5%)	17758348(44.72%)	17549268(44.19%)	17632150(44.4%)	17675466(44.51%)	13216357(33.28%)	22091259(55.63%)	32970358(83.02%)
FHZP9	39735880	35931251(90.43%)	35342272(88.94%)	588979(1.48%)	17969570(45.22%)	17372702(43.72%)	17664457(44.45%)	17677815(44.49%)	14258032(35.88%)	21084240(53.06%)	33041620(83.15%)
FHZP10	41848064	37528942(89.68%)	36670432(87.63%)	858510(2.05%)	18532461(44.29%)	18137971(43.34%)	18299315(43.73%)	18371117(43.9%)	12667230(30.27%)	24003202(57.36%)	34122542(81.54%)
