# Supplementary material for: Integrated transcriptomic and metabolomic analyses reveal the regulatory mechanism of subcutaneous fat deposition in Baicheng Oil chickens
Source: Poult Sci. 2026 Apr 2;105(7):106894. doi: 10.1016/j.psj.2026.106894 (PMC13090636; doi:10.1016/j.psj.2026.106894)
Supplement: Supplementary file 4 [file mmc4.xlsx]

## Sheet: Table S3-1
Table S3-1. List of differential genes between FHZG and FLZG groups
gene_id	gene_name	FHZG3	FHZG5	FHZG10	FHZG1	FHZG2	FHZG4	FHZG6	FHZG7	FHZG8	FHZG9	FLZG1	FLZG4	FLZG5	FLZG6	FLZG7	FLZG8	FLZG9	FLZG2	FLZG10	FLZG3	FHZG	FLZG	log2FoldChange	pvalue	padj
ENSGALG00010021630	VTG1	4.69642238193092	776.248925436805	27.4438198135391	8.98807822918112	30.8676963646683	13.4737566476647	32.4036124002744	11.4836046826012	2.88796253949423	11.1071	288377.141726998	548467.908505993	390770.410650938	206785.456935617	790.472110284859	16.1895552951844	10565.1995930172	347273.538806303	162207.472107773	292861.704672408	91.9600977408459	224811.549466463	-11.255	3.29702e-30	5.04938e-26
ENSGALG00010026367	RBP	28.1785342915855	245.267121673492	177.788224009449	367.512532037628	584.281395474078	469.996334827362	58.4845687224465	688.250707310567	116.481155759601	143.382549595145	31993.1406413816	46679.5413476076	44525.5462812212	27829.2247214016	4985.48428805665	154.423450507913	4121.50706208753	28760.0927782695	17611.3133206723	33246.3026272465	287.962312370135	23990.6576518452	-6.38036	1.77026e-23	1.35558e-19
ENSGALG00010006626	ENSGALG00010006626	6.57499133470329	5.16351835102088	9.54567645688318	6.99072751158532	6.61450636385748	9.51088704541037	3.95166004881395	18.373767492162	7.70123343865128	3.02920879426363	87.5715361774346	157.569135817314	52.7413582754331	36.9050210525574	38.1461071987331	17.4349057025063	47.4485011662447	40.8540625528402	53.2421296224556	84.2715367568136	7.74561768373513	61.6184294322333	-2.9812	2.40425e-16	1.15278e-12
ENSGALG00010029270	TIMP2	2579.27517215646	3109.2986337064	4041.40076993291	2117.19176065155	2158.53391007216	2688.41073816933	2041.42758121729	2847.1683876396	2210.25399689292	3142.29925591614	10021.8495239338	22294.1418885201	12352.2413789565	8328.23308419379	7459.68318553003	6157.01241379936	3256.26968787954	9214.3419940606	11056.6155849299	11646.798930465	2693.52602063548	10178.7187672269	-1.918	3.01085e-16	1.15278e-12
ENSGALG00010013609	PIGC	657.499133470329	598.968128718422	805.416451049518	631.162826760274	694.523168205036	523.09878749757	454.440905613605	612.458916405399	618.023983451765	952.181297663534	1314.59	1882.01	1448.77282119863	1254.77071578695	1306.50417155661	1143.23167392148	967.577278684205	1499.92772515428	1280.17742781104	1486.17186785147	654.777359883545	1358.37307565047	-1.05359	3.08556e-15	9.45108e-12
ENSGALG00010020897	VTG3	19.7249740041099	476.764861077594	163.469709324124	1860.53219344049	34.174949546597	935.23722613202	18.1776362245442	427.190094192765	80.8629511058385	16.1557802360727	92794.2618641097	131416.440930899	84246.2471881254	76390.5547310206	12867.9534950393	0	10441.4613448777	76819.6447065007	56319.5247146335	73232.7530261267	403.229037528416	61452.8842001333	-7.25169	3.21783e-14	8.2135e-11
ENSGALG00010012340	ENHO	108.956999260797	162.650828057158	132.446260839254	226.699306447124	178.591671824152	149.796470965213	46.6295885760047	158.473744619897	114.555847399938	61.5939121500271	1797.25303899037	1464.76268655775	1505.81959647614	1116.61345748763	490.601323139262	95.8919813637845	364.702205042508	1006.17719772995	312.353827118406	2157.1938240833	134.039463013956	1031.13691379891	-2.94391	3.79865e-14	8.3109e-11
ENSGALG00010020856	VTG2	27.2392498151993	18166.9787316751	8439.57119744184	77754.8660852871	1002.09771412441	17383.5237972488	109.856149357028	34424.7845438564	907.78289158102	153.47991224269	943295.130861413	1485971.49223876	1087179.14521651	695239.497370263	296112.335972432	112.081536658969	276033.981441548	989546.092494155	678266.87032013	1009327.28399646	15837.018027263	746108.391144833	-5.55801	2.42356e-13	4.42868e-10
ENSGALG00010023920	ENSGALG00010023920	13.1499826694066	24.9570053632676	15.5117242424352	31.9576114815329	8.81934181847665	20.6069219317225	10.2743161269163	115.601620471519	13.4771585176397	1.00973626475454	1913.3362381093	1292.06691370197	2145.17402128445	2388.41725991423	22.2518958659277	0	1829.09320182033	617.479974012928	2023.20092565331	2302.89694838246	25.5365418887671	1453.39173787449	-5.82796	2.60255e-13	4.42868e-10
ENSGALG00010015641	ENSGALG00010015641	4.69642238193092	7.74527752653131	5.96604778555199	3.99470143519161	5.5120886365479	10.3034609658612	10.2743161269163	6.89016280956073	9.6265417983141	9.08762638279088	45.8223154416809	63.0276543269256	43.0541700207617	36.9050210525574	19.0730535993666	7.47210244393126	34.4234224147265	35.0177679024345	28.3958024653096	40.9543916949001	7.4096645849197	35.4145701362594	-2.24457	3.83234e-13	5.86922e-10
ENSGALG00010004451	CLDND1	864.141718275289	838.211145649056	1051.21761981426	1740.69115038474	1284.31665231566	1045.40500107469	695.492168591256	943.95230490982	954.952946392759	870.392660218416	4759.41116387592	13632.881630914	6410.76591609142	4804.2767149701	1542.79811337098	911.596498159613	2004.00140219786	6237.83172235367	4790.60850758495	8086.91719083143	1028.8773367626	5318.10888603499	-2.36991	8.01247e-13	1.11555e-09
ENSGALG00010013463	ENSGALG00010013463	42.2678014373783	58.5198746449033	42.9555440559743	36.9509882755224	41.8918736377641	45.9692873861501	42.6779285271907	43.6376977938846	47.1700548117391	45.4381319139544	103.863915001143	103.365353096158	124.857093060209	73.8100421051148	82.6498989305884	68.4942724027032	76.2897469731777	128.398482308927	72.1726645993287	103.173563692921	44.7479182484461	93.7075032170271	-1.06381	1.48766e-12	1.89863e-09
ENSGALG00010021909	ENSGALG00010021909	0	0	0	0.998675358797902	2.20483545461916	1.58514784090173	0	0	2.88796253949423	0	307.518650297503	42.8588049423094	78.5738602878901	81.3803028338446	5.29807044426849	0	113.504257691801	93.380714406492	37.8610699537462	38.5916383278866	0.767662119381302	79.8967369185741	-6.72477	1.67181e-12	1.96952e-09
ENSGALG00010026338	ENSGALG00010026338	2.81785342915855	16.3511414448994	3.57962867133119	27.9629100463413	3.30725318192874	3.96286960225432	0	43.6376977938846	10.5891959781455	0	973.469634716598	753.81074575003	1902.99431491767	1507.42816760831	18.0134395105129	0	1109.92278218294	413.209661248727	1271.89531875866	1274.31164927593	11.2208550147944	922.505571396937	-6.35779	3.1735e-12	3.47158e-09
ENSGALG00010024909	SLC39A5	750.488296632561	468.158997159226	1082.24106829913	807.928365267503	707.752180932751	579.371535849582	604.603987468535	1128.45555347695	845.210369891978	1163.21617699723	2293.15231943701	3370.71895340398	3206.45931229623	1841.46592226351	1603.19611643564	996.280325857501	1734.19619948784	1952.82419002576	2696.41807576836	3989.90285243007	813.742653197545	2368.46142674059	-1.54159	4.88753e-12	4.99017e-09
ENSGALG00010002661	ACBD7	138.074818028769	80.8951208326604	48.9215918415263	134.821173437717	130.085291822531	87.9757051700459	118.549801464419	55.1213024764859	111.667884860444	57.5549670910089	29.5299366179721	18.9082962980777	38.7487530186855	35.9587384614662	27.5499663101961	32.3791105903688	17.6768925913461	24.5124375317042	50.8758127503464	37.0164694165443	96.3667657025606	31.3156413586707	1.6209150523902	6.32622e-12	6.05537e-09
ENSGALG00010003201	MBOAT2	22.5428274332684	32.7022828897989	0	19.973507175958	2.20483545461916	49.9321569884045	7.11298808786512	24.4983566562159	5.77592507898846	8.07789011803634	804.43620442062	1410.55890383659	356.273256921803	527.079403237807	76.2922143974663	12.4535040732188	82.8022863489368	654.832259775525	137.24637858233	496.178207072828	17.2820769883155	455.815261866713	-4.71563	1.0855e-11	9.77904e-09
ENSGALG00010012685	NPTXR	7.51427581108947	39.5869740244934	8.35246689977278	50.932443298693	7.71692409116706	60.2356179542657	8.6936521073907	58.1835970585129	9.6265417983141	2.01947252950908	611.98247956556	1047.5196149135	353.044194170246	509.100034007074	252.18815314718	2.49070081464375	203.749446184462	849.764501099077	509.941285939519	989.993660778643	25.2861965573208	532.977407061991	-4.39394	1.37524e-11	1.1701e-08
ENSGALG00010012956	FABP3	10.332129240248	111.876230938786	14.3185146853248	27.9629100463413	39.6870381831449	22.9846436930751	20.5486322538326	9.18688374608098	10.5891959781455	46.447868178709	1400.12630516247	2006.80051376931	1829.80222588237	558.306728743817	7.41729862197588	12.4535040732188	49.3092267021758	756.383786692585	624.707654236812	1318.41637879351	31.3934046943688	856.372362267825	-4.76944	3.44466e-11	2.63775e-08
ENSGALG00010020155	MFGE8	2156.59715778268	3449.23025848194	1688.39152331121	2080.24077237603	3497.9714487533	3475.43664117704	1780.61801799557	2066.28326922271	1617.25902211677	2477.89279370765	12935.1305123483	14819.0620853467	15798.7276891185	7433.0497530215	3263.61139366939	1684.9591011065	4969.99790647214	10722.4405317254	11973.5633728722	16957.4809150557	2428.99209049249	10055.8023260736	-2.04959	3.66839e-11	2.6753e-08
ENSGALG00010028918	AGPAT2	775.848977494988	1121.34406856337	701.607219580914	1088.55614108971	1045.09200548948	1021.62778346116	839.332594368084	1056.49163079931	960.728871471747	1334.87134200551	4466.14834504916	10146.1917935485	3148.3361827682	2866.28996841529	3156.59037069517	1291.42837239279	1011.30432877859	3251.98337920608	2604.13171775611	8676.81794812912	994.550063432428	4061.9222406739	-2.03003	4.4179e-11	2.94766e-08
ENSGALG00010000717	NDFIP2	988.127269158265	1313.25483394298	1152.64043216864	858.860808566196	1233.60543685942	1701.65620720801	1210.7886389566	1456.88664739934	1340.97727250515	1151.09934182018	3206.54380724118	4725.81352143288	2339.9941406284	3012.96377003443	2214.59344570423	1191.80033980704	3078.57039919811	2886.63133409068	2832.48129591464	2473.8027752631	1240.78968885848	2796.31948293147	-1.17205	4.42679e-11	2.94766e-08
ENSGALG00010003896	MCUB	465.885100287547	407.917949730649	318.586951748476	540.283369109665	429.942913650737	250.453358862473	523.99012247273	176.081938466552	303.236066646894	315.037714603417	1762.63173398999	3856.03189172131	1616.6840842796	1279.37406315532	671.795332333244	657.545015065951	449.365216927376	1114.7322782275	1179.6089607464	2045.35683137799	373.141548557914	1463.31254078247	-1.97149	6.14853e-11	3.92353e-08
ENSGALG00010015216	ENSGALG00010015216	23.4821119096546	42.1687332000038	17.898143356656	45.9390665047035	25.3556077281204	21.3994958521733	33.1939444100372	20.6704884286822	26.9543170352795	16.1557802360727	139.503493678006	148.745264211544	219.576267105885	97.4671068823952	43.4441776430016	29.888409775725	53.9610405420038	164.583509141442	205.869567873495	63.7943409093636	27.3217688661383	116.683317776286	-2.0914	1.42031e-10	8.70081e-08
ENSGALG00010027082	SLC26A9	0	1.72117278367363	1.1932095571104	0.998675358797902	0	0	0.790332009762791	1.5311472910135	0	2.01947252950908	93.6811782363254	724.818024759644	201.278244847061	25.5496299594628	0	0	1.86072553593116	33.8505089723534	40.2273868258553	310.308275534435	0.82540095298673	143.157397467107	-7.43605	1.78491e-10	1.05138e-07
ENSGALG00010013101	ENSGALG00010013101	0	0	0	0	1.10241772730958	0	0	0	0	0	78.4070730890984	176.477432115392	19.3743765093428	43.5289991901959	0	0	10.2339904476214	26.8469553918665	22.4800102850368	78.7584455671156	0.110241772730958	45.6107282595669	-7.76672	2.54262e-10	1.44223e-07
ENSGALG00010021184	DRAXIN	4.69642238193092	8.60586391836813	3.57962867133119	4.99337679398951	14.3314304550245	6.34059136360691	8.6936521073907	3.82786822753374	6.73857925881987	5.04868132377271	77.3887994126166	316.398824721166	158.224074826299	41.6364340080135	7.41729862197588	3.73605122196563	15.8161670554149	23.345178601623	18.9305349768731	123.650759540371	6.68560945017682	78.654412298632	-3.55702	3.94161e-10	2.15096e-07
ENSGALG00010004359	APOV1	12311.2016319937	8861.45807674366	11454.8117482598	121163.289230797	26879.1490272622	39459.8777774872	71.920212888414	12576.0782747394	1491.15132455885	2615.21692571427	710161.372630906	1261885.49115098	1202532.03024464	659104.750346854	109637.210159603	934.012805491407	164024	835889.294197203	681017.713683957	863520.986133601	23688.4154230444	648870.674770834	-4.77568	4.07298e-10	2.15096e-07
ENSGALG00010012854	LECT2	239.517541478477	28.3993509306148	10.7388860139936	28.9615854051392	4.40967090923832	184.669723465051	65.5975568103116	125.554077863107	2.88796253949423	19.1849890303363	6.10964205889078	1.26055308653851	2.15270850103808	4.73141295545608	7.41729862197588	3.73605122196563	0.930362767965582	2.3345178601623	0	0.787584455671156	70.9921344445763	2.9460131529664	4.59152935601747	6.99631e-10	3.32534e-07
ENSGALG00010021533	SSX2IP	9.39284476386184	29.2599373224516	11.932095571104	11.9841043055748	12.1265950004054	10.3034609658612	0.790332009762791	12.249178328108	3.85061671932564	2.01947252950908	90.6264	184.040750634623	150.689595072666	35.012455870375	40.2653353764405	3.73605122196563	29.7716085748986	135.402035889413	80.4547736517107	125.225928451714	10.3908637515964	87.5224891950686	-3.0732	7.00947e-10	3.32534e-07
ENSGALG00010013237	ENSGALG00010013237	0	3.44234556734725	1.1932095571104	6.99072751158532	1.10241772730958	4.75544352270519	0	0	1.92530835966282	1.00973626475454	137.466946325043	191.604069153854	66.7339635321806	88.9505635625743	4.23845635541479	0	7.44290214372466	102.718785847141	37.8610699537462	152.791384400204	2.04191885104751	78.9808141273882	-5.2741	7.16527e-10	3.32534e-07
ENSGALG00010000286	TCN2	1185.37700919936	2644.58198211453	3207.34728951275	7872.55785340387	944.771992304311	2058.31447141089	1472.38853418808	1224.15225916529	1761.65714909148	699.747231474898	29983.0684040065	38581.7483196842	36469.0347160862	17684.1290623126	8500.22422078436	1363.65869601745	2423.59501055034	20720.0132678705	16368.996962815	33846.4419824679	2307.08957718655	20594.0910642595	-3.15811	9.4121e-10	4.13515e-07
ENSGALG00010009327	NID1	528.817160205421	635.112757175568	896.100377389908	554.264824132836	345.056748647899	561.934909599663	230.776946850735	140.099977127735	407.202718068687	183.772000185327	3876.5678863662	6142.67519070217	2609.08270325816	2116.83415627105	791.531724373712	352.434165272091	1224.35740264271	3479.59887057191	899.200411401472	2165.85725309568	448.313841938378	2365.81397639551	-2.39999	9.61125e-10	4.13515e-07
ENSGALG00010014370	ENSGALG00010014370	1.87856895277237	4.30293195918406	0	0	0	0	0	0.765573645506748	0	0	31.5664839709357	47.9010172884634	72.1157347847758	18.9256518218243	1.0596140888537	2.49070081464375	10.2339904476214	19.8434018113796	11.8315843605457	12.6013512907385	0.694707455746318	22.8569530679782	-4.98283	9.99025e-10	4.13515e-07
ENSGALG00010024418	TLDC2	1.87856895277237	3.44234556734725	1.1932095571104	4.99337679398951	4.40967090923832	0	2.37099602928837	6.12458916405398	0	1.00973626475454	69.2426100007622	28.9927209903858	54.8940667764712	24.6033473683716	6.35768453312219	6.22675203660938	5.58217660779349	23.345178601623	8.28210905238198	55.1309118969809	2.54224932385547	28.2657557864502	-3.46997	1.77259e-09	6.99126e-07
ENSGALG00010026124	PACSIN1	51.6606462012401	16.3511414448994	3.57962867133119	73.9019765510448	25.3556077281204	25.3623654544277	37.1456044588512	35.2163876933104	14.4398126974712	22.2141978245999	165.978609266533	482.79183214425	176.522097085123	143.834953845865	85.8287411971495	6.22675203660938	273.526653781881	207.772089554445	153.810596687094	261.478039282824	30.5227368725296	195.777036488177	-2.67942	1.78034e-09	6.99126e-07
ENSGALG00010008681	ENSGALG00010008681	1.87856895277237	2.58175917551044	19.0913529137664	9.98675358797902	5.5120886365479	5.54801744315605	7.90332009762791	7.65573645506748	5.77592507898846	5.04868132377271	70.260883677244	182.780197548084	118.398967557095	21.764499595098	6.35768453312219	8.71745285125313	24.1894319671051	19.8434018113796	40.2273868258553	114.987330527989	7.09822036651887	60.7527236894225	-3.10968	1.93008e-09	7.38978e-07
ENSGALG00010028450	PTGDS	1187.25557815214	532.702976546987	607.343664569192	360.521804526043	461.913027742714	600.771031701755	800.606325889707	354.460597869624	302.273412467063	327.154549780472	1248.40352736668	2776.99844964434	3066.53325972875	1357.91551821589	1687.96524354394	403.493531972288	1654.1850014428	1622.4899128128	1851.6429524254	2859.71915854197	553.500296924569	1852.93465556949	-1.74311	2.13565e-09	7.97745e-07
ENSGALG00010018171	ENSGALG00010018171	0	3.44234556734725	2.38641911422079	1.9973507175958	0	1.58514784090173	9.48398411715349	1.5311472910135	1.92530835966282	4.03894505901817	27.4933892650085	93.2809284038499	31.2142732650522	33.1198906881926	9.53652679968328	0	21.3983436632084	15.1743660910549	47.3263374421827	30.7157937711751	2.63906480669136	30.9259849389408	-3.52461	2.31074e-09	8.42596e-07
ENSGALG00010024104	PLPPR5	2.81785342915855	37.0052148489829	47.7283822844159	7.98940287038322	11.0241772730958	9.51088704541037	8.6936521073907	16.8426202011485	12.5145043378083	4.03894505901817	97.7542729422525	1326.10184703851	306.760961397927	125.855584615132	55.0999326203923	13.6988544805406	22.328706431174	229.950009225987	207.052726309549	114.199746072318	15.8165639456812	249.880264113379	-3.98432	2.48002e-09	8.83292e-07
ENSGALG00010029233	CBX2	4.69642238193092	14.6299686612258	10.7388860139936	4.99337679398951	17.6386836369533	17.436626249919	6.32265607810233	29.0917985292564	19.2530835966282	11.1071	152.74105147227	242.026192615394	86.1083400415234	35.9587384614662	86.8883552860032	3.73605122196563	17.6768925913461	137.736553749576	78.0884567796015	80.3336144784579	13.5908600854299	92.1294246697603	-2.75568	2.59367e-09	9.02774e-07
ENSGALG00010018672	PKDCC	85.4748873511427	85.1980527918444	45.3419631701951	45.9390665047035	57.3257218200982	69.746504999676	67.1782208298372	50.5278606034454	64.4978300487045	66.6425934737998	266.787703238231	563.467229682715	252.943248871975	173.169714169692	121.855620218175	54.7954179221625	105.130992780111	252.127928897528	112.400051425184	273.291806117891	63.7872701593447	217.596971332367	-1.76866	2.81358e-09	9.35119e-07
ENSGALG00010012723	ENSGALG00010012723	10.332129240248	589.501678408217	565.581330070328	3260.67504647515	14.3314304550245	1105.64061902896	7.90332009762791	353.695024224118	74.1243718470186	6.05841758852725	30440.2732847468	56278.6531015984	43379.2290044184	25228.8401610829	10698.9234551558	26.1523585537594	6689.30830167253	28464.7762689589	31939.3619812931	46973.1121051391	598.784336743522	28011.863002262	-5.54787	2.84103e-09	9.35119e-07
ENSGALG00010027941	KLF2	725.127615770134	322.719896938805	571.54737785588	418.444975336321	383.641369103734	588.089848974541	369.875380568986	507.575326970974	353.294083998128	433.176857579699	246.422229708595	329.004355586552	138.849698316956	178.84740971624	175.895938749714	226.653774132581	174.908200377529	208.939348484526	158.543230431312	337.086147027255	467.34927330972	217.515033253126	1.10298017123088	2.86977e-09	9.35119e-07
ENSGALG00010014317	RAD23B	2026.97590004138	1934.59820884915	2036.80871398745	2320.92153384633	2775.88783736552	3056.16503725853	2110.97679807641	1499.75877154772	2007.13396494849	1440.89364980473	4988.52274108432	8184.77119089456	4958.76403214123	4969.87616841107	4033.95083626603	1987.57925008571	4052.66021725808	6480.62157981054	3561.30689252425	4037.94550422601	2121.01204157257	4725.59984127018	-1.15572	3.62489e-09	1.13296e-06
ENSGALG00010000636	ENSGALG00010000636	108.017714784411	58.5198746449033	47.7283822844159	81.891379421428	68.349899093194	91.9385747723003	50.5812486248186	80.3852327782086	49.0953631714019	70.681538532818	185.325809119687	161.35079507693	141.002406817995	158.975475303324	75.2326003086125	163.140903359166	154.440219482287	119.060410868277	144.345329198657	244.938765713729	70.7189	154.781271524866	-1.13002	4.21767e-09	1.26654e-06
ENSGALG00010016914	PDIA2	3.75713790554473	6.02410474285769	16.7049337995456	7.98940287038322	5.5120886365479	3.17029568180346	7.90332009762791	11.4836046826012	0.96265417983141	8.07789011803634	231.148124561368	36.5560395096168	26.9088562629761	65.2934987852939	2.1192281777074	3.73605122196563	18.6072553593116	93.380714406492	56.7916049306193	239.425674524031	7.15854327147794	77.3967047739382	-3.44236	5.56017e-09	1.60668e-06
ENSGALG00010023085	ENSGALG00010023085	19.7249740041099	4.30293195918406	8.35246689977278	3.99470143519161	14.3314304550245	3.17029568180346	30.8229483807488	6.89016280956073	21.178391956291	0	364.541976180483	98.3231407500039	449.91607671696	7.57026072872973	20.1326676882203	11.2081536658969	15.8161670554149	490.248750634083	481.545483474209	556.822210159507	11.2768303581687	249.612488705351	-4.46705	5.97869e-09	1.66383e-06
ENSGALG00010018534	NCEH1	280.846058439469	965.577931640904	558.422072727666	260.654268646253	72.7595700024323	269.475132953294	115.388473425367	189.096690440167	145.360781154543	52.5062857672362	5243.09116020477	7705.76101800992	3330.24005110592	4190.1393133519	646.364594200756	77.2117252539563	746.150939908397	4220.80829117344	1878.85559645465	3410.2406930561	291.008726519733	3144.88633827198	-3.43388	6.00198e-09	1.66383e-06
ENSGALG00010015939	SUN2	479.035082956954	593.804610367401	482.057	527.300589445292	364.900267739471	711.731380564876	459.973229681944	508.340900616481	335.966308761162	372.592681694426	1725.97388163665	2962.2997533655	1831.95493438341	1227.32852064531	1398.69059728688	376.095823011207	491.231541485827	1316.66807313154	1128.73314799606	4119.06670316014	483.570171290061	1657.80429761025	-1.77741	6.08389e-09	1.66383e-06
ENSGALG00010018805	ENSGALG00010018805	0	4.30293195918406	2.38641911422079	0	4.40967090923832	0.792573920450864	0	0	0.96265417983141	2.01947252950908	17.3106525001906	80.6753975384648	49.5122955238759	32.1736080971013	5.29807044426849	0	3.72145107186233	32.6832500422722	18.9305349768731	26.7778714928193	1.48737226124345	26.7083131687728	-4.20732	6.31795e-09	1.69753e-06
ENSGALG00010013598	PAQR7	604.899202792702	1080.0359217552	456.999260373282	288.617178692594	334.032571374803	566.690353122368	353.278408363968	254.936023953747	274.356441251952	187.810945244345	1918.42760649171	4864.47436095212	2248.50402933428	2592.81429958993	636.828067401072	229.144474947225	694.050624902324	2541.12269078666	1458.83435165528	2730.5553078119	440.165630692496	1991.47558138725	-2.17756	1.64415e-08	4.06131e-06
ENSGALG00010020327	MTTPL	3440.59903700259	5401.04019516784	4297.94082471165	7800.65322757042	3996.26426149723	5613.00850463302	1456.58189399282	3801.83872358651	1457.45842826476	2024.52121083286	18317.7251662311	21602.0982440105	14038.8884895199	15335.4556712242	14018.6943955344	1513.10074489608	9675.77278684205	17773.8517283457	14794.2130844263	16269.1321007991	3928.99063072597	14333.8932411829	-1.86721	1.8754e-08	4.54315e-06
ENSGALG00010011198	PINX1	144.649809363472	110.155058155112	165.856128438345	172.770837072037	154.338481823341	143.455879601606	154.114741903744	142.396698064255	169.427135650328	159.538329831218	634.38450044816	854.654992673111	534.948062507964	264.012842914449	109.140251151931	195.520013949535	205.610171720394	647.828706195038	378.610699537462	1026.22254573952	151.670309990346	485.093278683756	-1.67786	1.89854e-08	4.54315e-06
ENSGALG00010026948	ENSGALG00010026948	96.7463010677769	135.11206351838	110.968488811267	85.8860808566196	93.7055068213144	87.9757051700459	69.5492168591256	109.477031307465	70.273755127693	74.7204835918361	188.380630149132	172.695772855776	181.903868337718	169.384583805328	293.513102612474	249.070081464375	157.231307786183	161.081732351199	88.7368827040926	211.07263411987	93.4414633131523	187.307059618615	-1.00374	2.18628e-08	5.00918e-06
novel.369	-	0	2.58175917551044	0	0	0	0	0	0	0	0	82.4801677950256	231.941767923086	69.9630262837378	9.46282591091216	0	0	3.72145107186233	40.8540625528402	43.776862134019	130.739019641412	0.258175917551044	61.2939183312895	-7.61605	2.20474e-08	5.00918e-06
ENSGALG00010028090	ENSGALG00010028090	315.599584065758	202.237802081651	213.584510722761	211.719176065155	314.189052283231	244.905341419317	192.841010382121	202.877016059288	238.73823659819	206.995934274681	515.246480299789	415.982518557709	418.701803451907	331.198906881926	613.516557446291	971.373317711063	537.749679884106	315.159911121911	399.907551386444	337.873731482926	234.368766395215	485.671045822407	-1.05103	2.20639e-08	5.00918e-06
ENSGALG00010004307	NPC2	1139.35206985644	978.486727518456	1177.69783286796	1073.57601070775	865.397915938021	1169.83910658548	1047.98024494546	1258.60307321309	1187.91525791196	1322.75450682845	2610.85370649933	4884.64321033673	3801.68321283326	7125.50791091685	1552.33464017067	770.871902132241	1544.40219482287	6773.60357126091	1629.20916644714	8983.1883013852	1122.16027463731	3967.62978168052	-1.82205	2.22412e-08	5.00918e-06
ENSGALG00010007977	APOB	80550.2	49633.4595627963	51825.863903533	117764.796984807	77171.4457471253	110983.333506814	63551.3872370358	100621.640949888	68254.1066584067	63723.4459323944	301234.883439934	420352.856108738	232186.833504966	205542.041610923	152215.683092011	54281.0882039386	138130.029797082	319246.484636125	151431.265072188	189777.925607433	78407.9699324251	216439.909107334	-1.46489	2.38008e-08	5.20728e-06
ENSGALG00010024983	APOF	3251.80285724897	5650.61024880051	7302.44248951563	6251.70774607487	5399.64202836233	3327.22531805273	4039.38690189762	3081.43392316466	5124.2081992426	5016.36976330057	12119.4932974864	16249.789838568	19317.3297340653	22733.4929683754	9545.00371239411	2462.05775527535	7790.85781894378	13722.295982034	13205.231304805	28495.5931906381	4844.48294756605	14564.1145602585	-1.58807	2.50313e-08	5.32437e-06
ENSGALG00010008383	PLD5	0.939284476386184	0	5.96604778555199	0.998675358797902	0	0.792573920450864	0.790332009762791	0	0	1.00973626475454	15.274105147227	85.7176098846188	9.68718825467138	0.946282591091216	6.35768453312219	0	29.7716085748986	17.5088839512172	27.2126440292551	29.1406248598328	1.04966498157043	22.1616631825934	-4.48943	2.56742e-08	5.38631e-06
ENSGALG00010004748	ENSGALG00010004748	9.39284476386184	10.3270367020418	13.1253051282144	6.99072751158532	0	4.75544352270519	5.53232406833954	3.06229458202699	0.96265417983141	0	57.0233258829807	161.35079507693	22.6034392608999	25.5496299594628	22.2518958659277	3.73605122196563	28.841245806933	18.6761428812984	31.9452777734734	131.526604097083	5.41486304586064	50.3504407826954	-3.22183	2.73841e-08	5.6674e-06
ENSGALG00010007860	DEFB4A	83.5963183983704	20.6540734040835	2.38641911422079	20.972182534756	1.10241772730958	63.4059136360691	24.5002923026465	57.4180234130061	0.96265417983141	5.04868132377271	2.03654735296359	1.26055308653851	2.15270850103808	0.946282591091216	0	3.73605122196563	0	2.3345178601623	2.36631687210914	3.15033782268462	28.0046976034066	1.79833153085531	3.97379827554751	3.59314e-08	7.3372e-06
ENSGALG00010009181	ARID3C	79.8391804928256	137.69382269389	48.9215918415263	73.9019765510448	89.295835912076	122.056383749433	47.4199205857674	107.945884016451	45.2447464520763	56.5452308262544	294.281092503239	178.998538288469	162.529491828375	186.41767044497	158.942113328055	186.802561098281	176.768925913461	238.120821736555	136.063220146275	640.306162460649	80.8864573121345	235.923059774833	-1.54394	3.82756e-08	7.61287e-06
ENSGALG00010024422	ENSGALG00010024422	0	0	0	0	0	0	0	0	0	0	26.4751155885267	1.26055308653851	16.1453137577856	0	2.1192281777074	0	2.79108830389675	10.5053303707304	14.1979012326548	40.1668072392289	0	11.3661337757069	-6.0564	4.04576e-08	7.9437e-06
ENSGALG00010005424	ENSGALG00010005424	125.864119835749	280.551163738801	225.516606293865	221.705929653134	210.56178591613	90.3534269313985	154.114741903744	112.539325889492	202.157377764596	217.093296922227	307.518650297503	462.622982759634	439.152534211769	352.963406477024	336.957280255476	307.601550608503	272.596291013916	319.828946842235	515.857078119792	428.445943885109	184.045777484914	374.354466447096	-1.02619	5.36451e-08	1.03997e-05
ENSGALG00010022500	ENSGALG00010022500	1060.45	2224.61582289816	1239.7447298377	692.082023646946	1123.36366412846	358.243412043791	724.734452952479	581.835970585129	1293.80721769342	1895.27496894428	1919.44588016819	10061.7347367504	4639.08681973707	6923.00343642334	4146.26992968452	2188.08066566454	2207.75084838233	4720.39511324817	1114.5352467634	3040.86358334633	1119.41544365704	4096.11662601683	-1.87158	5.7699e-08	1.10458e-05
novel.701	-	0	1.72117278367363	14.3185146853248	3.99470143519161	2.20483545461916	2.37772176135259	3.95166004881395	0	2.88796253949423	0	18.3289261766724	680.698666730796	534.948062507964	259.281429958993	65.6960735089293	0	127.459699211285	2.3345178601623	1.18315843605457	17.3268580247654	3.14565687084699	170.725739241562	-5.7777	7.72141e-08	1.42474e-05
ENSGALG00010020306	ENSGALG00010020306	0	0	4.77283822844159	0.998675358797902	0	0	0	0	0	0	9.16446308833618	59.246	22.6034392608999	6.62397813763851	3.17884226656109	1.24535040732188	1.86072553593116	25.6796964617853	4.73263374421827	24.4151181258058	0.577151358723949	15.8750242095808	-5.05001	8.15297e-08	1.46897e-05
ENSGALG00010009099	CXCR4	80.7784649692118	105.852126195928	205.232043822988	127.830445926132	46.3015445470024	113.338070624474	107.48515332774	69.6672017411141	127.070351737746	145.402022124654	41.7492207357537	71.8515259326952	48.4359412733569	53.9381076921993	60.3980030646608	56.0407683294844	40.9359617904856	47.8576161333271	43.776862134019	24.4151181258058	112.895742501699	48.9399125211788	1.20942790194085	1.04869e-07	1.84606e-05
ENSGALG00010014742	PROZ	15168.5050091605	5662.65845828623	4556.86729860461	5853.23627791451	4814.25821516094	9419.74104455852	8364.08365931961	4947.90247091011	6620.17279470061	7278.17899635074	4214.63474695816	4659.00420784634	3130.03816050938	3693.34095302902	3444.80540286337	4450.88235576839	2833.88499122316	2918.14732520287	2341.47054495199	2172.94551319672	7268.56042249664	3385.91542015494	1.10222512008635	1.34416e-07	2.26217e-05
ENSGALG00010020672	RNF186	2.81785342915855	33.5628692816357	39.3759153846431	14.9801303819685	2.20483545461916	3.17029568180346	11.8549801464419	0	0.96265417983141	0	527.465764417571	1271.89806431736	1074.2	249.818604048081	0	0	82.8022863489368	866.106126120213	606.960277695994	530.044338666688	10.8929533940102	520.929700363285	-5.58228	1.52133e-07	2.50528e-05
ENSGALG00010006585	TTC29	5.6357068583171	6.8846911346945	1.1932095571104	2.99602607639371	2.20483545461916	18.2292001703699	5.53232406833954	1.5311472910135	3.85061671932564	8.07789011803634	6.10964205889078	228.160108663471	25.832502012457	28.3884777327365	12.7153690662444	2.49070081464375	38.1448734865889	39.6868036227591	92.2863580122563	20.4772	5.61356474482198	49.4292031317497	-3.12102	1.8173e-07	2.96085e-05
ENSGALG00010011556	LAPTM4B	76.0820425872809	9.46645031020494	45.3419631701951	69.9072751158532	191.820684551867	8.71831312495951	82.984861025093	23.7327830107092	61.6098675092103	153.47991224269	17.3106525001906	11.3449777788466	8.61083400415234	19.8719344129155	26.4903522213424	13.6988544805406	4.65181383982791	14.0071071609738	16.564218104764	14.1765202020808	72.3144152648064	14.6727264705635	2.29865269611131	1.93837e-07	3.09231e-05
ENSGALG00010019076	ESPN	15.9678360985651	8.60586391836813	2.38641911422079	2.99602607639371	0	7.13316528405778	5.53232406833954	3.06229458202699	6.73857925881987	4.03894505901817	154.777598825233	462.622982759634	59.1994837785473	35.012455870375	4.23845635541479	3.73605122196563	7.44290214372466	18.6761428812984	39.0442283898008	63.7943409093636	5.64614534598101	84.8544643135357	-3.90255	2.02011e-07	3.18948e-05
ENSGALG00010011166	SOX7	147.467662792631	62.8228066040873	41.7623344988639	85.8860808566196	56.2233040927886	138.700436078901	134.356441659674	114.070473180505	73.1617176671872	29.2823516778817	923.57422456899	1786.20372362507	1927.7504626796	165.599453440963	43.4441776430016	47.3233154782313	93.9666395645238	695.686322328365	208.235884745604	2266.66806342159	88.373360910914	815.845226749594	-3.2059	2.12506e-07	3.31385e-05
novel.540	-	65.7499133470329	42.1687332000038	53.6944300699679	18.9748318171601	22.0483545461916	83.2202616473407	38.7262684783768	39.0442559208442	36.5808588335936	22.2141978245999	246.422229708595	293.708869163473	226.034392608999	216.698713359888	86.8883552860032	8.71745285125313	114.434620459767	87.5444197560863	132.513744838112	226.036738777622	42.2422105685111	163.89995368098	-1.95469	2.14215e-07	3.31385e-05
ENSGALG00010021935	CETP	2400.81112164309	551.635877167397	311.427694405814	694.079374364542	372.617191830638	917.800599882101	1285.87017988406	1162.14079387924	503.468136051828	527.082330201871	15.274105147227	2.52110617307702	4.30541700207617	4.73141295545608	101.722952529955	337.489960384228	2.79108830389675	4.6690357203246	5.91579218027284	3.93792227835578	872.693329931058	48.335879267487	4.1766029201653	2.65165e-07	4.0208e-05
ENSGALG00010003879	CASP6	298.692463490806	273.666472604106	268.472150349839	300.601282998169	250.248824099275	313.066698578091	316.132803905116	273.309791445909	337.891617120825	448.322901551017	541.721595888316	1469.8048989039	642.583487559868	592.372902023101	356.030333854842	353.679515679413	413.081068976718	631.487081173902	702.796111016414	897.058695009446	308.040500614315	660.061569008593	-1.09919	3.65974e-07	5.49499e-05
ENSGALG00010013185	ENSGALG00010013185	41.3285169609921	103.270367020418	81.138249883507	63.9152229630658	119.061114549435	99.8643139768089	44.2585925467163	95.6967056883435	99.1533805226353	99.9638902106997	299.372460885648	568.509442028869	237.874289364708	187.363953036061	125.034462484736	44.8326146635875	225.147789847671	214.775643134932	392.808600770117	185.082347082722	84.7650354322621	248.080160329905	-1.54903	3.76817e-07	5.57374e-05
ENSGALG00010027697	CATH2	74.2034736345085	9.46645031020494	1.1932095571104	23.9682086111497	4.40967090923832	49.1395830679536	19.7583002440698	16.8426202011485	0	15.1460439713181	3.05482102944539	0	1.07635425051904	0.946282591091216	1.0596140888537	1.24535040732188	0	0	5.91579218027284	0	21.4127560506702	1.32982145475041	4.04280093745808	3.95404e-07	5.76725e-05
ENSGALG00010015822	WFDC2	5.6357068583171	1.72117278367363	22.6709815850975	16.9774810995643	2.20483545461916	6.34059136360691	8.6936521073907	3.06229458202699	5.77592507898846	14.1363077065636	30.5482102944539	68.0698666730796	74.2684432858139	48.260412145652	20.1326676882203	8.71745285125313	9.30362767965582	52.5266518536517	34.3115946455825	68.5198476433905	8.72189486198484	41.4658774760753	-2.26861	3.99486e-07	5.77181e-05
ENSGALG00010014928	SUCO	355.049532073977	398.451499420444	300.68880839182	399.470143519161	372.617191830638	374.094890452808	233.938274889786	533.604830918203	321.526496063691	410.962659755099	717.882941919667	1568.12803965391	666.263281071287	475.980143318882	1325.57722515598	364.88766934531	663.34865355946	878.945974351106	539.520246840883	830.901600733069	370.040432731563	803.143577594955	-1.11757	4.35119e-07	6.2279e-05
ENSGALG00010020713	SCTR	15.0285516221789	29.2599373224516	75.172202097955	82.8900547802259	65.0426459112653	24.5697915339768	7.11298808786512	3.82786822753374	15.4024668773026	4.03894505901817	452.113512357918	529.432296346175	663.03421831973	413.525492306861	28.6095803990498	12.4535040732188	68.8468448294531	249.793411037366	146.711646070767	496.965791528499	32.2345451519773	306.148629726904	-3.25134	4.99098e-07	6.82472e-05
ENSGALG00010003681	NT5C1B	77.9606115400533	92.9433303183758	109.775279254157	45.9390665047035	104.72968409441	79.2573920450864	83.7751930348558	72.7294963231411	62.5725216890417	84.8178462393816	31.5664839709357	42.8588049423094	41.9778157702426	28.3884777327365	40.2653353764405	85.9291781052095	38.1448734865889	37.3522857625968	31.9452777734734	30.7157937711751	81.4500421043206	40.9144326691708	1.00132796181891	5.62301e-07	7.62091e-05
ENSGALG00010009118	ACTN2	35.692810102675	15.4905550530626	28.6370293706495	44.9403911459056	40.7894559104545	7.13316528405778	20.5486322538326	39.0442559208442	32.730242114268	12.1168351770545	79.4253467655802	195.385728413469	119.475321807614	153.297779756777	55.0999326203923	9.96280325857501	66.9861192935219	106.220562637385	123.048477349675	70.882601010404	27.7123372332804	97.9784672913393	-1.8244	5.69836e-07	7.65529e-05
ENSGALG00010019816	GPR132	18.7856895277237	30.9811101061253	47.7283822844159	30.958936122735	22.0483545461916	45.1767134656993	41.8875965174279	26.0295039472294	27.9169712151109	44.4283956491999	7.12791573537258	16.3871901250007	9.68718825467138	17.0330866396419	19.0730535993666	22.4163073317938	16.7465298233805	16.3416250211361	9.46526748843655	10.238597923725	33.5941653381859	14.4516761942525	1.22570407519858	5.83782e-07	7.70744e-05
ENSGALG00010012555	ENSGALG00010012555	5103.13256020614	4709.12873613104	7223.69065874634	10042.6794080717	6730.26022522499	3465.13318021118	3041.19757356722	2835.68	8060.3034477284	3396.75279463428	15523.582197965	16893.9324657891	13977.5362972403	10917.2622534194	14284.6575318367	16076.2284081181	5065.82527157259	11492.831425579	8962.42515311336	12518.654922893	5460.79633674783	12571.2935927527	-1.20301	6.5676e-07	8.59682e-05
ENSGALG00010025943	CATH1	41.3285169609921	21.5146597959203	0	24.9668839699476	4.40967090923832	35.6658264202889	8.6936521073907	1.5311472910135	1.92530835966282	7.0681538532818	1.0182736764818	0	0	0.946282591091216	0	2.49070081464375	0.930362767965582	1.16725893008115	2.36631687210914	0	14.7103819667736	0.891919565237263	4.09548612157996	6.78297e-07	8.80349e-05
ENSGALG00010008433	EBAG9	453.674402094527	753.013092857211	956.954064802538	680.097919341371	1318.49160186226	413.723586475351	537.425766638698	447.860582621448	749.907606088669	815.86690192167	2741.19	2231.17896317317	1700.63971582009	2442.35536760643	838.154744283275	977.600069747673	922.919865821857	1575.79955560955	1099.15418709469	2257.21704995353	712.701552470374	1678.62122561993	-1.23653	7.58642e-07	9.76353e-05
ENSGALG00010023842	ENSGALG00010023842	5.6357068583171	16.3511414448994	5.96604778555199	2.99602607639371	2.20483545461916	5.54801744315605	4.74199205857674	5.35901551854724	0.96265417983141	6.05841758852725	17.3106525001906	15.1266370384621	66.7339635321806	23.6570647772804	13.7749831550981	2.49070081464375	13.9554415194837	14.0071071609738	94.6526748843655	63.7943409093636	5.58238544084201	32.5503566292042	-2.53663	7.71136e-07	9.84162e-05
ENSGALG00010002586	GPR63	30.9963877207441	77.4527752653131	50.1148013986367	25.9655593287455	37.4822027285257	49.9321569884045	52.952244654107	39.8098295663509	55.8339424302218	19.1849890303363	21.3837472061177	7.56331851923107	13.9926052567476	21.764499595098	26.4903522213424	11.2081536658969	26.0501575030363	12.8398482308927	10.6484259244911	21.2647803031212	43.9724889111386	17.3205888425975	1.32935941325817	7.88926e-07	9.98546e-05
ENSGALG00010023225	PDPR	863.202433798903	563.684086653112	386.599896503769	239.682086111497	368.208	505.662161247651	483.683189974828	235.031109170572	247.402124216672	175.69411006729	234.202945590813	192.864622240392	158.224074826299	193.987931173699	192.849764171373	176.839757839706	219.565613239877	177.423357372335	154.993755123148	133.101773008425	406.884871866569	183.405359458607	1.14998418575693	8.12199e-07	0.000101958
ENSGALG00010007495	ENSGALG00010007495	761.759710349195	690.190286253124	1033.3194764576	1030.63297027944	663.655471840368	787.025903007708	411.762977086414	726.529389585904	515.019986209805	197.90830789189	2328.79189811387	2154.28522489432	2050.45484723878	1421.31645181901	1354.18680555503	686.188074434354	974.089818059964	1977.33662755747	1186.70791136273	2039.05615573262	681.780447896145	1617.24138147681	-1.24637	8.28349e-07	0.00010314
ENSGALG00010013587	ENSGALG00010013587	13.1499826694066	12.9087958775522	7.15925734266238	4.99337679398951	7.71692409116706	8.71831312495951	7.11298808786512	9.18688374608098	8.66388761848269	12.1168351770545	0	0	5.38177125259521	1.89256518218243	1.0596140888537	1.24535040732188	1.86072553593116	3.50177679024345	0	3.15033782268462	9.17272445292205	1.80921410798125	2.30290783511279	9.05113e-07	0.000111789
ENSGALG00010012551	PCGF3	206.64258480496	271.945299820433	141.991937296137	190.746993530399	156.54331727796	233.809306533005	207.066986557851	270.247496863882	204.082686124259	166.606	1123.15586515942	1346.27069642313	760.982455116963	400.277536031584	253.247767236034	120.798989510222	200.958357880566	553.280732858465	382.160174845626	1256.98479125116	204.968309249339	639.811736631318	-1.64176	9.42421e-07	0.000115465
ENSGALG00010011974	ENSGALG00010011974	300.571032443579	6092.0910678128	1659.75449394056	1595.88322335905	974.537270941669	2012.34518402474	545.329086736326	1570.95712057985	1774.17165342929	416.011341078872	9467.90864392775	8493.60669709649	8680.79703043608	5489.38531092014	9906.33211669322	239.107	11557.8966664364	11111.1377554425	14803.6783519148	9568.36355194887	1694.16514743467	8931.8213403022	-2.39835	9.68835e-07	0.00011776
ENSGALG00010004505	ENSGALG00010004505	118.349844024659	57.6592882530664	56.0808491841887	24.9668839699476	71.6571522751227	136.322714317549	72.7105448981767	130.147519736147	124.182389198252	99.9638902106997	37.6761260298265	37.8165925961554	45.2068785217998	32.1736080971013	36.0268790210257	42.3419138489438	59.5432171497973	29.1814732520287	20.1136934129277	19.6896113917789	89.2041076067809	35.9769993321385	1.31307604206551	1.00704e-06	0.000120836
ENSGALG00010012182	CTSEAL	1523.51942069839	4166.95930927385	2410.28	5073.27082269334	1385.73908322814	5631.23770480339	202.324994499274	5831.3744578249	2445.14161677178	960.25918778157	18022.4258000513	33792.9071439244	23109.3257586438	17554.4883473331	9227.12	630.147306104869	11142.9548719238	26666.0302577039	11650.5611198293	21746.7819899919	2963.01099029376	17354.2742081245	-2.55013	1.00993e-06	0.000120836
ENSGALG00010029841	SMIM5	64.8106288706467	12.0482094857154	71.5925734266238	45.9390665047035	34.174949546597	31.7029568180346	52.1619126443442	38.2786822753374	26.9543170352795	27.2628791483726	83.4984414715074	121.013096307697	109.788133552942	74.7563246962061	135.630603373273	33.6244609976907	137.693689658906	138.903812679657	121.865318913621	67.7322631877194	40.4926175755655	102.450614483922	-1.34241	1.07271e-06	0.000127354
ENSGALG00010024188	TSSC4	292.117472156103	330.465174465336	752.915230536661	471.37476935261	416.713900923022	522.30621357712	341.423428217526	400.395016600029	556.414115942555	426.108703726417	898.117382656945	1266.8558519712	925.664655446376	1622.87464372144	1153.91974276168	267.750337574203	1641.15992269129	672.341143726742	591.579218027284	1784.66637655084	451.023402549738	1082.4929275128	-1.26391	1.19657e-06	0.000140965
ENSGALG00010025346	PXYLP1	299.631747967193	617.040442946995	489.215918415263	804.932339191109	534.672597745147	535.779970224784	380.940028705665	414.175342219151	364.845934156104	266.570373895199	987.725466187343	1587.03633595199	1200.13498932873	518.562859917986	1423.06172133052	425.909839304082	850.351569920542	1342.34776959332	831.760380546362	1119.94509596438	470.780469546661	1028.68360280453	-1.1277	1.22496e-06	0.000143208
ENSGALG00010005530	IL-17D	5.6357068583171	12.0482094857154	19.0913529137664	7.98940287038322	28.6628609100491	27.7400872157802	18.967968234307	15.311472910135	9.6265417983141	16.1557802360727	9.16446308833618	26.4716148173087	65.6576092816616	123.016736841858	24.371124043635	23.6616577391156	43.7270500943824	147.074625190225	91.1031995762018	66.1570942763771	16.122938343284	62.0405174949101	-1.94511	1.61577e-06	0.000184667
ENSGALG00010027115	C9ORF152	85.4748873511427	102.409780628581	138.412308624806	91.878133009407	94.8079245486239	74.5019485223812	120.920797493707	127.850798799627	70.273755127693	173.674637537781	117.101472795407	192.864622240392	172.216680083047	147.62008421023	532.98588669341	178.085108247028	331.209145395747	253.29518782761	712.26137850485	192.958191639433	108.020497164375	283.059775763715	-1.38984	1.63169e-06	0.000185106
ENSGALG00010008202	KCNG2	0	1.72117278367363	2.38641911422079	0.998675358797902	1.10241772730958	11.888608806763	1.58066401952558	2.29672093652024	4.81327089915705	5.04868132377271	30.5482102944539	51.682676548079	32.2906275155713	11.3553910930946	2.1192281777074	4.9814016292875	4.65181383982791	24.5124375317042	27.2126440292551	22.8399492144635	3.18366309697405	21.2194379873444	-2.71345	1.82101e-06	0.000202092
ENSGALG00010020828	CAMK2N1	45.0856548665368	29.2599373224516	38.1827058275327	58.9218461690762	45.1991268196928	19.8143480112716	49.000584605293	21.4360620741889	39.4688213730878	55.5354945614998	553.940880006098	1314.75686925967	22.6034392608999	67.1860639674763	54.0403185315386	59.7768195514501	70.7075703653842	95.7152322666543	85.1874073959289	537.132598767728	40.1904581630631	286.104719937283	-2.83229	2.1336e-06	0.00023278
ENSGALG00010007401	SEC61G	254.546093100656	468.158997159226	644.333160839614	722.042284410883	590.895901837935	256.001376305629	362.762392481121	330.727814858915	294.572179028412	350.378483869826	915.428035157136	1124.41335319235	1084.96508452319	927.356939269391	903.850817792204	655.054314251307	449.365216927376	924.469072624271	969.006759128692	613.52829096783	427.441868389222	856.743788383375	-1.00387	2.14312e-06	0.00023278
ENSGALG00010026681	PLXDC1	18.7856895277237	6.02410474285769	44.1487536130847	17.9761564583622	27.5604431827395	23.7772176135259	30.8229483807488	26.0295039472294	9.6265417983141	7.0681538532818	73.3157047066894	56.724888894233	52.7413582754331	48.260412145652	39.2057212875868	56.0407683294844	26.9805202710019	60.6974643642198	49.6926543142919	92.1473813135252	21.1819513117868	55.5806873902118	-1.39836	2.44359e-06	0.000259886
ENSGALG00010013987	ENSGALG00010013987	0	0	0	0.998675358797902	0	0	0	0	0	0	11.2010104412998	3.78165925961554	4.30541700207617	4.73141295545608	3.17884226656109	0	0.930362767965582	4.6690357203246	1.18315843605457	9.45101346805387	0.0998675358797902	4.34319123174073	-4.39039	2.52784e-06	1
ENSGALG00010004159	ENSGALG00010004159	0.939284476386184	0.860586391836813	2.38641911422079	0	0	3.96286960225432	0	0	0	6.05841758852725	7.12791573537258	1.26055308653851	62.4285465301045	18.9256518218243	0	2.49070081464375	30.7019713428642	21.0106607414607	66.2568724190558	9.45101346805387	1.42075771732254	21.9653885959918	-3.96256	2.74124e-06	0.000287549
ENSGALG00010010154	ENSGALG00010010154	30.0571032443579	18.0723142285731	28.6370293706495	15.9788057407664	29.7652786373587	36.4584003407398	26.0809563221721	13.7803256191215	34.6555504739308	36.3505055311635	6.10964205889078	12.6055308653851	15.0689595072666	10.4091085020034	6.35768453312219	12.4535040732188	6.51253937575907	10.5053303707304	21.2968518489822	11.8137668350673	26.9836269508833	11.3132917970426	1.2636618698076	2.83615e-06	0.000293484
ENSGALG00010011861	ENSGALG00010011861	34.7535256262888	72.2892569142923	50.1148013986367	64.9138983218637	73.8619877297419	24.5697915339768	47.4199205857674	85.7442482967558	30.8049337546051	89.8665275631543	97.7542729422525	138.660839519236	130.238864312804	137.210975708226	135.630603373273	92.1559301418188	71.6379331333498	131.90025909917	92.2863580122563	203.196789563158	57.4338891725083	123.067282580555	-1.10203	3.07545e-06	0.000316111
ENSGALG00010025392	SLC6A2	35.692810102675	55.077529077556	38.1827058275327	48.9350925810972	27.5604431827395	66.5762093178726	95.6301731812977	141.631124418748	26.9543170352795	142.37281333039	254.568419120449	446.235792634633	247.56147761938	238.463212954986	131.392147017859	48.5686658855532	90.2451884926615	340.839607583696	156.176913559203	205.559542930172	67.8613218055189	215.961096779859	-1.66709	3.48928e-06	0.000353896
ENSGALG00010002788	ENSGALG00010002788	75856.6143129482	19888.1515153487	25156.4370925585	25949.5805230047	35914.5647202915	64069.2980074865	45647.9962198793	69870.0787571734	32480.9146816916	46780.0714098132	24046.5328701176	21806.3078440297	18189.3104795213	15656.2454696042	24705.9620957128	24285.5782931839	29394.8116538726	24737.7185052098	14613.2	13680.341995008	44161.3707240196	21111.599904997	1.06476049902799	3.78445e-06	0.000378535
ENSGALG00010012974	MFSD7	19.7249740041099	48.1928379428615	20.2845624708768	16.9774810995643	24.2531900008108	28.5326611362311	48.2102525955302	34.4508140478037	25.9916628554481	17.1655165008272	108.955283383552	165.132454336545	117.322613306576	50.1529773278344	31.7884226656109	23.6616577391156	47.4485011662447	73.5373125951125	49.6926543142919	154.366553311547	28.3783952654064	82.205843014643	-1.52901	3.96181e-06	0.000386466
ENSGALG00010020230	ENSGALG00010020230	221.671136427139	104.991539804091	168.242547552566	180.76023994242	130.085291822531	107.790053181318	169.131050089237	177.613085757566	99.1533805226353	99.9638902106997	165.978609266533	689.522538336566	602.758380290664	446.645382995054	247.949696791765	125.780391139509	206.540534488359	499.586822074732	212.968518489822	332.360640293228	145.94022153102	353.009151416623	-1.27403	4.02113e-06	0.00038977
ENSGALG00010022583	FKBP11	171.889059178672	217.728357134714	640.753532168283	755.997246610012	410.099394559164	162.477653692427	365.923720520172	259.529465826788	340.779579660319	461.449472992826	832.94786736211	1071.47012355773	1207.66946908237	591.42661943201	839.214358372129	520.556470260544	477.276099966344	958.319581596624	1197.35633728722	1117.58234259737	378.662748234338	881.381926951445	-1.21979	4.17104e-06	0.000401757
ENSGALG00010004708	ENSGALG00010004708	3.75713790554473	3.44234556734725	2.38641911422079	0.998675358797902	0	0.792573920450864	2.37099602928837	3.06229458202699	0	1.00973626475454	12.2192841177816	80.6753975384648	23.6797935114189	2.83884777327365	7.41729862197588	3.73605122196563	4.65181383982791	8.17081251056805	3.54947530816371	7.0882601010404	1.78201787424315	15.402703454448	-3.08193	4.83462e-06	0.000458741
ENSGALG00010021623	FAR1	210.399722710505	590.362264800053	176.595014452339	196.739045683187	201.742444097653	287.704333123664	199.953998469986	364.413055261212	213.709227922573	142.37281333039	1048.82188677625	2238.7422816924	776.05141462423	561.145576517091	365.566860654526	154.423450507913	345.164586915231	747.045715251936	733.558230353832	665.508865042126	258.399191985156	763.602886833553	-1.56235	4.8525e-06	0.000458741
ENSGALG00010024153	KCNQ1	14.0892671457928	33.5628692816357	79.9450403263966	71.904625833449	34.174949546597	34.0806785793872	15.016308185493	40.5754032118577	49.0953631714019	38.3699780606726	146.631409413379	110.928671615389	193.743765093428	63.4009336031115	75.2326003086125	49.814016292875	116.295345995698	105.053303707303	57.9747633666739	130.739019641412	41.0814483342683	104.981382903788	-1.36101	5.04839e-06	0.000472149
novel.466	-	154.98193860372	215.146597959203	9.54567645688318	2.99602607639371	4.40967090923832	98.2791661359072	154.114741903744	16.0770465556417	0.96265417983141	0	1.0182736764818	0	4.30541700207617	2.83884777327365	0	6.22675203660938	4.65181383982791	3.50177679024345	0	6.30067564536925	65.6513518780563	2.88435567638816	4.50025561490283	5.35439e-06	0.000492082
ENSGALG00010020747	DBI	3792.83071564741	3990.5390989473	6609.18773683449	8580.61868279158	7366.35525388262	3052.99474157673	3188.1993273831	2458.25697572217	3786.11888927694	4320.66147688469	10905.7	12310.5614431351	14165.8982910811	10805.6009076706	7867.63460973871	5438.44522877463	5221.19585382285	10329.0742722881	9564.65279706513	10212.6076366879	4714.5762898947	9682.13821153841	-1.0383	6.00407e-06	0.000544096
ENSGALG00010015677	GRHL3	5.6357068583171	12.0482094857154	2.38641911422079	6.99072751158532	11.0241772730958	8.71831312495951	3.16132803905116	5.35901551854724	12.5145043378083	8.07789011803634	44.8040417651991	56.724888894233	40.9014615197236	34.0661732792838	11.6557549773907	6.22675203660938	8.37326491169024	17.5088839512172	11.8315843605457	40.1668072392289	7.5916291381337	27.2259612935122	-1.84424	6.48855e-06	0.000577745
ENSGALG00010022884	ENSGALG00010022884	0	0	0	0	0	0	0	0	0	0	10.182736764818	108.407565442312	20.4507307598618	27.4421951416453	0	0	0.930362767965582	0	8.28210905238198	227.611907688964	0	40.3307607617949	-7.87856	7.12268e-06	0.000626919
ENSGALG00010018005	ENSGALG00010018005	26.2999653388131	22.3752461877571	28.6370293706495	16.9774810995643	29.7652786373587	16.6440523294681	40.3069324979023	32.1540931112834	20.2157377764596	23.2239340893545	87.5715361774346	151.266370384621	127.009801561247	71.9174769229324	39.2057212875868	18.6802561098281	25.1197947350707	86.3771608260051	36.6779115176916	52.7681585299674	25.6599750438611	69.6594188052385	-1.43788	7.30344e-06	0.000638756
ENSGALG00010004040	LGALS1B	279.906773963083	460.413719632695	937.862711888772	893.814446124123	512.624243198955	289.289480964565	256.857903172907	183.73767492162	243.551507497347	647.240945707662	1074.2787286883	1661.40896805776	1090.34685577579	673.753204856946	1463.32705670696	1302.63652605868	702.423889814015	947.814251225894	1107.43629614708	990.781245234314	470.529940707173	1101.42070225657	-1.22779	7.35852e-06	0.000638756
ENSGALG00010001447	GFRAL	0	6.02410474285769	3.57962867133119	1.9973507175958	1.10241772730958	3.17029568180346	2.37099602928837	0	0	0	5.09136838240899	68.0698666730796	26.9088562629761	21.764499595098	10.596140888537	2.49070081464375	4.65181383982791	9.3380714406492	15.3810596687094	1.57516891134231	1.82447935701861	16.5867546477272	-3.17297	7.40532e-06	0.000638756
novel.682	-	0	0	0	0	0	0	0	0	0	0	17.3106525001906	20.1688493846162	92.5664655446377	2.83884777327365	0	0	20.4679808952428	4.6690357203246	0	51.9805740742963	0	21.0002405892582	-6.93738	7.45315e-06	0.000638756
ENSGALG00010029236	ENPP7	0	0	0	0	0	0	0	6.89016280956073	0	0	115.064925442443	45.3799111153864	76.421151786852	31.2273255060101	1.0596140888537	0	0.930362767965582	25.6796964617853	36.6779115176916	71.6701854660752	0.689016280956073	40.4111084153063	-5.80009	8.0204e-06	0.000678632
ENSGALG00010008247	GASK1B	154.042654127334	52.4957699020456	53.6944300699679	53.9284693750867	42.9942913650737	189.425166987757	132.775777640149	154.645876392363	77.0123343865128	52.5062857672362	30.5482102944539	11.3449777788466	45.2068785217998	58.6695206476554	22.2518958659277	47.3233154782313	29.7716085748986	44.3558393430837	29.5789609013642	47.2550673402693	96.3521056013525	36.6306274746531	1.39560046540013	8.31855e-06	0.000699992
ENSGALG00010010224	ENSGALG00010010224	2.81785342915855	11.1876230938786	1.1932095571104	5.99205215278741	6.61450636385748	3.17029568180346	0.790332009762791	3.82786822753374	0	1.00973626475454	20.3654735296359	89.4992691442343	27.9852105134951	44.4752817812871	1.0596140888537	0	8.37326491169024	18.6761428812984	15.3810596687094	58.2812497196655	3.66034767806469	28.409656623887	-2.9534	8.36802e-06	0.000700307
ENSGALG00010004315	ENSGALG00010004315	980.612993347176	1716.0092653226	1066.7293440567	2164.12950251505	1403.3777668651	2069.41050629721	2552.77239153381	3164.8814505249	1394.88590657571	746.195099653607	1013.18230809939	9780.63139845231	12082.0764620763	9799.70251334063	1704.9190689656	778.344004576173	2324.04619437802	7462.28634000879	7954.37416559486	6480.24490126227	1725.90042266919	5937.98073567543	-1.78253	8.92413e-06	0.000734802
ENSGALG00010011497	CPQ	487.488643244429	211.704252391856	388.986315617989	614.18534566071	442.069508651142	378.057760055062	399.907996939972	392.739280144962	343.667542199813	375.62189048869	899.135656333427	651.705945740411	1744.77024009137	1471.46942914684	524.50897398258	521.801820667866	592.641083194076	1761.39372549246	283.958024653096	923.836566502266	403.442853539463	937.522146580439	-1.21676	9.06941e-06	0.00074277
ENSGALG00010027882	CHIA	3932.78410262895	1191.05156630215	4027.08225524759	7141.5274907638	4163.83175604829	1908.51800044568	1194.98199876134	1174.38997220735	814.405436137373	3057.48140967675	5342.88198049999	12928.232455539	14930.1098089496	9772.26031819899	5589.46431870326	3061.07130119717	4942.08702343317	10172.6615756572	5638.93310623607	13179.4382812011	2860.60539882193	8555.71401696156	-1.58066	9.29611e-06	0.00075328
ENSGALG00010016915	PLOD2	535.392151540125	452.668442106163	489.215918415263	361.520479884841	423.328407286879	689.539310792252	582.474691195177	1567.89482599782	572.779236999689	1273.27742985548	1130.28378089479	2512.28230147125	1741.54117733981	1241.52275951168	1361.6	686.188074434354	1356.46891569382	2076.55363661437	1733.32710881994	1664.16595483315	694.809089407369	1550.39378137902	-1.15754	1.07446e-05	0.000861534
ENSGALG00010019081	PCSK6	489.367212197202	542.169426857192	550.069605827893	488.352250452174	621.763598202603	537.365118065686	465.505553750284	447.860582621448	335.003654581331	378.651099282953	1596.65312472346	2384.96643973086	1485.36886571628	643.472161942027	665.437647800122	362.396968530666	602.875073641697	1309.66451955105	433.035987595972	2439.93664366924	485.610810183877	1192.38074329014	-1.29615	1.1892e-05	0.000943659
ENSGALG00010017469	ENSGALG00010017469	11.2714137166342	63.6833929959241	15.5117242424352	34.9536375579266	14.3314304550245	20.6069219317225	10.2743161269163	18.373767492162	11.5518501579769	2.01947252950908	189.398903825614	22.6899555576932	116.246259056057	88.9505635625743	44.5037917318553	0	95.827365100455	163.416250211361	92.2863580122563	189.020269361077	20.2577927206231	100.233971641894	-2.30576	1.233e-05	0.000973368
ENSGALG00010009720	RELN	1113.99138899401	401.893844987792	610.923293240523	410.455572465938	436.557420014594	1086.61884493813	1036.91559680878	1237.93258478441	631.501141969405	710.854330387198	420.547028386982	259.673935826933	425.159928955022	539.381076921993	298.811173056743	594.032144292535	289.342820837296	268.469553918664	270.943281856496	420.570099328397	767.764401859079	378.693104338106	1.01990981740895	1.33497e-05	0.00102739
ENSGALG00010029239	RBFOX3	3.75713790554473	15.4905550530626	7.15925734266238	5.99205215278741	5.5120886365479	12.6811827272138	3.95166004881395	16.0770465556417	16.365121057134	19.1849890303363	33.6030313238993	151.266370384621	34.4433360166094	22.7107821861892	45.563405820709	3.73605122196563	11.164353215587	43.1885804130025	36.6779115176916	34.6537160495308	10.6171090509745	41.7007538149806	-1.96514	1.50572e-05	0.00113596
ENSGALG00010028370	S100A12	47.9035082956954	77.4527752653131	5.96604778555199	23.9682086111497	29.7652786373587	57.8578961929131	37.935936468614	41.3409768573644	12.5145043378083	20.1947252950909	14.2558314707452	5.04221234615405	18.2980222588237	4.73141295545608	4.23845635541479	12.4535040732188	2.79108830389675	4.6690357203246	3.54947530816371	24.4151181258058	35.4899857746859	9.44441569180034	1.9008448765357	1.51466e-05	0.00113711
ENSGALG00010014690	CSF3R	110.83556821357	245.267121673492	75.172202097955	119.841043055748	112.446608185577	238.56475005571	234.728606899549	494.560574997359	154.024668773026	217.093296922227	91.6446308833618	63.0276543269256	116.246259056057	46.3678469634696	98.5441102633939	103.364083807716	56.7521288459005	96.8824911967354	62.7073971108921	124.438343996043	200.253444087421	85.9974946450494	1.22117315139945	1.53372e-05	0.0011458
ENSGALG00010010754	DNAI1	0	4.30293195918406	0	5.99205215278741	2.20483545461916	2.37772176135259	3.16132803905116	0	1.92530835966282	2.01947252950908	10.182736764818	46.6404642019249	50.588649774395	14.1942388663682	1.0596140888537	0	4.65181383982791	29.1814732520287	4.73263374421827	22.0523647587924	2.19836502561663	18.3283989291227	-3.05248	1.58062e-05	0.00116827
ENSGALG00010023838	ENSGALG00010023838	8.45356028747565	8.60586391836813	8.35246689977278	10.9854289467769	0	3.96286960225432	2.37099602928837	10.7180310370945	1.92530835966282	4.03894505901817	13.2375577942634	25.2110617307702	25.832502012457	47.3141295545608	14.8345972439518	3.73605122196563	19.5376181272772	29.1814732520287	49.6926543142919	7.0882601010404	5.94134701397116	23.5665905352607	-1.98222	1.60029e-05	0.00116827
ENSGALG00010001279	LPIN2	5027.98980209524	2789.16049594311	2428.18144871966	1104.53494683048	537.979850927075	1226.90442885794	1249.51490743497	1743.97676446437	2050.4534030409	1874.07050738443	616.055574271487	860.957758105803	684.561303330111	810.964180565172	1110.47556511868	1242.85970650723	626.134142840837	933.80714406492	1025.79836405931	283.530404041616	2003.27665556982	819.514414290516	1.28981830273551	1.66309e-05	0.00120142
ENSGALG00010004523	ENSGALG00010004523	1.87856895277237	0.860586391836813	1.1932095571104	0	0	4.75544352270519	0	0	0	0	16.2923788237088	61.7671012403871	30.1379190145332	7.57026072872973	6.35768453312219	0	0.930362767965582	4.6690357203246	1.18315843605457	9.45101346805387	0.868780842442476	13.835891473288	-3.95333	1.76999e-05	0.00126193
ENSGALG00010013244	TRIM24	231.063981191001	214.286011567366	121.707374825261	219.708578935539	156.54331727796	188.632593067306	186.518354304019	255.701597599254	159.800593852014	270.609318954217	631.329679418714	1013.48468157696	355.196902671284	457.054491497057	252.18815314718	170.613005803097	274.457016549847	343.174125443858	373.878065793244	334.723393660241	200.457172157394	420.609951556149	-1.06802	1.77794e-05	0.00126193
ENSGALG00010022646	ENSGALG00010022646	0	6.8846911346945	0	0.998675358797902	0	1.58514784090173	0.790332009762791	3.82786822753374	3.85061671932564	0	8.14618941185438	6.30276543269256	7.5344797536333	6.62397813763851	19.0730535993666	7.47210244393126	1.86072553593116	15.1743660910549	16.564218104764	16.5392735690943	1.79373312910163	10.5291152079961	-2.49583	1.82556e-05	0.00128445
ENSGALG00010021972	PISD	319.356721971302	388.124462718402	270.85856946406	222.704605011932	296.550368646277	522.30621357712	241.841594987414	963.857219692996	585.293741337497	696.718022680634	982.634097804934	3157.68548177897	1591.92793651766	623.600227529111	1324.51761106712	612.712400402363	908.034061534408	1330.67518029251	377.427541101407	939.588255615689	450.761152008764	1184.88027936442	-1.39379	1.82834e-05	0.00128445
ENSGALG00010004134	ENSGALG00010004134	1.87856895277237	0	0	0.998675358797902	0	0	0	0	0	0	2.03654735296359	17.6477432115392	18.2980222588237	3.78513036436486	1.0596140888537	0	0.930362767965582	4.6690357203246	2.36631687210914	7.0882601010404	0.287724431157027	5.78810327379848	-4.20678	2.0801e-05	0.00143499
ENSGALG00010013167	ENSGALG00010013167	1.87856895277237	30.1205237142884	8.35246689977278	44.9403911459056	2.20483545461916	11.0960348863121	11.8549801464419	17.6081938466552	25.9916628554481	18.1752527655818	101.82736764818	288.666656817319	40.9014615197236	36.9050210525574	9.53652679968328	7.47210244393126	43.7270500943824	43.1885804130025	182.206399152404	105.536317059935	17.2222910667797	85.9967483001118	-2.31757	2.16656e-05	0.00147471
ENSGALG00010023885	ANGPTL3	587.052797741365	162.650828057158	1109.68488811267	1555.93620900713	660.348218658439	693.502180394506	761.089725401568	4273.43208921867	252.215395115829	2451.63965082403	2205.58078325957	9209.60085025037	6212.71673399591	2541.71503967101	7865.52	4787.12696574529	3226.49807930464	5291.18473005785	2494.09798320303	5910.82133981202	1250.75519825314	4974.48578868607	-1.99168	2.26409e-05	0.00150759
ENSGALG00010010145	ENSGALG00010010145	0.939284476386184	2.58175917551044	4.77283822844159	2.99602607639371	2.20483545461916	0.792573920450864	2.37099602928837	15.311472910135	0.96265417983141	3.02920879426363	10.182736764818	20.1688493846162	18.2980222588237	8.51654331982094	19.0730535993666	6.22675203660938	27.9108830389675	5.83629465040575	11.8315843605457	21.2647803031212	3.59616492453203	14.9309499717095	-2.03392	2.3731e-05	0.00155983
ENSGALG00010025073	IL18	52.5999306776263	15.4905550530626	76.3654116550654	37.9496636343203	9.92175954578623	65.7836353974217	38.7262684783768	170.722922948005	28.8796253949423	35.340769266409	26.4751155885267	17.6477432115392	21.5270850103808	8.51654331982094	18.0134395105129	18.6802561098281	13.9554415194837	21.0106607414607	17.7473765408185	13.3889357464096	53.1780542051015	17.6962597298781	1.59454786965065	2.4788e-05	0.00161544
ENSGALG00010000797	ENSGALG00010000797	2542.6430775774	2368.33375033491	2183.57348951203	3919.80078328177	4299.42913650737	2373.75889175034	2676.85451706657	839.834289120903	2454.7681585701	920.879473456143	1244.33043266076	475.228513625019	725.462764849835	1534.87036274995	1203.7216049378	1312.59932931726	1558.35763634235	1538.44726984696	593.945534899393	919.89864422391	2457.98755671775	1110.68620934532	1.14584823301927	2.63698e-05	0.0017098
ENSGALG00010016506	ENSGALG00010016506	0	8.60586391836813	2.38641911422079	2.99602607639371	0	3.17029568180346	0	0.765573645506748	3.85061671932564	0	40.7309470592719	22.6899555576932	17.2216680083047	9.46282591091216	2.1192281777074	0	4.65181383982791	8.17081251056805	31.9452777734734	49.6178207072828	2.17747951556185	18.6610349545041	-3.09393	2.64592e-05	0.0017098
ENSGALG00010023163	CRTAC1	0	4.30293195918406	4.77283822844159	0	0	0.792573920450864	0	0	0.96265417983141	4.03894505901817	35.6395786768629	47.9010172884634	27.9852105134951	4.73141295545608	9.53652679968328	0	19.5376181272772	81.7081251056805	39.0442283898008	0	1.48699433469261	26.6083717856719	-4.18478	2.75458e-05	0.00176512
ENSGALG00010029839	ENSGALG00010029839	8.45356028747565	5.16351835102088	4.77283822844159	10.9854289467769	11.0241772730958	6.34059136360691	7.11298808786512	11.4836046826012	4.81327089915705	5.04868132377271	46.8405891181627	25.2110617307702	33.3669817660903	39.7438688258311	16.9538254216592	0	13.9554415194837	16.3416250211361	11.8315843605457	42.5295606062424	7.51986594438139	24.6774538369921	-1.72035	2.77063e-05	0.00176801
ENSGALG00010015812	ENSGALG00010015812	0	6.8846911346945	2.38641911422079	0.998675358797902	0	0	0.790332009762791	0	0	0	33.6030313238993	50.4221234615405	32.2906275155713	9.46282591091216	4.23845635541479	1.24535040732188	0	3.50177679024345	2.36631687210914	20.4772	1.1060117617476	15.7607704484462	-3.83098	2.83871e-05	0.00179621
novel.379	-	15.0285516221789	10.3270367020418	20.2845624708768	38.9483389931182	26.4580254554299	16.6440523294681	20.5486322538326	45.9344187304049	16.365121057134	4.03894505901817	77.3887994126166	56.724888894233	145.307823820071	64.3472161942027	13.7749831550981	8.71745285125313	80.9415608130056	65.3665000845444	92.2863580122563	76.3956922001021	21.4577684673503	68.1251275437383	-1.66591	2.85001e-05	0.00179621
ENSGALG00010017664	MARK1	216.974714045208	192.771351771446	474.897403729938	307.592010509754	414.509065468402	214.787532442184	233.938274889786	186.799969503647	191.568181786451	167.616219949254	921.537677216027	538.256167951944	708.24109684153	761.757485828429	203.44590505991	184.311860283638	387.961274241648	696.853581258447	456.699156317063	1082.92862654784	260.145472409607	594.199283154647	-1.19323	2.91394e-05	0.00182897
novel.289	-	0.939284476386184	0	0	0	0	0	0	0	0	0	10.182736764818	5.04221234615405	1.07635425051904	12.3016736841858	0	0	0	7.0035535804869	3.54947530816371	12.6013512907385	0.0939284476386184	5.1757357225066	-4.63627	3.09342e-05	0.00190264
ENSGALG00010020742	THAP10	13.1499826694066	11.1876230938786	11.932095571104	16.9774810995643	9.92175954578623	13.4737566476647	18.967968234307	29.8573721747632	13.4771585176397	10.0973626475454	19.3471998531541	57.9854419807715	36.5960445176474	39.7438688258311	37.0864931098794	12.4535040732188	25.1197947350707	35.0177679024345	31.9452777734734	29.9282093155039	14.904256020166	32.5223602086985	-1.10726	3.23243e-05	0.00198019
ENSGALG00010006328	SYNDIG1L	0	0	1.1932095571104	1.9973507175958	0	0	0	0	0	3.02920879426363	4.07309470592719	25.2110617307702	5.38177125259521	12.3016736841858	3.17884226656109	0	0.930362767965582	5.83629465040575	3.54947530816371	17.3268580247654	0.621976906896983	7.77894	-3.74292	3.72713e-05	0.00222105
novel.399	-	44.1463703901506	80.8951208326604	65.6265256410718	76.8980026274385	81.578911820909	64.1985	51.3715806345814	59.7147443495264	52.9459798907276	22.2141978245999	180.234440737278	431.109155596171	89.3374027930805	193.041648582608	54.0403185315386	37.3605122196563	82.8022863489368	115.558634078034	108.85057611702	350.475082773664	59.9589921568186	164.281005777799	-1.4549	4.05355e-05	0.00237855
ENSGALG00010010871	GCNT2	39.4499480082197	7.74527752653131	0	3.99470143519161	3.30725318192874	5.54801744315605	10.2743161269163	24.4983566562159	24.0663544957853	4.03894505901817	360.468881474556	32.7743802500013	40.9014615197236	31.2273255060101	5.29807044426849	3.73605122196563	93.9666395645238	151.743660910549	59.1579218027284	174.056164703325	12.2923169932963	95.3330557397652	-2.95161	4.19392e-05	0.00245152
ENSGALG00010028065	ENSGALG00010028065	175.646197084216	375.21566684085	246.994378321852	75.8993272686406	71.6571522751227	62.6133397156183	31.6132803905116	69.6672017411141	106.854613961287	236.278285952563	228.093303531923	405.898093865401	448.839722466441	459.893339270331	233.115099547814	813.213815981185	237.242505831223	203.10305383412	488.644434090537	552.884287881151	145.243944355178	407.092765630013	-1.48759	4.24453e-05	0.00246231
novel.373	-	0	0.860586391836813	0	0	0	0.792573920450864	0	0	0	0	91.6446308833618	3.78165925961554	7.5344797536333	5.67769554654729	0	0	0.930362767965582	2.3345178601623	0	44.1047295175847	0.165316031228768	15.600807558887	-5.93301	4.34732e-05	0.00248991
ENSGALG00010006606	SULT	17210.509460824	18518.9585659364	11748.341299309	7981.41346751284	4339.11617469051	9524.36080205804	4010.1446175364	15972.9285398528	3334.63407893601	6266.42325906669	22980.4003308412	65328.1637098584	55326.7611851798	41842.7236128714	34551.8962093414	4032.44461890824	14956.5118578147	22138.2328679191	16461.2833208272	14802.6498443394	9890.68302657227	29242.1067557901	-1.5639	4.84403e-05	0.00270866
novel.521	-	0	0	0	0	0	0	0	0	0	0	4.07309470592719	42.8588049423094	1.07635425051904	4.73141295545608	0	0	1.86072553593116	0	1.18315843605457	10.238597923725	0	6.60221487499225	-5.26231	4.87515e-05	0.00271502
ENSGALG00010009040	CRELD2	218.853282997981	437.177887053101	1150.25401305442	608.193293507923	778.306915480564	825.862025109801	584.845687224465	679.829397209992	804.778894339059	1053.15492413899	1710.69977648942	4011.07992136554	1492.90334546991	903.699874492111	1074.44868609765	1159.42122921667	641.950309896252	1450.90285009087	1665.88707796483	1802.78081903128	714.12563201163	1591.37738901145	-1.15612	4.93759e-05	0.0027162
ENSGALG00010019141	ACOT7	112.714137166342	247.848880849002	147.957985081689	190.746993530399	134.494962731769	125.226679431237	109.856149357028	71.9639226776343	173.277752369654	72.7010110623271	72.2974310302076	60.5065481538486	34.4433360166094	95.5745417002128	89.0075834637106	125.780391139509	58.6128543818317	40.8540625528402	53.2421296224556	63.0067564536924	138.678847425708	69.3325634514918	1.00020132295432	4.94822e-05	0.0027162
ENSGALG00010020392	SLC23A2	243.274679384022	123.063854032664	105.002441025715	66.9112490394595	91.5006713666952	354.280542441536	226.034954792158	200.580295122768	90.4894929041526	116.119670446772	80.443620442062	81.9359506250033	97.9482367972329	111.661345748763	57.2191607980997	83.4384772905657	63.2646682216596	79.3736072455182	43.776862134019	61.4315875423501	161.725785055594	76.0493516845274	1.09116995121316	5.05918e-05	0.00275089
novel.368	-	0	0	0	0	0	0	0	0	0	0	3.05482102944539	3.78165925961554	7.5344797536333	0.946282591091216	3.17884226656109	0	0	1.16725893008115	3.54947530816371	14.964104657752	0	3.81769237963433	-4.49188	5.13447e-05	1
ENSGALG00010016030	TGM4	83.5963183983704	341.652797559215	251.767216550294	111.851640185365	499.39523047124	75.2945224428321	84.5655250446186	19.1393411376687	83.7509136453327	15.1460439713181	3.05482102944539	0	20.4507307598618	13.247956275277	23.3115099547814	74.7210244393126	19.5376181272772	31.515991112191	50.8758127503464	22.8399492144635	156.615954940625	25.9555413662956	2.59496592656983	5.35891e-05	0.00288985
ENSGALG00010015847	ENSGALG00010015847	40.3892324846059	806.369449151093	587.059102098315	1972.38383362586	170.874747732985	620.585379713027	8.6936521073907	476.186807505197	50.0580173512333	12.1168351770545	6925.2792737527	5866.61406475023	7540.93787913641	4536.47874169129	1352.06757737732	3.73605122196563	1106.20133111108	6272.8494902561	4869.8801228006	10512.6773142986	474.471705694676	4898.67218463963	-3.36802	5.40761e-05	0.00290588
ENSGALG00010014350	PTGER4	92.049878685846	25.8175917551044	187.333900466332	34.9536375579266	97.0127600032431	102.242035738161	135.146773669437	212.063899805369	77.0123343865128	86.8373187688907	32.5847576474175	17.6477432115392	36.5960445176474	17.9793692307331	85.8287411971495	75.9663748466345	30.7019713428642	36.1850268325156	39.0442283898008	29.9282093155039	105.047013083682	40.2462466531806	1.3868331693652	5.44108e-05	0.00291364
ENSGALG00010001616	OPNVA	9.39284476386184	5.16351835102088	3.57962867133119	0.998675358797902	11.0241772730958	5.54801744315605	5.53232406833954	12.249178328108	5.77592507898846	2.01947252950908	0	0	0	0	0	0	2.79108830389675	3.50177679024345	1.18315843605457	0.787584455671156	6.12837618662087	0.826360798586592	2.88447719895618	6.10154e-05	0.00318925
ENSGALG00010016505	KCTD16	0.939284476386184	1.72117278367363	2.38641911422079	3.99470143519161	2.20483545461916	1.58514784090173	0	0	0	0	15.274105147227	12.6055308653851	8.61083400415234	0.946282591091216	3.17884226656109	2.49070081464375	5.58217660779349	3.50177679024345	8.28210905238198	13.3889357464096	1.28315611049931	7.3861293885889	-2.58514	6.60434e-05	0.00338294
ENSGALG00010022972	ENSGALG00010022972	19707.1275990585	5324.44800629436	3478.20585897681	4119.53585504135	6607.89185749363	21233.8479027991	15499.2010434581	17364.7414273841	7864.88464922262	11072.7678792983	5088.31356137954	6933.04197596181	3603.63403073775	4933.9174299496	4281.90053305779	7343.8313519771	4899.29033610676	5473.27712315051	2297.69368281797	4021.40623065692	11227.2652079027	4887.63062557958	1.19985239802875	6.68701e-05	0.00341372
ENSGALG00010002373	POSTN	381.349497412791	1157.48869702051	547.683186713672	526.301914086495	674.679649113463	504.07701340675	199.163666460223	539.729420082257	775.899268944117	788.604022773298	131.357304266152	301.272187682704	264.783145627684	415.418057489044	246.890082702912	455.798249079807	281.899918693571	109.722339427628	248.463271571459	423.720437151082	609.497633601358	287.932499369204	1.08143197501062	6.74817e-05	0.00343349
ENSGALG00010028443	ENSGALG00010028443	7.51427581108947	11.1876230938786	13.1253051282144	8.98807822918112	11.0241772730958	15.8514784090173	2.37099602928837	4.59344187304049	8.66388761848269	4.03894505901817	52.9502311770535	84.4570567980803	41.9778157702426	16.0868040485507	6.35768453312219	3.73605122196563	8.37326491169024	16.3416250211361	23.6631687210914	74.8205232887598	8.73582085243063	32.8764225491692	-1.91834	6.89477e-05	0.00346304
novel.262	-	5.6357068583171	74.8710160898027	52.5012205128575	101.864886597386	7.71692409116706	38.0435481816415	0.790332009762791	16.0770465556417	4.81327089915705	3.02920879426363	158.85069353116	419.764177817324	537.100771009002	299.025298784824	104.901794796516	0	76.2897469731777	424.882250549539	141.979012326548	444.985217454203	30.5343160589997	260.777896324229	-3.09499	6.90781e-05	0.00346304
ENSGALG00010009530	KIF3C	46.024939342923	24.0964189714308	4.77283822844159	54.9271447338846	12.1265950004054	53.8950265906588	44.2585925467163	43.6376977938846	30.8049337546051	23.2239340893545	373.70643926882	126.055308653851	90.4137570435996	70.9711943318412	30.7288085767572	7.47210244393126	40.0056	285.978437869882	29.5789609013642	322.909626825174	33.7768121052305	137.782023493774	-2.02593	7.08822e-05	0.00353603
ENSGALG00010021696	FBXO47	2.81785342915855	1.72117278367363	1.1932095571104	2.99602607639371	4.40967090923832	0	0	0	4.81327089915705	0	10.182736764818	8.82387160576958	16.1453137577856	12.3016736841858	2.1192281777074	0	10.2339904476214	18.6761428812984	4.73263374421827	22.0523647587924	1.79512036547317	10.5267955822197	-2.6047	7.28174e-05	0.00360243
ENSGALG00010015854	ENSGALG00010015854	10.332129240248	179.001969502057	184.947481352112	545.276745903655	38.5846204558353	81.635113806439	3.95166004881395	92.6344111063165	7.70123343865128	2.01947252950908	1752.44899722517	1334.92571864428	1765.22097085123	1193.26234736602	433.382162341162	0	354.468214594887	1580.46859132988	1277.81111093893	2810.88892229035	114.608483738364	1250.28770355819	-3.44775	7.29189e-05	0.00360243
ENSGALG00010014705	ARAP2	76.0820425872809	90.3615711428653	42.9555440559743	83.8887301390238	39.6870381831449	169.610818976485	107.48515332774	136.272108900201	197.344106865439	49.4770769729726	57.0233258829807	27.7321679038473	37.6723987681665	63.4009336031115	59.3383889758071	51.0593667001969	37.2145107186233	45.5230982731648	27.2126440292551	55.1309118969809	99.3164191151127	46.1307746752134	1.10665003851563	7.62117e-05	0.00374097
ENSGALG00010001488	GRPR	9.39284476386184	5.16351835102088	3.57962867133119	4.99337679398951	3.30725318192874	2.37772176135259	6.32265607810233	11.4836046826012	13.4771585176397	4.03894505901817	10.182736764818	31.5138271634628	16.1453137577856	9.46282591091216	6.35768453312219	11.2081536658969	26.9805202710019	15.1743660910549	21.2968518489822	35.441300505202	6.41367078608462	18.3763580512239	-1.51098	7.76994e-05	0.00380181
ENSGALG00010011246	DNAJB5	54.4784996303987	55.9381154693928	65.6265256410718	61.9179	44.0967090923832	42.7989917043467	30.8229483807488	69.6672017411141	52.9459798907276	61.5939121500271	142.558314707452	234.462874096163	178.674805586161	90.8431287447567	92.1864257302717	56.0407683294844	59.5432171497973	74.7045715251936	47.3263374421827	127.588681818727	53.9886755945681	110.392912513019	-1.03273	7.91174e-05	0.00384661
ENSGALG00010020728	TMEM37	427.374436755714	414.802640865344	1947.31799720417	1129.50183080043	1018.63398003405	898.77882579128	502.651158209135	277.90323331895	551.600845043398	200.937516686154	3324.66355371307	1929.90677549046	4423.81596963326	2852.09572954892	333.778437988915	322.545755496366	1498.81441919255	3632.50979041254	1632.7586417553	3126.71028901449	736.950246470862	2307.75993622459	-1.64718	8.01298e-05	0.00388351
ENSGALG00010023631	ENSGALG00010023631	24.4213963860408	44.7504923755143	15.5117242424352	65.9125736806616	26.4580254554299	55.4801744315605	58.4845687224465	42.8721241483779	47.1700548117391	51.4965495024817	12.2192841177816	16.3871901250007	7.5344797536333	39.7438688258311	14.8345972439518	23.6616577391156	15.8161670554149	4.6690357203246	31.9452777734734	14.964104657752	43.2557683756687	18.1775663012279	1.25420561243635	8.06522e-05	0.00389649
ENSGALG00010010728	ELOVL2	9363.72694509387	3402.75859332276	2047.54760000144	5054.29599087618	11671.2964790265	7782.28332490704	9073.01147207684	6698.76939818405	6389.13579154107	3641.10897070488	16484.8325485638	21317.2132464528	18367.9852851075	21951.863548134	8238.4995408375	1869.27096139014	12739.4573817527	26115.0840427056	13469.0756360452	21019.0539529518	6512.39345657347	16157.2336143941	-1.31091	8.21121e-05	0.0039336
ENSGALG00010012973	GLDC	2215.77207979501	1994.83925627773	1703.90324755365	1214.38923629825	908.392207303094	1016.07976601801	2141.0094144474	3589.00925013564	2658.85084469436	2693.97635436512	2401.08932914408	9710.04042560616	2969.66137718204	3370.65858946691	6762.4571150643	3606.53477960415	3209.75154948126	3303.34277212965	2902.28764364186	3879.64102863611	2013.62216568882	4211.54646099565	-1.06443	8.21909e-05	0.0039336
ENSGALG00010003847	XKR9	16.9071205749513	12.0482094857154	5.96604778555199	23.9682086111497	11.0241772730958	4.75544352270519	24.5002923026465	53.5901551854724	17.3277752369654	13.1265714418091	65.169515294835	78.1542913653877	26.9088562629761	11.3553910930946	32.8480367544646	34.8698114050125	93.9666395645238	102.718785847141	54.4252880585101	39.3792227835578	18.3214001420063	53.9795838429503	-1.54784	8.80862e-05	0.00415158
ENSGALG00010014946	PCK1	205.703300328574	4018.07786348608	19364.5979023446	35742.5910913769	2934.6359900981	674.480406303686	356.439736403019	79.6196591327018	25276.4107998333	206.995934274681	418.510481034019	129.836967913467	40.9014615197236	819.480723884993	718.418352242807	628.901955697547	1465.32135954579	2544.62446757691	444.867571956518	18.9020269361077	8885.95526835818	722.976536830788	3.61950577370587	8.84148e-05	0.00415158
ENSGALG00010002623	MID1IP1	448.977979712596	185.886660636752	241.028	264.648970081444	218.278710007297	381.228055736866	399.907996939972	274.075365091416	182.904294167968	427.118439991171	442.949049269582	4848.08717082712	565.085981522497	1400.5	374.043773365355	479.459906818922	321.905517716091	407.373366598321	195.221141949004	789.947209038169	302.405480290178	982.457135192006	-1.69957	8.8643e-05	0.00415158
ENSGALG00010013399	FGF1	16.9071205749513	47.3322515510247	60.8536874126303	37.9496636343203	55.120886365479	9.51088704541037	6.32265607810233	25.2639303017227	20.2157377764596	10.0973626475454	108.955283383552	108.407565442312	60.2758380290664	16.0868040485507	105.96140888537	72.2303236246688	87.4541001887647	38.5195446926779	81.6379320877652	137.039695286781	28.9574183387646	81.6568495669509	-1.50426	8.96223e-05	0.00416693
ENSGALG00010001442	LDLRAD4	1438.98381782363	754.734265640885	2456.81847809031	894.813121482921	522.546002744741	1398.89296959578	1027.43161269163	432.549109711313	730.65452249204	923.908682250406	776.942815155611	578.593866721177	600.605671789626	729.583877731327	411.130266475235	311.337601830469	491.231541485827	351.344937954426	435.402304468081	562.335301349205	1058.13325825237	524.850818496098	1.01096204838798	9.0737e-05	0.0041983
ENSGALG00010000298	SLC35E4	19.7249740041099	35.2840420653093	36.9894962704223	49.9337679398951	23.1507722735012	60.2356179542657	39.5166004881395	40.5754032118577	27.9169712151109	61.5939121500271	252.531871767486	350.433758057706	144.231469569552	44.4752817812871	41.3249494652942	23.6616577391156	13.0250787515181	78.2063483154371	31.9452777734734	526.894000844003	39.4921557572639	150.672969406487	-1.93203	9.39083e-05	0.00431894
ENSGALG00010020385	SLC12A8	34.7535256262888	32.7022828897989	5.96604778555199	11.9841043055748	24.2531900008108	17.436626249919	25.2906243124093	52.0590078944589	25.0290086756167	53.5160220319908	92.6629045598436	218.075683971163	121.628030308652	49.2066947367432	6.35768453312219	11.2081536658969	44.6574128623479	221.779196715418	168.008497919749	70.882601010404	28.299043977242	100.446686028334	-1.82356	0.000100135	0.00455064
novel.683	-	1.87856895277237	0	0	0	0	0	1.58066401952558	0	0.96265417983141	0	4.07309470592719	1.26055308653851	138.849698316956	0	4.23845635541479	1.24535040732188	116.295345995698	16.3416250211361	0	0	0.442188715212936	28.2304123888993	-5.92372	0.000101793	0.00459869
ENSGALG00010001693	NKIRAS1	11.2714137166342	24.9570053632676	13.1253051282144	39.9470143519161	30.8676963646683	16.6440523294681	19.7583002440698	10.7180310370945	17.3277752369654	19.1849890303363	38.6943997063083	50.4221234615405	46.2832327723188	28.3884777327365	32.8480367544646	74.7210244393126	40.0056	37.3522857625968	40.2273868258553	21.2647803031212	20.3801582802635	41.0207346780775	-1.00677	0.000106513	0.00475582
ENSGALG00010015859	ENSGALG00010015859	0	2.58175917551044	8.35246689977278	3.99470143519161	0	6.34059136360691	0	11.4836046826012	0	0	56.0050522064989	45.3799111153864	40.9014615197236	23.6570647772804	2.1192281777074	0	4.65181383982791	17.5088839512172	26.0294855932005	49.6178207072828	3.2753123556683	26.5870721888125	-3.01412	0.000108261	0.00479195
ENSGALG00010005333	PLXNA4	727.006184722906	100.688607844907	146.764775524579	174.768187789633	229.302887280393	714.109102326229	810.880642016623	1107.78506504826	296.497487388074	422.069758667399	162.923788237088	204.209600019239	142.078761068514	153.297779756777	150.465200617225	267.750337574203	258.640849494432	259.131482478015	72.1726645993287	141.765202020808	472.987269860901	181.243566586563	1.38481047396176	0.000110482	0.00484821
ENSGALG00010008542	ENSGALG00010008542	369.13879921977	114.457990114296	45.3419631701951	134.821173437717	121.265950004054	366.169151248299	175.45370616734	431.017962420299	186.754910887294	280.706681601763	788.143825596911	1476.1076643366	508.039206244988	696.463987043135	346.493807055159	138.233895212728	301.437536820849	679.344697307229	321.819094606843	696.224658813302	222.512828827103	595.230837303774	-1.41855	0.000113247	0.00494126
ENSGALG00010027492	PCP4L1	21.6035429568822	13.769382269389	128.866632167923	170.773486354441	50.7112154562407	21.3994958521733	79.8235329860419	29.8573721747632	68.3484467680301	60.5841758852726	20.3654735296359	7.56331851923107	16.1453137577856	17.9793692307331	40.2653353764405	51.0593667001969	14.8858042874493	9.3380714406492	20.1136934129277	13.3889357464096	64.5737282871157	21.1104682001459	1.61352696263178	0.000118407	0.00508638
ENSGALG00010021950	ENSGALG00010021950	1.87856895277237	4.30293195918406	94.2635550117214	268.643671516636	4.40967090923832	3.96286960225432	2.37099602928837	2.29672093652024	132.846276816735	2.01947252950908	8.14618941185438	0	4.30541700207617	0	0	1.24535040732188	6.51253937575907	1.16725893008115	9.46526748843655	2.36275336701347	51.6994734263859	3.32047759825427	3.95751	0.000122225	0.00511656
ENSGALG00010012725	ENSGALG00010012725	18.7856895277237	25.8175917551044	25.0574006993183	6.99072751158532	45.1991268196928	34.873252499838	26.0809563221721	39.0442559208442	21.178391956291	11.1071	23.4202945590813	8.82387160576958	8.61083400415234	11.3553910930946	6.35768453312219	4.9814016292875	11.164353215587	8.17081251056805	14.1979012326548	8.66342901238271	25.413449192487	10.5746	1.26229664680984	0.000122276	0.00511656
ENSGALG00010013954	LPL	1113.05210451763	401.033258595955	245.801168764742	164.781434201654	663.655471840368	475.544352270519	723.153788932954	136.272108900201	386.024326112395	482.653934552671	233.184671914332	3.78165925961554	59.1994837785473	52.9918251011081	174.83632466086	323.791105903688	27.9108830389675	23.345178601623	9.46526748843655	15.7516891134231	479.197194868909	92.4258088860601	2.37489978875146	0.000123381	0.00514873
ENSGALG00010014796	PRLR	1.87856895277237	9.46645031020494	0	6.99072751158532	2.20483545461916	7.13316528405778	5.53232406833954	4.59344187304049	4.81327089915705	6.05841758852725	37.6761260298265	26.4716148173087	25.832502012457	5.67769554654729	2.1192281777074	4.9814016292875	4.65181383982791	22.1779196715419	41.4105452619099	16.5392735690943	4.86712019423039	18.7538120555508	-1.92325	0.000140385	0.00574863
ENSGALG00010014072	ENSGALG00010014072	0	3.44234556734725	3.57962867133119	0	1.10241772730958	0	0.790332009762791	3.06229458202699	0	0	4.07309470592719	7.56331851923107	6.45812550311425	3.78513036436486	9.53652679968328	4.9814016292875	3.72145107186233	8.17081251056805	3.54947530816371	5.51309118969809	1.19770185577778	5.73524276019003	-2.25519	0.000151727	0.0061174
ENSGALG00010009062	gga-mir-1627	14.0892671457928	30.1205237142884	36.9894962704223	10.9854289467769	9.92175954578623	15.8514784090173	7.11298808786512	37.5131086298307	21.178391956291	64.6231209442907	41.7492207357537	80.6753975384648	67.8103177826997	53.9381076921993	99.6037243522476	62.2675203660938	26.0501575030363	57.1956875739764	53.2421296224556	50.405405162954	24.8385563650361	59.2937668329881	-1.25662	0.00015253	0.00613122
ENSGALG00010003278	ENSGALG00010003278	8088.17862616143	2741.82824439209	3922.07981422188	3822.92927347837	1745.12726233107	2927.76806214549	2468.2068664892	3631.11580063851	2802.28631748924	2113.37800213126	6745.04483301542	8989.00406010613	14467.2774812264	13392.737511714	3040.03282092126	1139.49562269952	9527.84510673553	8097.27519797294	7143.91063689748	7455.27445738316	3426.28982694785	7999.78977286719	-1.22333	0.000158341	0.00629868
ENSGALG00010018711	ENSGALG00010018711	0	0.860586391836813	1.1932095571104	0	0	0.792573920450864	0	0.765573645506748	0.96265417983141	0	0	3.78165925961554	2.15270850103808	3.78513036436486	10.596140888537	0	4.65181383982791	2.3345178601623	15.3810596687094	5.51309118969809	0.457459769473623	4.81961215719532	-3.38396	0.000159109	0.00631283
ENSGALG00010012399	ERC1	155.921223080107	38.7263876326566	22.6709815850975	15.9788057407664	25.3556077281204	179.121706021895	83.7751930348558	160.770465556417	48.1327089915705	82.7983737098725	53.9685048535353	23.9505086442317	23.6797935114189	40.6901514169223	13.7749831550981	24.9070081464375	34.4234224147265	36.1850268325156	17.7473765408185	22.0523647587924	81.3251453081359	29.1379140274497	1.48246505247975	0.000162918	0.00639804
ENSGALG00010018514	EAF2	247.031817289566	114.457990114296	472.510984615717	250.667515058273	140.007051368317	185.462297385502	199.953998469986	311.588473721246	294.572179028412	1020.84336366684	759.632162655421	1237.86313098082	860.007046164715	742.831834006604	1339.35220831107	585.314691441282	468.902835054653	597.636572201549	506.391810631355	441.834879631518	323.709567071816	753.976717107899	-1.22027	0.000165723	0.00644902
novel.85	-	10.332129240248	9.46645031020494	45.3419631701951	3.99470143519161	4.40967090923832	3.17029568180346	3.16132803905116	7.65573645506748	0.96265417983141	9.08762638279088	3.05482102944539	1.26055308653851	0	0.946282591091216	5.29807044426849	0	2.79108830389675	1.16725893008115	0	0.787584455671156	9.75825558036224	1.53056588409927	2.63543636974425	0.000166181	0.00644902
ENSGALG00010017635	NPPC	0	12.9087958775522	11.932095571104	5.99205215278741	9.92175954578623	6.34059136360691	6.32265607810233	6.12458916405398	8.66388761848269	19.1849890303363	47.8588627946445	40.3376987692324	41.9778157702426	2.83884777327365	12.7153690662444	22.4163073317938	8.37326491169024	11.6725893008115	29.5789609013642	105.536317059935	8.7391416401812	32.3306033679232	-1.89844	0.000166258	0.00644902
ENSGALG00010015836	ENSGALG00010015836	24.4213963860408	315.83520580411	143.185146853248	484.357549016983	50.7112154562407	257.586524146531	4.74199205857674	233.499961879558	18.2904294167968	2.01947252950908	2231.03762517162	1927.38566931738	2146.25037553497	1333.31217084752	345.434192966305	0	327.487694323885	1801.08052911521	1159.49526733348	2697.47676067371	153.464889354759	1396.89602852841	-3.18614	0.000171957	0.00656737
ENSGALG00010019227	CLCN5	303.388885872737	206.540734040835	425.975811888412	217.711228217943	349.466419557137	313.066698578091	260.019231211958	271.013070509389	276.281749611615	199.927780421399	760.650436331903	215.554577798085	1019.30747524153	673.753204856946	243.711240436351	181.821159468994	403.777441297063	634.988857964146	864.88881675589	719.064608027765	282.339160990952	571.751781817867	-1.01874	0.000177659	0.00673476
ENSGALG00010030076	ENSGALG00010030076	30.0571032443579	5.16351835102088	8.35246689977278	3.99470143519161	2.20483545461916	2.37772176135259	2.37099602928837	9.95245739158773	3.85061671932564	7.0681538532818	0	0	0	3.78513036436486	4.23845635541479	0	0	0	1.18315843605457	0	7.53925711397984	0.920674515583422	3.00958993036604	0.000184314	0.00690164
ENSGALG00010004710	ENSGALG00010004710	1.87856895277237	4.30293195918406	0	0.998675358797902	0	0	0	0	0.96265417983141	5.04868132377271	15.274105147227	269.758360519241	26.9088562629761	10.4091085020034	14.8345972439518	0	0	10.5053303707304	4.73263374421827	21.2647803031212	1.31915117743585	37.3687772093469	-3.04084	0.000199805	0.00731997
ENSGALG00010021913	ENSGALG00010021913	85.4748873511427	45.6110787673511	42.9555440559743	45.9390665047035	35.2773672739066	68.9539310792252	44.2585925467163	66.6049071590871	42.3567839125821	20.1947252950909	171.069977648942	509.263446961559	90.4137570435996	176.954844534057	54.0403185315386	88.4198789198532	34.4234224147265	203.10305383412	29.5789609013642	57.4936652639944	49.762688394578	141.476132605375	-1.50417	0.000200266	0.00731997
ENSGALG00010020097	ENSGALG00010020097	28865.1512438238	39467.3525160281	6817.99940932881	18485.4808913492	17996.9693983289	34434.9591218287	13590.549239881	4280.32225202823	23525.3	10317.4851532619	9061.61744701151	6985.98520559643	7106.09076192672	12794.6869141443	8001.14598493427	13822.1441708655	9514.82002798401	9122.12853858419	6092.08278724497	9138.34243915242	19778.1612072579	9163.90442774444	1.10988	0.000205489	0.00745695
ENSGALG00010028413	ENSGALG00010028413	28.1785342915855	7.74527752653131	101.422812354384	78.8953533450343	44.0967090923832	26.9475132953294	22.1292962733581	17.6081938466552	60.6472133293789	4.03894505901817	193.471998531541	56.724888894233	235.72158086367	168.438301214236	25.4307381324887	27.3977089610813	79.0808352770745	166.918027001604	120.682160477566	197.68369837346	39.1709848413658	127.154993772696	-1.70462	0.000207346	0.00747177
ENSGALG00010015798	IL22RA1	18.7856895277237	28.3993509306148	9.54567645688318	24.9668839699476	15.4338481823341	30.1178089771328	31.6132803905116	14.5458992646282	34.6555504739308	9.08762638279088	21.3837472061177	17.6477432115392	153.918657824223	39.7438688258311	27.5499663101961	13.6988544805406	104.200630012145	131.90025909917	74.5389814714378	37.0164694165443	21.7151614556498	62.1599177857745	-1.51272	0.000214131	0.00766217
ENSGALG00010011927	ENSGALG00010011927	7.51427581108947	30.9811101061253	21.4777720279872	15.9788057407664	12.1265950004054	17.436626249919	7.11298808786512	19.9049147831755	29.8422795747737	5.04868132377271	21.3837472061177	35.2954864230783	29.0615647640141	52.9918251011081	66.755687597783	21.1709569244719	24.1894319671051	26.8469553918665	60.341080238783	41.7419761505712	16.742404870588	37.9778711764899	-1.18178	0.00023166	0.00818024
ENSGALG00010001649	UBE2E2	6.57499133470329	14.6299686612258	13.1253051282144	9.98675358797902	7.71692409116706	26.9475132953294	11.0646481366791	11.4836046826012	13.4771585176397	9.08762638279088	32.5847576474175	40.3376987692324	32.2906275155713	24.6033473683716	18.0134395105129	12.4535040732188	13.9554415194837	22.1779196715419	23.6631687210914	38.5916383278866	12.409449381833	25.8671543124328	-1.04974	0.000233693	0.00822759
ENSGALG00010021729	RBPJL	0	0	0	0	0	0	0.790332009762791	0.765573645506748	0	0	0	2.52110617307702	6.45812550311425	3.78513036436486	2.1192281777074	0	1.86072553593116	1.16725893008115	3.54947530816371	11.0261823793962	0.155590565526954	3.24872323718357	-3.69083	0.00023552	1
ENSGALG00010001212	PAX5	6.57499133470329	8.60586391836813	36.9894962704223	5.99205215278741	7.71692409116706	9.51088704541037	11.8549801464419	6.89016280956073	1.92530835966282	13.1265714418091	0	5.04221234615405	2.15270850103808	4.73141295545608	5.29807044426849	47.3233154782313	2.79108830389675	0	2.36631687210914	0.787584455671156	10.9187237570333	7.0492709356825	1.96198869101675	0.000235813	0.00826425
ENSGALG00010011055	TOR3A	188.796179753623	592.944023975564	109.775279254157	1226.37334060382	1174.0748795847	1502.72015317484	156.485737933033	214.360620741889	269.543170352795	180.742791391063	3838.89176033638	5246.42194617329	3197.84847829208	2501.97117084517	613.516557446291	88.4198789198532	586.128543818317	3724.72324588895	1328.68692368928	4846.79474020029	561.581617676549	2597.34032456099	-2.20946	0.000239187	0.00833882
ENSGALG00010023088	ENSGALG00010023088	2.81785342915855	1.72117278367363	4.77283822844159	0	0	0	1.58066401952558	0.765573645506748	0	1.00973626475454	17.3106525001906	1.26055308653851	17.2216680083047	0	2.1192281777074	4.9814016292875	1.86072553593116	5.83629465040575	17.7473765408185	19.6896113917789	1.26678383710606	8.8027511520963	-2.83801	0.000239294	0.00833882
ENSGALG00010015110	ENSGALG00010015110	9.39284476386184	18.0723142285731	23.8641911422079	21.9708578935539	9.92175954578623	26.9475132953294	16.5969722050186	16.8426202011485	18.2904294167968	7.0681538532818	8.14618941185438	10.0844246923081	6.45812550311425	7.57026072872973	9.53652679968328	11.2081536658969	3.72145107186233	8.17081251056805	8.28210905238198	7.87584455671156	16.8967656545558	8.10538979931105	1.07864674842159	0.000243265	0.00840995
ENSGALG00010026984	PGR2/3	19.7249740041099	8.60586391836813	0	2.99602607639371	1.10241772730958	23.7772176135259	26.8712883319349	5.35901551854724	0.96265417983141	14.1363077065636	0	0	3.22906275155713	0.946282591091216	1.0596140888537	6.22675203660938	0	0	0	0	10.3535765076584	1.14617114681114	3.23413285177602	0.000245454	0.00842854
ENSGALG00010020650	ENSGALG00010020650	30.0571032443579	112.736817330622	79.9450403263966	40.945689710714	38.5846204558353	96.6940182950054	72.7105448981767	56.6524497674994	90.4894929041526	10.0973626475454	10.182736764818	15.1266370384621	39.8251072692046	14.1942388663682	24.371124043635	9.96280325857501	9.30362767965582	35.0177679024345	43.776862134019	41.7419761505712	62.8913139580306	24.3502881107744	1.3691639975901	0.000251001	0.00858054
ENSGALG00010012801	DMC1	19.7249740041099	12.0482094857154	7.15925734266238	6.99072751158532	14.3314304550245	12.6811827272138	10.2743161269163	12.249178328108	8.66388761848269	11.1071	18.3289261766724	20.1688493846162	29.0615647640141	16.0868040485507	9.53652679968328	21.1709569244719	30.7019713428642	25.6796964617853	44.9600205700736	17.3268580247654	11.5230262512118	23.3022174497497	-1.00394	0.000264543	0.00896345
ENSGALG00010002950	ENSGALG00010002950	16.9071205749513	19.7934870122467	10.7388860139936	4.99337679398951	7.71692409116706	34.873252499838	13.4356441659674	12.249178328108	37.543513013425	5.04868132377271	5.09136838240899	1.26055308653851	5.38177125259521	1.89256518218243	15.8942113328055	3.73605122196563	0.930362767965582	4.6690357203246	0	6.30067564536925	16.3300063817459	4.51565945921557	1.85005228985132	0.00026774	0.00900098
ENSGALG00010020120	DAAM2	94.8677321150046	58.5198746449033	15.5117242424352	26.9642346875434	29.7652786373587	131.567270794843	80.6138649958047	98.7590002703705	44.2820922722449	73.7107473270816	28.5116629414903	13.8660839519236	32.2906275155713	21.764499595098	33.9076508433183	38.6058626269782	26.9805202710019	29.1814732520287	3.54947530816371	39.3792227835578	65.456181998759	26.8037079089132	1.28870682094494	0.000269406	0.00900098
ENSGALG00010000384	ENSGALG00010000384	105.199861355253	91.2221575347021	21.4777720279872	30.958936122735	50.7112154562407	145.833601362959	83.7751930348558	117.898341408039	47.1700548117391	105.012571534472	41.7492207357537	39.0771456826939	50.588649774395	17.9793692307331	27.5499663101961	38.6058626269782	48.3788639342103	42.0213214829214	14.1979012326548	48.0426517959405	79.9259704648983	36.8190952806477	1.12046988748331	0.000269749	0.00900098
ENSGALG00010008945	FER1L6	18.7856895277237	8.60586391836813	28.6370293706495	11.9841043055748	3.30725318192874	10.3034609658612	18.1776362245442	17.6081938466552	13.4771585176397	20.1947252950909	3.05482102944539	27.7321679038473	19.3743765093428	8.51654331982094	405.832196030966	13.6988544805406	185.142190825151	10.5053303707304	184.572716024513	18.9020269361077	15.1081115154036	87.7331223430465	-2.5389	0.000272675	0.0090586
ENSGALG00010020166	HAPLN3	15.0285516221789	15.4905550530626	15.5117242424352	16.9774810995643	7.71692409116706	31.7029568180346	20.5486322538326	24.4983566562159	13.4771585176397	7.0681538532818	71.2791573537258	75.6331851923107	61.3521922795854	17.0330866396419	11.6557549773907	3.73605122196563	24.1894319671051	71.2027947349501	57.9747633666739	71.6701854660752	16.8020494207413	46.5726603199424	-1.46251	0.000274798	0.00908701
ENSGALG00010012788	RGS1	121.167697453818	123.063854032664	546.489977156562	360.521804526043	115.753861367506	274.230576475999	92.4688451422465	131.678667027161	145.360781154543	314.027978338663	114.046651765961	134.879180259621	64.5812550311425	116.39275870422	46.6230199095627	112.081536658969	64.1950309896252	129.565741239008	112.400051425184	133.889357464096	222.47640426752	102.865458344739	1.11176278768314	0.000275432	0.00908701
ENSGALG00010021080	TTLL7	19.7249740041099	57.6592882530664	42.9555440559743	23.9682086111497	22.0483545461916	33.2881046589363	33.1939444100372	31.3885194657767	26.9543170352795	18.1752527655818	275.952166326567	139.921392605775	57.0467752775092	45.4215643723784	16.9538254216592	14.9442048878625	29.7716085748986	38.5195446926779	52.058971186401	309.520691078764	30.9356507806103	98.0110744424493	-1.665	0.000288376	0.00941679
ENSGALG00010005131	IL8L2	32.8749566735164	12.0482094857154	63.2401065268511	23.9682086111497	5.5120886365479	36.4584003407398	21.3389642635954	16.0770465556417	0.96265417983141	14.1363077065636	7.12791573537258	10.0844246923081	4.30541700207617	8.51654331982094	5.29807044426849	2.49070081464375	9.30362767965582	11.6725893008115	9.46526748843655	2.36275336701347	22.6616942980152	7.06273098444074	1.68511202175939	0.000297968	0.00964775
ENSGALG00010014415	ENSGALG00010014415	0	2.58175917551044	2.38641911422079	0	0	0	3.16132803905116	0	2.88796253949423	0	4.07309470592719	15.1266370384621	23.6797935114189	1.89256518218243	33.9076508433183	2.49070081464375	1.86072553593116	0	8.28210905238198	3.15033782268462	1.10174688682766	9.44636145069505	-3.09458	0.000326624	0.0103781
ENSGALG00010002888	FAM124A	4.69642238193092	16.3511414448994	3.57962867133119	8.98807822918112	11.0241772730958	15.8514784090173	14.2259761757302	7.65573645506748	16.365121057134	5.04868132377271	4.07309470592719	2.52110617307702	5.38177125259521	7.57026072872973	0	4.9814016292875	0.930362767965582	3.50177679024345	2.36631687210914	3.93792227835578	10.378644142116	3.52640131982906	1.56293289456126	0.000328241	0.0104038
ENSGALG00010015842	ENSGALG00010015842	17.8464050513375	416.523813649017	280.404245920943	850.871405695813	67.2474813658844	273.438002555548	7.11298808786512	243.452419271146	20.2157377764596	0	3233.01892282971	2667.33033111549	3605.78673923879	2177.39624210089	615.635785623998	0	532.167503276313	2853.94808404841	2153.34835361931	4408.11019839146	217.711249937401	2224.67421602444	-3.35313	0.000332691	0.0104623
ENSGALG00010013032	BAIAP2L2	23.4821119096546	31.8416964979621	29.8302389277599	45.9390665047035	56.2233040927886	12.6811827272138	47.4199205857674	61.2458916405399	26.9543170352795	18.1752527655818	61.0964205889078	65.5487605000026	87.1846942920424	42.5827165991047	135.630603373273	26.1523585537594	79.0808352770745	54.861169713814	93.4695164483109	77.9708611114444	35.3792982687251	72.3577936457734	-1.03242	0.000342087	0.0106973
ENSGALG00010004503	SOX17	17.8464050513375	54.2169426857192	32.2166580419807	45.9390665047035	17.6386836369533	37.2509742611906	51.3715806345814	30.6229458202699	31.7675879344365	38.3699780606726	30.5482102944539	2.52110617307702	8.61083400415234	19.8719344129155	11.6557549773907	33.6244609976907	13.9554415194837	11.6725893008115	7.09895061632741	20.4772	35.7240822631845	16.0036478143753	1.15495	0.000347076	0.0108258
ENSGALG00010029136	gga-mir-126	1.87856895277237	9.46645031020494	0	2.99602607639371	0	3.96286960225432	1.58066401952558	3.06229458202699	0.96265417983141	0	9.16446308833618	45.3799111153864	5.38177125259521	2.83884777327365	7.41729862197588	1.24535040732188	0.930362767965582	7.0035535804869	3.54947530816371	88.2094590351694	2.39095277230093	17.1120492950675	-2.81681	0.000348768	0.0108565
ENSGALG00010018365	HPSE2	38.5106635318335	152.323791355116	71.5925734266238	77.8966779862364	50.7112154562407	63.4059136360691	32.4036124002744	26.7950775927362	40.4314755529192	36.3505055311635	419.529	247.068404961548	248.637831869899	66.2397813763851	80.530670752881	61.0221699587719	83.7326491169024	173.921580582091	44.9600205700736	98.4480569588945	59.0421506469213	152.408992085795	-1.36815	0.000351284	0.0109126
ENSGALG00010023643	SCN4B	23.4821119096546	30.9811101061253	1.1932095571104	29.9602607639371	8.81934181847665	40.4212699429941	42.6779285271907	37.5131086298307	27.9169712151109	46.447868178709	10.182736764818	12.6055308653851	5.38177125259521	25.5496299594628	11.6557549773907	7.47210244393126	8.37326491169024	3.50177679024345	9.46526748843655	14.1765202020808	28.9413180649139	10.8364355656034	1.41361400323407	0.000357907	0.0110511
ENSGALG00010000818	KLF12	170.010490225899	92.082743926539	81.138249883507	38.9483389931182	95.9103422759335	355.073116361987	168.340718079474	191.393411376687	93.3774554436468	134.294923212354	97.7542729422525	79.4148444519262	46.2832327723188	83.272868016027	54.0403185315386	53.5500675148407	80.0111980450401	77.0390893853559	57.9747633666739	78.7584455671156	142.056978977915	70.8099100593089	1.00585119734066	0.000371058	0.0112977
ENSGALG00010013953	DHX29	239.517541478477	98.1068486693966	60.8536874126303	47.9364172222993	35.2773672739066	230.639010851202	131.985445630386	218.188488969423	102.041343062129	98.9541539459452	90.6264	83.1965037115418	44.1305242712807	90.8431287447567	47.6826339984164	32.3791105903688	52.1003150060726	46.690357203246	16.564218104764	43.3171450619136	126.35003045158	54.753029389924	1.2076220580994	0.000381255	0.0115235
ENSGALG00010019376	ENSGALG00010019376	99.5641544969355	124.785026816338	72.7857829837342	75.8993272686406	65.0426459112653	212.409810680832	142.259761757302	209.767178868849	79.9002969260071	120.158615505791	75.352252059653	41.5982518557709	33.3669817660903	53.9381076921993	51.9210903538312	104.609434215038	46.5181383982791	50.1921339934894	24.8463271571459	116.562499439331	120.257260121569	59.8905216930828	1.00567958930783	0.000381483	0.0115235
ENSGALG00010009666	RRAD	23.4821119096546	29.2599373224516	76.3654116550654	11.9841043055748	17.6386836369533	28.5326611362311	39.5166004881395	94.1656	31.7675879344365	87.8470550336452	27.4933892650085	17.6477432115392	11.8398967557095	11.3553910930946	14.8345972439518	9.96280325857501	17.6768925913461	31.515991112191	27.2126440292551	14.1765202020808	44.0559711819482	18.3715868762752	1.26505639971566	0.000392538	0.0116639
ENSGALG00010017474	ENSGALG00010017474	81.717749445598	174.699037542873	58.4672682984095	143.809251666898	65.0426459112653	52.309878749757	29.2422843612233	128.616372445134	60.6472133293789	3.02920879426363	422.583575739946	81.9359506250033	587.689420783397	277.260799189726	185.432465549397	6.22675203660938	211.192348328187	327.999759352803	367.962273612971	752.930739621625	79.7581	322.121408483966	-2.01385	0.000392935	0.0116639
ENSGALG00010006629	ENSGALG00010006629	2.81785342915855	10.3270367020418	14.3185146853248	4.99337679398951	3.30725318192874	5.54801744315605	9.48398411715349	13.7803256191215	6.73857925881987	4.03894505901817	14.2558314707452	17.6477432115392	6.45812550311425	12.3016736841858	20.1326676882203	13.6988544805406	25.1197947350707	14.0071071609738	17.7473765408185	30.7157937711751	7.53538862897124	17.2084968246383	-1.1945	0.000392987	0.0116639
ENSGALG00010021958	BHLHA15	6.57499133470329	18.9329006204099	7.15925734266238	3.99470143519161	6.61450636385748	4.75544352270519	13.4356441659674	8.42131010057423	8.66388761848269	13.1265714418091	49.8954101476081	89.4992691442343	11.8398967557095	17.0330866396419	7.41729862197588	14.9442048878625	14.8858042874493	3.50177679024345	97.0189917564746	11.0261823793962	9.16792139463633	31.7061921410596	-1.78039	0.000394614	0.0116896
ENSGALG00010015192	ENSGALG00010015192	34.7535256262888	55.9381154693928	66.8197351981822	25.9655593287455	24.2531900008108	61.8207657951674	33.9843	49.7622869579386	9.6265417983141	39.3797143254272	27.4933892650085	12.6055308653851	18.2980222588237	13.247956275277	19.0730535993666	31.1337601830469	13.9554415194837	10.5053303707304	11.8315843605457	31.5033782268462	40.2303710920067	18.9647446924514	1.08041165366992	0.000395386	0.0116898
ENSGALG00010029264	COL26A1	40.3892324846059	16.3511414448994	23.8641911422079	19.973507175958	31.9701140919778	21.3994958521733	45.8392565662419	23.7327830107092	12.5145043378083	16.1557802360727	33.6030313238993	35.2954864230783	74.2684432858139	87.0579983803919	44.5037917318553	16.1895552951844	62.334305453694	68.8682768747879	31.9452777734734	54.3433274413097	25.2190006342655	50.8409493983488	-1.01366	0.000406478	0.011903
ENSGALG00010003897	ENSGALG00010003897	10.332129240248	9.46645031020494	8.35246689977278	11.9841043055748	5.5120886365479	0.792573920450864	7.90332009762791	0.765573645506748	0	4.03894505901817	35.6395786768629	30.2532740769243	18.2980222588237	33.1198906881926	3.17884226656109	4.9814016292875	4.65181383982791	15.1743660910549	15.3810596687094	73.2453543774175	5.91476521149522	23.3923603573662	-1.99859	0.000406482	0.011903
ENSGALG00010027862	ENSGALG00010027862	256.424662053428	80.8951208326604	13.1253051282144	71.904625833449	130.085291822531	313.859272498542	143.840425776828	76.5573645506748	58.721904969716	52.5062857672362	76.3705257361348	20.1688493846162	53.8177125259521	77.5951724694797	9.53652679968328	21.1709569244719	68.8468448294531	36.1850268325156	7.09895061632741	18.9020269361077	119.792025923328	38.9692593054742	1.61843693611264	0.000410332	0.0119472
ENSGALG00010010535	LMX1A	0.939284476386184	0	1.1932095571104	0	0	0.792573920450864	0	0	0	0	1.0182736764818	25.2110617307702	2.15270850103808	0.946282591091216	0	0	1.86072553593116	1.16725893008115	4.73263374421827	7.0882601010404	0.292506795394745	4.41772048106523	-3.8099	0.000417565	1
ENSGALG00010013213	SH2D1A	232.942550143774	346.816315910236	245.801168764742	494.344302604962	305.369710464754	507.247309088553	361.972060471358	330.727814858915	978.056646708713	319.076659662435	129.320756913188	151.266370384621	167.911263080971	133.425845343861	372.984159276502	478.215	181.420739753289	162.24899128128	134.880061710221	130.739019641412	412.235453867844	204.241176379694	1.01439501698953	0.000419489	0.0121156
ENSGALG00010025839	ENSGALG00010025839	31.9356721971302	61.9622202122505	15.5117242424352	28.9615854051392	40.7894559104545	42.0064177838958	45.0489245564791	37.5131086298307	38.5061671932564	11.1071	113.02837808948	64.2882074134641	90.4137570435996	48.260412145652	80.530670752881	29.888409775725	80.0111980450401	25.6796964617853	86.3705658319835	96.085303591881	35.3342375043172	71.4556599151491	-1.01256	0.00041977	0.0121156
ENSGALG00010024772	KIAA1324	45.0856548665368	30.9811101061253	35.7962867133119	34.9536375579266	12.1265950004054	45.9692873861501	34.7746084295628	29.8573721747632	32.730242114268	21.2044615598454	255.586692796931	70.5909728461567	113.017196304499	49.2066947367432	20.1326676882203	21.1709569244719	26.0501575030363	46.690357203246	54.4252880585101	219.736063132252	32.3479255908895	87.6607047194068	-1.43923	0.00042478	0.0121826
ENSGALG00010005374	ENSGALG00010005374	0	7.74527752653131	0	1.9973507175958	0	18.2292001703699	1.58066401952558	28.3262248837497	9.6265417983141	0	0	0	2.15270850103808	0	0	0	0	0	0	0	6.75052591160864	0.215270850103808	4.54860955511965	0.000435716	0.0124264
ENSGALG00010013149	MCTP1	458.370824476458	166.953760016342	100.229602797273	144.807927025696	68.349899093194	454.144856418345	335.891104149186	677.532676273472	413.941297327506	144.392	45.8223154416809	95.8020345769269	124.857093060209	246.033473683716	163.180569683469	98.3826821784282	99.5488161723173	177.423357372335	59.1579218027284	118.925252806344	296.461423343737	122.913351677816	1.27063683309272	0.00044134	0.0124707
ENSGALG00010012227	ENSGALG00010012227	8.45356028747565	20.6540734040835	20.2845624708768	10.9854289467769	20.945936818882	11.888608806763	3.95166004881395	6.12458916405398	6.73857925881987	2.01947252950908	32.5847576474175	18.9082962980777	22.6034392608999	15.1405214574595	39.2057212875868	17.4349057025063	35.3537851826921	21.0106607414607	27.2126440292551	18.9020269361077	11.2046471736055	24.8356758543463	-1.16648	0.000451028	0.0126743
ENSGALG00010003765	ENSGALG00010003765	19.7249740041099	21.5146597959203	10.7388860139936	11.9841043055748	5.5120886365479	8.71831312495951	14.2259761757302	17.6081938466552	2.88796253949423	35.340769266409	1.0182736764818	0	8.61083400415234	5.67769554654729	9.53652679968328	3.73605122196563	1.86072553593116	7.0035535804869	7.09895061632741	4.72550673402693	14.8255927709395	4.92681177156028	1.59124484490893	0.000456539	0.0127901
ENSGALG00010005340	ENSGALG00010005340	0.939284476386184	0	2.38641911422079	4.99337679398951	0	0.792573920450864	0	3.06229458202699	0.96265417983141	8.07789011803634	11.2010104412998	16.3871901250007	8.61083400415234	14.1942388663682	1.0596140888537	0	9.30362767965582	4.6690357203246	70.9895061632741	3.15033782268462	2.12144931849421	13.9565394911614	-2.72958	0.000467572	0.0130197
ENSGALG00010022687	ENSGALG00010022687	0	0	0	0	0	0	0	0	3.85061671932564	0	7.12791573537258	45.3799111153864	24.756147761938	4.73141295545608	0	0	0	1.16725893008115	3.54947530816371	110.261823793962	0.385061671932564	19.697394560036	-5.69145	0.000472911	0.013097
ENSGALG00010023664	SLC6A9	22.5428274332684	24.0964189714308	41.7623344988639	11.9841043055748	8.81934181847665	17.436626249919	37.935936468614	14.5458992646282	22.1410461361224	31.3018242073908	15.274105147227	8.82387160576958	7.5344797536333	13.247956275277	11.6557549773907	11.2081536658969	13.9554415194837	16.3416250211361	4.73263374421827	9.45101346805387	23.2566359354289	11.2225035178086	1.04350121853581	0.000498282	0.0135225
ENSGALG00010005258	ITIH5	219.792567474367	246.988294457165	127.673422610812	113.848990902961	142.211886822936	432.745360566172	331.939444100372	412.644194928137	307.08668336622	173.674637537781	208.746103678768	103.365353096158	117.322613306576	275.368234007544	96.4248820856865	68.4942724027032	94.8970023324894	122.562187658521	46.1431790061282	64.5819253650348	250.860548276692	119.790575293961	1.06660272658273	0.000500297	0.0135372
ENSGALG00010022024	MICAL2	79.8391804928256	41.308146808167	120.51416526815	43.9417157871077	101.422430912481	129.189549033491	34.7746084295628	215.126194387396	116.481155759601	72.7010110623271	62.1146942653896	20.1688493846162	52.7413582754331	51.0992599189257	22.2518958659277	46.0779650709094	93.9666395645238	28.0142143219476	29.5789609013642	25.202702581477	95.5298157941109	43.1216540150514	1.14512048355285	0.000526684	0.0139816
novel.442	-	18.7856895277237	2.58175917551044	50.1148013986367	26.9642346875434	15.4338481823341	12.6811827272138	22.9196282831209	6.89016280956073	9.6265417983141	13.1265714418091	74.3339783831712	40.3376987692324	94.7191740456757	36.9050210525574	8.47691271082958	61.0221699587719	20.4679808952428	58.3629465040575	26.0294855932005	50.405405162954	17.9124420031767	47.1060773075693	-1.40621	0.000550482	0.0143622
ENSGALG00010017908	ENSGALG00010017908	32.8749566735164	39.5869740244934	17.898143356656	70.9059504746511	72.7595700024323	28.5326611362311	46.6295885760047	13.7803256191215	48.1327089915705	30.2920879426363	139.503493678006	139.921392605775	99.0245910477519	38.7975862347398	49.8018621761238	24.9070081464375	58.6128543818317	84.0426429658428	84.0042489598744	170.11824242497	40.1392966797313	88.8733922621353	-1.15009	0.000553347	0.014388
ENSGALG00010021943	OCM3	6.57499133470329	10.3270367020418	8.35246689977278	5.99205215278741	8.81934181847665	11.888608806763	8.6936521073907	0.765573645506748	7.70123343865128	14.1363077065636	25.4568419120449	21.4294024711547	24.756147761938	17.9793692307331	20.1326676882203	16.1895552951844	16.7465298233805	7.0035535804869	9.46526748843655	16.5392735690943	8.32512646126572	17.5698608820674	-1.08835	0.000556238	0.0144386
ENSGALG00010002733	RDH8	15.9678360985651	46.4716651591879	50.1148013986367	53.9284693750867	12.1265950004054	15.8514784090173	29.2422843612233	28.3262248837497	21.178391956291	14.1363077065636	64.1512416183532	99.5836938365424	241.103352116265	33.1198906881926	20.1326676882203	2.49070081464375	84.663011884868	33.8505089723534	141.979012326548	161.454813412587	28.7344054348727	88.2528893358574	-1.62078	0.000579375	0.014838
ENSGALG00010029571	EPX	38.5106635318335	17.2117278367363	4.77283822844159	4.99337679398951	2.20483545461916	14.2663305681156	36.3552724490884	15.311472910135	2.88796253949423	17.1655165008272	6.10964205889078	5.04221234615405	7.5344797536333	0.946282591091216	0	1.24535040732188	4.65181383982791	1.16725893008115	5.91579218027284	7.87584455671156	15.367999681328	4.04886766639847	1.91951995783427	0.000590307	0.015044
ENSGALG00010019461	MGAT5	216.035429568822	154.044964138789	20.2845624708768	31.9576114815329	25.3556077281204	352.695394600635	134.356441659674	337.617977668476	77.9749885663442	64.6231209442907	81.4618941185438	46.6404642019249	54.8940667764712	57.7232380565642	25.4307381324887	57.2861187368063	35.3537851826921	37.3522857625968	17.7473765408185	86.6342901238271	141.494609882756	50.0524257632734	1.49943237524369	0.00060175	0.015258
ENSGALG00010024532	TMEM86A	3797.52713802934	1570.57016510218	2202.66484242579	2062.26461591767	1794.74	5752.50151463237	6150.36369997404	3162.58472958838	1342.90258086482	637.143583060116	2103.75341561139	477.749619798096	854.62527491212	1749.67651092766	548.880098026215	1108.36186251647	1130.39076307818	2322.84527086149	312.353827118406	1191.61528143046	2847.32589296547	1180.02519242805	1.27079066026417	0.000603129	0.0152676
ENSGALG00010017848	CYP3A4	92.049878685846	182.444315069404	378.247429603996	53.9284693750867	29.7652786373587	120.471235908531	45.8392565662419	126.319651508613	44.2820922722449	129.246241888581	288.171450444349	514.305659307713	314.29544115156	146.673801619138	300.93040123445	357.415566901378	130.250787515181	531.102813186923	195.221141949004	150.428631033191	120.25938495159	292.879569434289	-1.2849	0.000635863	0.0159006
ENSGALG00010004404	RGS20	6.57499133470329	6.8846911346945	13.1253051282144	3.99470143519161	6.61450636385748	4.75544352270519	2.37099602928837	4.59344187304049	6.73857925881987	3.02920879426363	0	1.26055308653851	0	1.89256518218243	2.1192281777074	2.49070081464375	0.930362767965582	0	4.73263374421827	2.36275336701347	5.86818648747788	1.57887971402694	1.88019299831524	0.000639416	0.015923
ENSGALG00010022509	ENSGALG00010022509	5.6357068583171	49.9140107265351	0	8.98807822918112	0	3.17029568180346	0	1.5311472910135	0	2.01947252950908	46.8405891181627	109.668118528851	148.536886571628	150.458931983503	32.8480367544646	7.47210244393126	1.86072553593116	68.8682768747879	28.3958024653096	51.1929896186251	7.12587113163594	64.6142459895194	-3.17535	0.00065506	0.0162597
ENSGALG00010014218	IL31RA	139.014102505155	62.8228066040873	22.6709815850975	50.932443298693	25.3556077281204	175.158836419641	93.2591771520093	169.957349302498	46.2074006319077	40.3894505901817	52.9502311770535	22.6899555576932	48.4359412733569	52.0455425100169	15.8942113328055	19.9256	35.3537851826921	25.6796964617853	29.5789609013642	49.6178207072828	82.5768155817391	35.2172	1.2287202373865	0.000666815	0.016498
ENSGALG00010029878	ENSGALG00010029878	7.51427581108947	7.74527752653131	0	7.98940287038322	1.10241772730958	7.92573920450864	9.48398411715349	4.59344187304049	12.5145043378083	8.07789011803634	46.8405891181627	18.9082962980777	19.3743765093428	105.037367611125	4.23845635541479	3.73605122196563	5.58217660779349	22.1779196715419	0	74.0329388330886	6.69469335858609	29.9928172226512	-2.16079	0.000675353	0.0166287
ENSGALG00010022419	ENSGALG00010022419	3.75713790554473	0	5.96604778555199	0	3.30725318192874	1.58514784090173	0	3.82786822753374	0	3.02920879426363	20.3654735296359	83.1965037115418	20.4507307598618	1.89256518218243	0	4.9814016292875	2.79108830389675	4.6690357203246	2.36631687210914	7.87584455671156	2.14726637357246	14.8588960265551	-2.80648	0.000697889	0.0170641
ENSGALG00010003325	ENSGALG00010003325	2.81785342915855	1.72117278367363	0	0	1.10241772730958	0	3.95166004881395	3.82786822753374	0.96265417983141	2.01947252950908	1.0182736764818	64.2882074134641	2.15270850103808	19.8719344129155	3.17884226656109	8.71745285125313	0	1.16725893008115	7.09895061632741	7.87584455671156	1.64030989258299	11.5369473224834	-2.77606	0.000701942	0.017091
ENSGALG00010016644	NMRAL1	40.3892324846059	27.538764538778	46.5351727273055	14.9801303819685	93.7055068213144	15.0589044885664	13.4356441659674	56.6524497674994	19.2530835966282	22.2141978245999	15.274105147227	23.9505086442317	12.9162510062285	7.57026072872973	15.8942113328055	21.1709569244719	13.9554415194837	22.1779196715419	10.6484259244911	7.0882601010404	34.9763086797234	15.0646341000251	1.22209142710104	0.000708136	0.0171872
ENSGALG00010008061	CRISP2	2.81785342915855	5.16351835102088	8.35246689977278	5.99205215278741	13.229012727715	8.71831312495951	3.95166004881395	0	2.88796253949423	0	0	0	0	0	0	0	0.930362767965582	0	0	3.15033782268462	5.11128392737223	0.40807005906502	3.36010454774836	0.0007348	0.0176807
ENSGALG00010020884	ENSGALG00010020884	0	0	0	0	0	0	0	0	0	0	8.14618941185438	2.52110617307702	5.38177125259521	0.946282591091216	0	0	0	1.16725893008115	2.36631687210914	10.238597923725	0	3.07675231545331	-4.17867	0.000743839	1
ENSGALG00010018717	ENSGALG00010018717	0.939284476386184	0	0	0	0	0	0	2.29672093652024	0	0	5.09136838240899	3.78165925961554	6.45812550311425	1.89256518218243	2.1192281777074	0	2.79108830389675	1.16725893008115	2.36631687210914	7.0882601010404	0.323600541290643	3.2755870712156	-3.12045	0.000744978	1
ENSGALG00010021668	PYGO1	11.2714137166342	11.1876230938786	3.57962867133119	7.98940287038322	7.71692409116706	19.0217740908207	10.2743161269163	21.4360620741889	9.6265417983141	27.2628791483726	1.0182736764818	1.26055308653851	9.68718825467138	12.3016736841858	2.1192281777074	3.73605122196563	4.65181383982791	3.50177679024345	4.73263374421827	3.93792227835578	12.9366565682007	4.69471147541959	1.45572889859993	0.000752498	0.0180071
ENSGALG00010022214	ENSGALG00010022214	50.7213617248539	22.3752461877571	32.2166580419807	33.9549621991287	15.4338481823341	34.873252499838	34.7746084295628	32.1540931112834	15.4024668773026	10.0973626475454	13.2375577942634	6.30276543269256	9.68718825467138	27.4421951416453	5.29807044426849	19.9256	11.164353215587	12.8398482308927	11.8315843605457	17.3268580247654	28.2003859901587	13.5056027416482	1.05687486662775	0.000755263	0.0180364
ENSGALG00010015728	ENSGALG00010015728	2.81785342915855	0	0	0	0	4.75544352270519	0	2.29672093652024	27.9169712151109	4.03894505901817	6.10964205889078	5.04221234615405	49.5122955238759	0.946282591091216	4.23845635541479	0	2.79108830389675	52.5266518536517	5.91579218027284	3.15033782268462	4.18259341625131	13.0232759035933	-2.93342	0.000761567	0.0180364
ENSGALG00010018027	EML5	13.1499826694066	6.8846911346945	4.77283822844159	3.99470143519161	4.40967090923832	15.0589044885664	14.2259761757302	9.18688374608098	1.92530835966282	4.03894505901817	5.09136838240899	1.26055308653851	2.15270850103808	3.78513036436486	1.0596140888537	1.24535040732188	0.930362767965582	2.3345178601623	0	4.72550673402693	7.76479022060312	2.25851121926808	1.75215204995391	0.000762011	0.0180364
ENSGALG00010029107	ENSGALG00010029107	6.57499133470329	6.02410474285769	4.77283822844159	7.98940287038322	1.10241772730958	3.17029568180346	10.2743161269163	6.12458916405398	5.77592507898846	4.03894505901817	4.07309470592719	0	2.15270850103808	0	2.1192281777074	0	0	3.50177679024345	1.18315843605457	1.57516891134231	5.58478260144757	1.4605135522313	1.94160025506976	0.000764908	0.0180364
ENSGALG00010025789	ENSGALG00010025789	10.332129240248	9.46645031020494	17.898143356656	2.99602607639371	16.5362659096437	3.96286960225432	21.3389642635954	5.35901551854724	9.6265417983141	6.05841758852725	14.2558314707452	34.0349333365398	34.4433360166094	21.764499595098	23.3115099547814	6.22675203660938	15.8161670554149	21.0106607414607	34.3115946455825	27.5654559484904	10.3574823664385	23.2740740801332	-1.17708	0.000768813	0.0180866
ENSGALG00010000098	ENSGALG00010000098	104.260576878866	92.9433303183758	52.5012205128575	34.9536375579266	27.5604431827395	220.33554988534	119.340133474181	144.693419000775	94.3401096234782	63.6133846795362	64.1512416183532	42.8588049423094	52.7413582754331	57.7232380565642	30.7288085767572	32.3791105903688	37.2145107186233	52.5266518536517	36.6779115176916	68.5198476433905	95.4541805114077	47.5521483793143	1.00657827535171	0.000791346	0.0183665
novel.458	-	17.8464050513375	24.0964189714308	35.7962867133119	26.9642346875434	15.4338481823341	21.3994958521733	23.7099602928837	8.42131010057423	41.3941297327506	11.1071	10.182736764818	12.6055308653851	7.5344797536333	4.73141295545608	15.8942113328055	16.1895552951844	13.9554415194837	14.0071071609738	9.46526748843655	5.51309118969809	22.616918849664	11.0078834325874	1.04807327107125	0.000791505	0.0183665
ENSGALG00010018957	ENSGALG00010018957	2.81785342915855	4.30293195918406	0	0	1.10241772730958	0.792573920450864	0	0.765573645506748	0	0	8.14618941185438	0	35.5196902671284	0.946282591091216	1.0596140888537	0	0.930362767965582	5.83629465040575	2.36631687210914	49.6178207072828	0.978135068160981	10.4422571356691	-3.40441	0.000855448	0.019554
ENSGALG00010002911	MYBL1	10.332129240248	9.46645031020494	21.4777720279872	1.9973507175958	9.92175954578623	9.51088704541037	11.0646481366791	3.06229458202699	13.4771585176397	19.1849890303363	2.03654735296359	7.56331851923107	3.22906275155713	4.73141295545608	3.17884226656109	6.22675203660938	3.72145107186233	1.16725893008115	7.09895061632741	1.57516891134231	10.9495439153915	4.05287654119915	1.45103623554961	0.000880984	0.0199678
ENSGALG00010016406	PDILT	20.664258480496	9.46645031020494	16.7049337995456	28.9615854051392	5.5120886365479	13.4737566476647	18.1776362245442	18.373767492162	6.73857925881987	24.233670354109	30.5482102944539	55.4643358076945	72.1157347847758	42.5827165991047	30.7288085767572	26.1523585537594	19.5376181272772	54.861169713814	9.46526748843655	17.3268580247654	16.2306726609233	35.8783077970839	-1.14051	0.000882678	0.0199678
ENSGALG00010016253	EDN3	9.39284476386184	12.9087958775522	7.15925734266238	2.99602607639371	15.4338481823341	15.0589044885664	21.3389642635954	18.373767492162	18.2904294167968	15.1460439713181	5.09136838240899	3.78165925961554	2.15270850103808	1.89256518218243	2.1192281777074	16.1895552951844	8.37326491169024	7.0035535804869	4.73263374421827	0.787584455671156	13.6098881875243	5.21241214902034	1.42513556691096	0.000896742	0.0201873
ENSGALG00010025620	ENSGALG00010025620	0	0.860586391836813	0	0.998675358797902	0	0	0	0	4.81327089915705	0	22.4020208825995	6.30276543269256	6.45812550311425	0	0	0	5.58217660779349	4.6690357203246	13.0147427966003	12.6013512907385	0.667253264979177	7.10302182338632	-3.42959	0.000905311	0.0202999
ENSGALG00010019692	MMEL1	6.57499133470329	14.6299686612258	7.15925734266238	2.99602607639371	5.5120886365479	9.51088704541037	3.95166004881395	14.5458992646282	20.2157377764596	1.00973626475454	3.05482102944539	2.52110617307702	0	3.78513036436486	4.23845635541479	0	2.79108830389675	3.50177679024345	1.18315843605457	3.93792227835578	8.61062524515998	2.50134597308526	1.76051337570068	0.000914424	0.0203849
ENSGALG00010000399	ENSGALG00010000399	4.69642238193092	12.0482094857154	5.96604778555199	15.9788057407664	2.20483545461916	4.75544352270519	17.3873042147814	18.373767492162	11.5518501579769	10.0973626475454	16.2923788237088	25.2110617307702	30.1379190145332	11.3553910930946	37.0864931098794	18.6802561098281	18.6072553593116	18.6761428812984	26.0294855932005	16.5392735690943	10.3060048883755	21.8615657284719	-1.06089	0.000930577	0.0206548
ENSGALG00010008267	MAML2	42.2678014373783	42.1687332000038	14.3185146853248	11.9841043055748	8.81934181847665	70.5390789201269	29.2422843612233	75.0262172596613	21.178391956291	27.2628791483726	16.2923788237088	7.56331851923107	13.9926052567476	25.5496299594628	10.596140888537	17.4349057025063	16.7465298233805	14.0071071609738	7.09895061632741	19.6896113917789	34.2807347092433	14.8971178142654	1.20270470134245	0.000946986	0.020928
ENSGALG00010014275	ENSGALG00010014275	0	0	2.38641911422079	0	0	0	0	2.29672093652024	0	1.00973626475454	14.2558314707452	40.3376987692324	10.7635425051904	38.7975862347398	4.23845635541479	0	0	0	0	21.2647803031212	0.569287631549558	12.9657895638444	-4.54927	0.000963819	0.0211474
ENSGALG00010009253	SLC45A4	180.342619466147	127.366785991848	28.6370293706495	47.9364172222993	20.945936818882	231.431584771652	143.840425776828	252.639303017227	96.265417983141	54.5257582967453	65.169515294835	52.9432296346175	37.6723987681665	88.9505635625743	28.6095803990498	38.6058626269782	39.0752362545544	65.3665000845444	43.776862134019	54.3433274413097	118.393127871542	51.4513076200649	1.20435601072994	0.000972928	0.0212863
ENSGALG00010024190	WARS2	55.4177841067848	16.3511414448994	19.0913529137664	14.9801303819685	20.945936818882	45.9692873861501	36.3552724490884	62.0114652860466	32.730242114268	64.6231209442907	18.3289261766724	17.6477432115392	22.6034392608999	21.764499595098	18.0134395105129	9.96280325857501	15.8161670554149	33.8505089723534	15.3810596687094	11.0261823793962	36.8475733846145	18.4394769089171	1.00724168266026	0.000977802	0.0213058
ENSGALG00010025043	ENSGALG00010025043	6.57499133470329	12.9087958775522	7.15925734266238	3.99470143519161	6.61450636385748	4.75544352270519	5.53232406833954	5.35901551854724	0.96265417983141	2.01947252950908	1.0182736764818	0	2.15270850103808	4.73141295545608	2.1192281777074	0	0.930362767965582	1.16725893008115	0	1.57516891134231	5.58811621728994	1.36944139200724	1.96635008913605	0.00098263	0.0213197
ENSGALG00010017568	CDCP1	13.1499826694066	10.3270367020418	9.54567645688318	16.9774810995643	9.92175954578623	24.5697915339768	15.8066401952558	21.4360620741889	18.2904294167968	9.08762638279088	10.182736764818	8.82387160576958	4.30541700207617	3.78513036436486	11.6557549773907	1.24535040732188	9.30362767965582	4.6690357203246	9.46526748843655	0	14.9112486076691	6.34361920101581	1.2559306407588	0.000991113	0.0214089
ENSGALG00010007357	NOX4	29.1178187679717	24.9570053632676	5.96604778555199	2.99602607639371	9.92175954578623	49.9321569884045	18.1776362245442	25.2639303017227	12.5145043378083	8.07789011803634	6.10964205889078	6.30276543269256	6.45812550311425	0	3.17884226656109	11.2081536658969	13.0250787515181	7.0035535804869	1.18315843605457	0	18.6924775509487	5.44693196952152	1.79961545176859	0.00100566	0.0216316
ENSGALG00010010928	HECW2	49.7820772484677	69.7074977387818	20.2845624708768	10.9854289467769	15.4338481823341	84.8054094882425	60.0652327419721	115.601620471519	27.9169712151109	37.3602417959181	15.274105147227	22.6899555576932	18.2980222588237	27.4421951416453	18.0134395105129	29.888409775725	11.164353215587	38.5195446926779	18.9305349768731	18.9020269361077	49.1943	21.9122587212873	1.17860465064714	0.00101497	0.0217403
ENSGALG00010015468	ENSGALG00010015468	194.43188661194	48.1928379428615	119.32095571104	91.878133009407	340.64707773866	108.582627101768	326.407120032033	195.221279604221	76.0496802066814	46.447868178709	78.4070730890984	3.78165925961554	10.7635425051904	3.78513036436486	75.2326003086125	140.724596027372	50.2395894701414	31.515991112191	13.0147427966003	24.4151181258058	154.717946613732	43.1880043058992	1.84221250053975	0.00103833	0.0221693
novel.389	-	0.939284476386184	2.58175917551044	4.77283822844159	7.98940287038322	1.10241772730958	11.0960348863121	0.790332009762791	5.35901551854724	8.66388761848269	3.02920879426363	1.0182736764818	0	2.15270850103808	2.83884777327365	0	1.24535040732188	0	0	0	0	4.63241813053995	0.725518035811541	2.66649105822766	0.00104654	0.0221693
ENSGALG00010012118	ENSGALG00010012118	4.69642238193092	0.860586391836813	1.1932095571104	2.99602607639371	6.61450636385748	15.8514784090173	12.6453121562047	3.06229458202699	3.85061671932564	5.04868132377271	0	0	1.07635425051904	1.89256518218243	3.17884226656109	1.24535040732188	0	0	3.54947530816371	0.787584455671156	5.68191339614766	1.17301718704193	2.30570568027077	0.00104804	0.0221693
ENSGALG00010021843	ENSGALG00010021843	88.2927407803013	39.5869740244934	27.4438198135391	31.9576114815329	19.8435190915725	72.9168006814795	39.5166004881395	58.9491707040196	40.4314755529192	32.3115604721454	13.2375577942634	3.78165925961554	10.7635425051904	52.9918251011081	16.9538254216592	9.96280325857501	30.7019713428642	24.5124375317042	15.3810596687094	25.202702581477	45.1250273090142	20.3489384465166	1.13989096298564	0.00106038	0.0222768
ENSGALG00010004095	ANKRD50	182.22118841892	154.044964138789	46.5351727273055	47.9364172222993	39.6870381831449	273.438002555548	134.356441659674	157.70817097439	86.6388761848269	71.6912747975725	49.8954101476081	27.7321679038473	50.588649774395	74.7563246962061	46.6230199095627	59.7768195514501	74.4290214372466	68.8682768747879	23.6631687210914	92.1473813135252	119.425754686247	56.848024032972	1.07017501996365	0.00106981	0.0223277
ENSGALG00010022396	PPP1R1C	20.664258480496	5.16351835102088	4.77283822844159	7.98940287038322	9.92175954578623	2.37772176135259	18.967968234307	6.12458916405398	4.81327089915705	4.03894505901817	30.5482102944539	37.8165925961554	10.7635425051904	39.7438688258311	16.9538254216592	14.9442048878625	8.37326491169024	18.6761428812984	9.46526748843655	22.8399492144635	8.48342725940167	21.0124869027041	-1.30433	0.00111392	0.0230822
ENSGALG00010007181	GJB2	4.69642238193092	6.8846911346945	1.1932095571104	0.998675358797902	4.40967090923832	6.34059136360691	0.790332009762791	0	6.73857925881987	1.00973626475454	11.2010104412998	8.82387160576958	18.2980222588237	21.764499595098	0	6.22675203660938	0.930362767965582	17.5088839512172	37.8610699537462	14.1765202020808	3.30619082387162	13.679099281261	-2.04332	0.00113528	0.023338
ENSGALG00010022759	THSD4	56.357068583171	67.1257385632714	11.932095571104	3.99470143519161	15.4338481823341	112.545496704023	50.5812486248186	66.6049071590871	57.7592507898846	40.3894505901817	24.4385682355631	11.3449777788466	8.61083400415234	35.9587384614662	16.9538254216592	21.1709569244719	21.3983436632084	5.83629465040575	4.73263374421827	29.1406248598328	48.2723806203067	17.9585797743825	1.42204137305241	0.00118515	0.0240578
ENSGALG00010017265	ENSGALG00010017265	0.939284476386184	12.9087958775522	1.1932095571104	5.99205215278741	1.10241772730958	6.34059136360691	3.16132803905116	9.18688374608098	0	0	43.7857680887173	5.04221234615405	45.2068785217998	12.3016736841858	7.41729862197588	0	12.0947159835526	15.1743660910549	3.54947530816371	49.6178207072828	4.08245629398848	19.4190209352887	-2.23325	0.00118714	0.0240578
ENSGALG00010019117	ENSGALG00010019117	12.2106981930204	22.3752461877571	23.8641911422079	12.9827796643727	18.7411013642629	23.7772176135259	18.1776362245442	35.2163876933104	10.5891959781455	15.1460439713181	11.2010104412998	7.56331851923107	8.61083400415234	17.9793692307331	4.23845635541479	12.4535040732188	2.79108830389675	5.83629465040575	7.09895061632741	15.7516891134231	19.3080498032465	9.35245153081028	1.03697671256394	0.00123081	0.024557
ENSGALG00010007075	ENSGALG00010007075	1.87856895277237	2.58175917551044	0	1.9973507175958	7.71692409116706	0	0	0	0	1.00973626475454	1.0182736764818	80.6753975384648	2.15270850103808	8.51654331982094	7.41729862197588	1.24535040732188	0.930362767965582	2.3345178601623	2.36631687210914	11.0261823793962	1.51843392018002	11.7682951944737	-2.98146	0.00123528	0.0245692
ENSGALG00010022174	KCNMA1	230.124696714615	101.549194236744	78.7518307692862	75.8993272686406	31.9701140919778	385.19092533912	168.340718079474	378.193380880334	180.978985808305	113.090461652509	70.260883677244	59.246	67.8103177826997	126.801867206223	75.2326003086125	94.6466309564626	101.409541708248	88.7116786861674	65.0737139830013	89.7846279465117	174.408963484101	83.8977857322481	1.05691371566214	0.00126908	0.0251111
ENSGALG00010024211	TRPM5	0.939284476386184	2.58175917551044	54.8876396270783	5.99205215278741	2.20483545461916	19.8143480112716	1.58066401952558	3.82786822753374	53.908634070559	10.0973626475454	94.6994519128071	88.2387160576958	49.5122955238759	126.801867206223	74.1729862197589	2.49070081464375	97.6880906363861	70.035535804869	17.7473765408185	92.1473813135252	15.5834447862817	71.3534402030603	-2.20218	0.00127677	0.0251193
ENSGALG00010011908	ENSGALG00010011908	25.360680862427	28.3993509306148	4.77283822844159	16.9774810995643	20.945936818882	25.3623654544277	11.0646481366791	37.5131086298307	20.2157377764596	3.02920879426363	64.1512416183532	152.52692347116	15.0689595072666	62.4546510120202	16.9538254216592	22.4163073317938	22.328706431174	39.6868036227591	30.7621193374188	77.1832766557733	19.364135673159	50.3532814409378	-1.37101	0.00127764	0.0251193
ENSGALG00010004090	ENSGALG00010004090	33.8142411499026	113.597403722459	46.5351727273055	141.811900949302	91.5006713666952	45.9692873861501	108.275485337502	93.3999847518233	115.518501579769	14.1363077065636	148.667956766342	131.097521000005	125.933447310728	250.764886639172	241.592012258643	24.9070081464375	311.67152726847	159.914473421118	255.562222187787	140.190033109466	80.4558956677473	179.030108810817	-1.15382	0.00128852	0.0252672
ENSGALG00010001520	KCNAB1	7.51427581108947	10.3270367020418	3.57962867133119	2.99602607639371	5.5120886365479	11.888608806763	3.16132803905116	4.59344187304049	4.81327089915705	1.00973626475454	0	2.52110617307702	1.07635425051904	0	0	4.9814016292875	2.79108830389675	0	1.18315843605457	1.57516891134231	5.53954417801702	1.41282777041772	2.02019202563538	0.00130319	0.0254896
novel.86	-	2.81785342915855	32.7022828897989	11.932095571104	7.98940287038322	8.81934181847665	44.3841395452484	21.3389642635954	21.4360620741889	58.721904969716	6.05841758852725	0	1.26055308653851	8.61083400415234	2.83884777327365	11.6557549773907	0	0	1.16725893008115	7.09895061632741	17.3268580247654	21.6200465020197	4.99590574125292	2.09567702714129	0.00134021	0.0259196
ENSGALG00010013662	RAD21L1	2.81785342915855	0.860586391836813	1.1932095571104	4.99337679398951	1.10241772730958	4.75544352270519	1.58066401952558	3.06229458202699	0.96265417983141	0	0	6.30276543269256	4.30541700207617	1.89256518218243	5.29807044426849	8.71745285125313	10.2339904476214	11.6725893008115	16.564218104764	11.8137668350673	2.1328500203494	7.6800835600737	-1.81944	0.00137531	0.0262467
ENSGALG00010028676	ENSGALG00010028676	8.45356028747565	9.46645031020494	27.4438198135391	9.98675358797902	6.61450636385748	14.2663305681156	14.2259761757302	10.7180310370945	13.4771585176397	5.04868132377271	100.809093971698	28.9927209903858	46.2832327723188	10.4091085020034	8.47691271082958	7.47210244393126	6.51253937575907	19.8434018113796	28.3958024653096	72.4577699217463	11.9701267985409	32.9652684965361	-1.46959	0.00137766	0.0262467
ENSGALG00010029149	ENSGALG00010029149	44.1463703901506	12.9087958775522	7.15925734266238	10.9854289467769	6.61450636385748	28.5326611362311	18.1776362245442	84.978674651249	8.66388761848269	46.447868178709	7.12791573537258	7.56331851923107	9.68718825467138	13.247956275277	13.7749831550981	14.9442048878625	10.2339904476214	11.6725893008115	2.36631687210914	10.238597923725	26.8615086730216	10.085706137178	1.41865478533031	0.00137789	0.0262467
ENSGALG00010028562	ACSBG2	567.327823737255	351.979834261256	504.727642657698	323.57081625052	658.14338320382	441.463673691131	518.457798404391	1847.32920660778	388.91228865189	5167.83020301375	4810.32484770001	8117.96187730802	3660.68080601526	914.108982994115	4860.44982557191	7670.11315869544	912.685875374236	2706.87345885819	631.80660485314	3399.21451067671	1076.97426704795	3768.4219948047	-1.80697	0.00139931	0.0265886
ENSGALG00010009323	RNF150	70.4463357289638	54.2169426857192	22.6709815850975	21.9708578935539	36.3797850012162	129.189549033491	56.1135726931581	117.132767762532	59.6845591495474	52.5062857672362	22.4020208825995	7.56331851923107	33.3669817660903	35.9587384614662	20.1326676882203	51.0593667001969	28.841245806933	29.1814732520287	23.6631687210914	48.8302362516116	62.0311637300516	30.0999218049469	1.04444433990316	0.00141066	0.0267711
ENSGALG00010017399	ENSGALG00010017399	19.7249740041099	21.5146597959203	32.2166580419807	16.9774810995643	17.6386836369533	15.8514784090173	19.7583002440698	6.89016280956073	24.0663544957853	22.2141978245999	6.10964205889078	2.52110617307702	5.38177125259521	4.73141295545608	10.596140888537	18.6802561098281	22.328706431174	7.0035535804869	9.46526748843655	4.72550673402693	19.6852950361562	9.15433636725086	1.09827148950077	0.00144192	0.0270547
ENSGALG00010014625	ENSGALG00010014625	18.7856895277237	19.7934870122467	124.093793939481	151.798654537281	55.120886365479	42.7989917043467	16.5969722050186	28.3262248837497	46.2074006319077	23.2239340893545	43.7857680887173	10.0844246923081	17.2216680083047	10.4091085020034	9.53652679968328	1.24535040732188	15.8161670554149	4.6690357203246	46.1431790061282	20.4772	52.6746034896589	17.9388424127656	1.5481565001811	0.0014424	0.0270547
ENSGALG00010026977	ELK4	552.299272115076	263.339435902065	134.832679953475	84.8874054978217	121.265950004054	780.685311644101	267.132219299823	570.352365902527	178.091023268811	208.005670539436	274.933892650085	201.688493846162	118.398967557095	166.545736032054	100.663338441101	98.3826821784282	148.858042874493	130.733000169089	63.8905555469467	166.967904602285	316.089133412719	147.106261389774	1.10395013316173	0.00146463	0.0273213
ENSGALG00010011021	PPP1R3G	154.98193860372	195.353110946956	1532.08107132975	2369.85662642742	408.996976831854	421.64932567986	278.987199446265	209.767178868849	227.186386440213	224.161450775508	395.090186474937	185.301303721161	124.857093060209	223.322691497527	148.345972439518	178.085108247028	202.819083416497	154.078178770712	313.536985554461	379.615707633497	602.30212653504	230.505231081555	1.38492751662772	0.00147112	0.027409
ENSGALG00010027201	BGN	12.2106981930204	29.2599373224516	19.0913529137664	6.99072751158532	15.4338481823341	16.6440523294681	30.0326163709861	11.4836046826012	25.0290086756167	8.07789011803634	16.2923788237088	2.52110617307702	1.07635425051904	7.57026072872973	2.1192281777074	8.71745285125313	15.8161670554149	2.3345178601623	2.36631687210914	0	17.4253736299866	5.88137827926814	1.56136925385518	0.00148412	0.0275507
ENSGALG00010011615	ENSGALG00010011615	10.332129240248	6.8846911346945	0	1.9973507175958	1.10241772730958	5.54801744315605	1.58066401952558	0	2.88796253949423	0	0	0	0	0.946282591091216	0	0	0	0	0	0	3.03332328220238	0.0946282591091216	3.6828176373281	0.00149022	1
ENSGALG00010010895	ENSGALG00010010895	6.57499133470329	0.860586391836813	2.38641911422079	6.99072751158532	7.71692409116706	1.58514784090173	2.37099602928837	6.89016280956073	29.8422795747737	2.01947252950908	1.0182736764818	0	3.22906275155713	0.946282591091216	4.23845635541479	1.24535040732188	0	0	1.18315843605457	1.57516891134231	6.72377072275469	1.34357531292637	2.30848895855877	0.00150216	0.0278182
novel.42	-	15.0285516221789	3.44234556734725	21.4777720279872	16.9774810995643	13.229012727715	18.2292001703699	18.967968234307	28.3262248837497	15.4024668773026	0	1.0182736764818	2.52110617307702	9.68718825467138	1.89256518218243	5.29807044426849	11.2081536658969	0	8.17081251056805	4.73263374421827	3.93792227835578	15.1081023210522	4.84667259297201	1.66393488314778	0.00151355	0.0279615
ENSGALG00010010157	ENSGALG00010010157	7.51427581108947	1.72117278367363	2.38641911422079	5.99205215278741	3.30725318192874	3.96286960225432	5.53232406833954	6.12458916405398	0	3.02920879426363	9.16446308833618	5.04221234615405	24.756147761938	12.3016736841858	9.53652679968328	13.6988544805406	7.44290214372466	12.8398482308927	10.6484259244911	1.57516891134231	3.95701646726115	10.7006223371289	-1.41023	0.00155539	0.0284598
ENSGALG00010004576	STEAP2	3.75713790554473	2.58175917551044	7.15925734266238	0	5.5120886365479	5.54801744315605	1.58066401952558	3.82786822753374	5.77592507898846	6.05841758852725	1.0182736764818	0	3.22906275155713	1.89256518218243	0	0	0.930362767965582	1.16725893008115	0	0	4.18011354179965	0.823752330826809	2.30891108082275	0.00156114	1
ENSGALG00010003438	KCNS3	28.1785342915855	23.2358325795939	15.5117242424352	10.9854289467769	13.229012727715	23.7772176135259	18.967968234307	13.7803256191215	18.2904294167968	4.03894505901817	9.16446308833618	0	6.45812550311425	7.57026072872973	3.17884226656109	14.9442048878625	12.0947159835526	11.6725893008115	7.09895061632741	4.72550673402693	16.9995418730876	7.69076591093222	1.15305856707071	0.00157712	0.0288229
ENSGALG00010021507	ENSGALG00010021507	7.51427581108947	17.2117278367363	7.15925734266238	4.99337679398951	25.3556077281204	20.6069219317225	3.95166004881395	0	0.96265417983141	5.04868132377271	20.3654735296359	25.2110617307702	25.832502012457	22.7107821861892	90.0671975525643	4.9814016292875	13.0250787515181	4.6690357203246	24.8463271571459	103.173563692921	9.28041629967385	33.4882423962814	-1.85835	0.00159275	0.0290738
ENSGALG00010015068	ESM1	4.69642238193092	12.9087958775522	5.96604778555199	10.9854289467769	2.20483545461916	25.3623654544277	38.7262684783768	6.89016280956073	23.1037003159538	16.1557802360727	2.03654735296359	5.04221234615405	5.38177125259521	8.51654331982094	3.17884226656109	7.47210244393126	8.37326491169024	7.0035535804869	5.91579218027284	1.57516891134231	14.6999807740823	5.44957985658184	1.45198282987312	0.00162069	0.0292699
ENSGALG00010020711	PLA2G2E	6.57499133470329	25.8175917551044	15.5117242424352	16.9774810995643	4.40967090923832	11.0960348863121	5.53232406833954	6.89016280956073	12.5145043378083	3.02920879426363	37.6761260298265	36.5560395096168	36.5960445176474	17.9793692307331	9.53652679968328	6.22675203660938	15.8161670554149	39.6868036227591	43.776862134019	14.1765202020808	10.835369423733	25.802721113839	-1.24804	0.00163409	0.0293767
ENSGALG00010025407	MLXIP	137.135533552383	98.9674350612335	36.9894962704223	32.9562868403308	23.1507722735012	179.121706021895	71.920212888414	183.73767492162	64.4978300487045	60.5841758852726	35.6395786768629	18.9082962980777	29.0615647640141	52.9918251011081	45.563405820709	58.5314691441282	25.1197947350707	40.8540625528402	57.9747633666739	61.4315875423501	88.9061123763776	42.6076348001835	1.06390309352636	0.0017143	0.0304224
ENSGALG00010025693	ENSGALG00010025693	3.75713790554473	7.74527752653131	9.54567645688318	9.98675358797902	5.5120886365479	7.92573920450864	3.16132803905116	5.35901551854724	5.77592507898846	8.07789011803634	16.2923788237088	45.3799111153864	5.38177125259521	14.1942388663682	9.53652679968328	14.9442048878625	6.51253937575907	15.1743660910549	14.1979012326548	9.45101346805387	6.6846832072618	15.1064851913127	-1.16943	0.00172457	0.0305339
ENSGALG00010027398	ENSGALG00010027398	5.6357068583171	18.9329006204099	0	13.9814550231706	26.4580254554299	7.92573920450864	7.90332009762791	6.12458916405398	4.81327089915705	9.08762638279088	4.07309470592719	2.52110617307702	1.07635425051904	1.89256518218243	1.0596140888537	3.73605122196563	4.65181383982791	5.83629465040575	2.36631687210914	6.30067564536925	10.0862633705466	3.35138866302371	1.57082342598347	0.00175625	0.0309592
ENSGALG00010016374	FRMD5	13.1499826694066	3.44234556734725	1.1932095571104	18.9748318171601	5.5120886365479	2.37772176135259	15.016308185493	6.89016280956073	13.4771585176397	18.1752527655818	3.05482102944539	47.9010172884634	64.5812550311425	12.3016736841858	11.6557549773907	34.8698114050125	9.30362767965582	39.6868036227591	48.5094958782373	13.3889357464096	9.82090622872001	28.5253196342702	-1.53162	0.00177075	0.0309592
ENSGALG00010001557	THRB	144.649809363472	65.4045657795978	71.5925734266238	31.9576114815329	80.4764940935994	134.737566476647	166.760054059949	347.570435060064	110.705230680612	246.375648600108	48.8771364711263	49.161570375002	40.9014615197236	53.9381076921993	111.259479329638	123.289690324866	68.8468448294531	87.5444197560863	55.6084464945647	28.3530404041616	140.022998902221	66.7780197196821	1.07204423555471	0.00178577	0.0311493
ENSGALG00010012971	ENSGALG00010012971	15.9678360985651	15.4905550530626	11.932095571104	30.958936122735	31.9701140919778	17.436626249919	18.1776362245442	7.65573645506748	25.0290086756167	4.03894505901817	73.3157047066894	44.1193580288479	35.5196902671284	17.9793692307331	26.4903522213424	19.9256	26.9805202710019	22.1779196715419	39.0442283898008	51.9805740742963	17.865748960161	35.7533323378532	-1.00822	0.00179125	0.0311775
ENSGALG00010013560	ENSGALG00010013560	3.75713790554473	0	0	0.998675358797902	0	1.58514784090173	0.790332009762791	0.765573645506748	0	0	5.09136838240899	1.26055308653851	12.9162510062285	8.51654331982094	0	3.73605122196563	1.86072553593116	1.16725893008115	1.18315843605457	14.964104657752	0.789686676051391	5.06960145767814	-2.66122	0.00179146	0.0311775
ENSGALG00010013200	ENSGALG00010013200	0	0	1.1932095571104	0.998675358797902	0	0	0	0	0	0	2.03654735296359	1.26055308653851	4.30541700207617	2.83884777327365	4.23845635541479	0	0.930362767965582	0	1.18315843605457	5.51309118969809	0.21918849159083	2.2306433963985	-3.15384	0.0017995	1
ENSGALG00010000312	CABP7	4.69642238193092	4.30293195918406	1.1932095571104	5.99205215278741	1.10241772730958	4.75544352270519	4.74199205857674	4.59344187304049	0.96265417983141	6.05841758852725	0	2.52110617307702	1.07635425051904	0.946282591091216	1.0596140888537	1.24535040732188	0	2.3345178601623	0	0	3.83989830010035	0.918322537102516	2.17755635830732	0.00183494	1
ENSGALG00010011609	AVDL	60.1142064887158	23.2358325795939	58.4672682984095	31.9576114815329	197.332773188415	67.3687832383235	101.162497249637	10.7180310370945	85.6762220049955	88.8567912983997	41.7492207357537	5.04221234615405	17.2216680083047	45.4215643723784	61.4576171535145	23.6616577391156	34.4234224147265	30.3487321821099	4.73263374421827	18.9020269361077	72.4890016865117	28.2960755632383	1.35201361302756	0.00187573	0.0321759
novel.679	-	0	1.72117278367363	0	0	0	0	0	2.29672093652024	0	1.00973626475454	11.2010104412998	35.2954864230783	0	1.89256518218243	10.596140888537	0	0	28.0142143219476	0	0	0.502762998494841	8.69994172570451	-4.04189	0.00190062	0.032546
ENSGALG00010006588	ACOT12	15.9678360985651	358.003939004114	1.1932095571104	12.9827796643727	76.0668231843611	69.746504999676	37.1456044588512	0	35.6182046537622	0	8.14618941185438	0	1.07635425051904	17.0330866396419	9.53652679968328	4.9814016292875	13.9554415194837	4.6690357203246	0	10.238597923725	60.6724901620813	6.96366338945194	3.11655821851926	0.0019056	0.032546
ENSGALG00010011307	ENSGALG00010011307	3.75713790554473	3.44234556734725	5.96604778555199	0	16.5362659096437	5.54801744315605	1.58066401952558	2.29672093652024	3.85061671932564	6.05841758852725	66.1877889713168	0	18.2980222588237	0.946282591091216	7.41729862197588	0	26.9805202710019	5.83629465040575	112.400051425184	12.6013512907385	4.90362338751425	25.0667610080538	-2.36517	0.00191133	0.032546
ENSGALG00010020254	ENSGALG00010020254	88.2927407803013	110.155058155112	547.683186713672	2458.73873336044	80.4764940935994	103.034609658612	88.5171850934326	71.9639226776343	542.936957424915	58.5647033557635	145.613135736897	57.9854419807715	86.1083400415234	106.929932793307	40.2653353764405	57.2861187368063	183.28146528922	84.0426429658428	222.433785978259	68.5198476433905	415.036359131348	105.246604654246	1.97912915303034	0.00193298	0.0327473
ENSGALG00010006036	ENSGALG00010006036	19.7249740041099	7.74527752653131	11.932095571104	6.99072751158532	6.61450636385748	28.5326611362311	18.967968234307	27.5606512382429	11.5518501579769	8.07789011803634	12.2192841177816	1.26055308653851	5.38177125259521	4.73141295545608	8.47691271082958	9.96280325857501	6.51253937575907	4.6690357203246	2.36631687210914	8.66342901238271	14.7698601861982	6.42440583623515	1.20183394253137	0.00195175	0.032956
ENSGALG00010025935	CATH3	42.2678014373783	7.74527752653131	0	21.9708578935539	2.20483545461916	43.5915656247975	16.5969722050186	14.5458992646282	0.96265417983141	20.1947252950909	8.14618941185438	2.52110617307702	0	4.73141295545608	11.6557549773907	3.73605122196563	3.72145107186233	1.16725893008115	2.36631687210914	5.51309118969809	17.0080588881449	4.35586328034945	1.95930086081148	0.00197361	0.0331106
ENSGALG00010015298	EVA1CL	12.2106981930204	24.9570053632676	21.4777720279872	20.972182534756	9.92175954578623	14.2663305681156	15.8066401952558	13.0147519736147	29.8422795747737	12.1168351770545	9.16446308833618	10.0844246923081	10.7635425051904	13.247956275277	0	4.9814016292875	11.164353215587	14.0071071609738	4.73263374421827	7.87584455671156	17.4586255153632	8.60217268678898	1.01329865013683	0.00197514	0.0331106
ENSGALG00010001454	VEGFD	21.6035429568822	29.2599373224516	32.2166580419807	17.9761564583622	31.9701140919778	34.873252499838	29.2422843612233	5.35901551854724	32.730242114268	19.1849890303363	16.2923788237088	10.0844246923081	7.5344797536333	19.8719344129155	7.41729862197588	8.71745285125313	1.86072553593116	17.5088839512172	9.46526748843655	22.0523647587924	25.4416192395867	12.0805210890172	1.06073692754141	0.00199159	0.0332214
ENSGALG00010008746	ENSGALG00010008746	2.81785342915855	5.16351835102088	14.3185146853248	0	5.5120886365479	2.37772176135259	0	5.35901551854724	0.96265417983141	4.03894505901817	1.0182736764818	2.52110617307702	0	0.946282591091216	0	0	0.930362767965582	0	0	0	4.05503116208015	0.541602520861562	2.9201358611189	0.00200899	1
ENSGALG00010016733	PHC3	30.9963877207441	15.4905550530626	4.77283822844159	3.99470143519161	9.92175954578623	34.0806785793872	22.1292962733581	36.7475349843239	13.4771585176397	8.07789011803634	7.12791573537258	8.82387160576958	8.61083400415234	11.3553910930946	6.35768453312219	7.47210244393126	7.44290214372466	8.17081251056805	0	7.87584455671156	17.9688800455971	7.32373586264468	1.30289871425034	0.00201064	0.0333618
novel.9	-	5.6357068583171	7.74527752653131	5.96604778555199	10.9854289467769	16.5362659096437	4.75544352270519	5.53232406833954	6.12458916405398	10.5891959781455	7.0681538532818	21.3837472061177	7.56331851923107	25.832502012457	5.67769554654729	7.41729862197588	17.4349057025063	18.6072553593116	22.1779196715419	11.8315843605457	25.9902870371481	8.09384336133471	16.3916514037383	-1.04217	0.00205188	0.0336451
ENSGALG00010021301	SMURF1	234.821119096546	58.5198746449033	26.2506102564287	27.9629100463413	41.8918736377641	168.025671135583	135.146773669437	238.858977398105	64.4978300487045	172.664901273027	81.4618941185438	86.9781629711573	53.8177125259521	51.0992599189257	64.6364594200756	43.5872642562657	35.3537851826921	47.8576161333271	15.3810596687094	37.0164694165443	116.864054120684	51.7189683612193	1.17889589187972	0.00206548	0.0337238
novel.555	-	1.87856895277237	0	4.77283822844159	11.9841043055748	0	4.75544352270519	0	0	1.92530835966282	1.00973626475454	17.3106525001906	34.0349333365398	0	61.508368420929	75.2326003086125	18.6802561098281	32.5626968787954	22.1779196715419	0	0	2.63259996339113	26.1507427226437	-3.32151	0.0021051	0.0341553
ENSGALG00010021562	LRP6	296.813894538034	181.583728677567	94.2635550117214	58.9218461690762	76.0668231843611	389.153794941374	134.356441659674	270.247496863882	92.4148012638154	108.041780328736	147.649683089861	115.970883961543	46.2832327723188	100.305954655669	49.8018621761238	103.364083807716	49.3092267021758	79.3736072455182	49.6926543142919	108.686654882619	170.186416263824	85.0437843607836	1.00248658104924	0.00211997	0.034357
ENSGALG00010013343	KIAA1644	11.2714137166342	2.58175917551044	4.77283822844159	4.99337679398951	5.5120886365479	13.4737566476647	12.6453121562047	5.35901551854724	4.81327089915705	9.08762638279088	6.10964205889078	2.52110617307702	2.15270850103808	0.946282591091216	1.0596140888537	6.22675203660938	1.86072553593116	0	4.73263374421827	1.57516891134231	7.45104581554882	2.71846336410519	1.49641456507436	0.00212695	0.0343974
ENSGALG00010026485	ACAA1	15011.644501604	8634.26326929874	2764.66654382479	10415.1853169033	17316.7776605789	11435.2565242651	7925.44939390127	1895.56034627471	10329.279349591	3630.00187179258	6126.95271139097	2117.7291853847	3017.02096420488	5560.35650525198	1860.68234002709	2921.59205557712	7344.28369032031	4476.43799686121	4624.96632653731	5861.99110356041	8935.80847780344	4391.2012879116	1.02493056714129	0.00217968	0.0348454
ENSGALG00010008054	CRISP2	70.4463357289638	45.6110787673511	4.77283822844159	26.9642346875434	44.0967090923832	46.761861306601	14.2259761757302	0	24.0663544957853	8.07789011803634	12.2192841177816	6.30276543269256	4.30541700207617	33.1198906881926	1.0596140888537	3.73605122196563	6.51253937575907	3.50177679024345	4.73263374421827	4.72550673402693	28.5023278600836	8.02154791958099	1.81971323600546	0.00221966	0.0353737
ENSGALG00010016376	ENSGALG00010016376	7.51427581108947	0.860586391836813	0	0	0	1.58514784090173	1.58066401952558	6.12458916405398	0	7.0681538532818	11.2010104412998	31.5138271634628	23.6797935114189	6.62397813763851	2.1192281777074	0	11.164353215587	7.0035535804869	15.3810596687094	4.72550673402693	2.47334170806894	11.3412310630338	-2.17327	0.00227053	0.0356251
ENSGALG00010021367	GRIP2	16.9071205749513	133.390890734706	42.9555440559743	18.9748318171601	9.92175954578623	122.848957669884	210.228314596902	9.95245739158773	6.73857925881987	16.1557802360727	22.4020208825995	1.26055308653851	4.30541700207617	10.4091085020034	54.0403185315386	1.24535040732188	6.51253937575907	9.3380714406492	3.54947530816371	17.3268580247654	58.8074235881844	13.0389712561415	2.17036394068334	0.00228909	0.0357618
ENSGALG00010000779	ENSGALG00010000779	0	0	0	0	1.10241772730958	0	0.790332009762791	2.29672093652024	0.96265417983141	0	10.182736764818	1.26055308653851	15.0689595072666	1.89256518218243	4.23845635541479	2.49070081464375	0	0	3.54947530816371	2.36275336701347	0.515212485342403	4.10462003860412	-2.93175	0.00230601	1
novel.391	-	0.939284476386184	1.72117278367363	0	0	1.10241772730958	0	2.37099602928837	0.765573645506748	0	0	2.03654735296359	2.52110617307702	5.38177125259521	5.67769554654729	6.35768453312219	0	3.72145107186233	1.16725893008115	1.18315843605457	9.45101346805387	0.689944466216451	3.74976867643572	-2.4111	0.00232948	1
novel.612	-	3.75713790554473	0.860586391836813	3.57962867133119	0	2.20483545461916	0	0.790332009762791	2.29672093652024	5.77592507898846	6.05841758852725	25.4568419120449	6.30276543269256	4.30541700207617	0.946282591091216	16.9538254216592	47.3233154782313	6.51253937575907	0	2.36631687210914	5.51309118969809	2.53235840371307	11.5680395275362	-2.20546	0.00233527	0.0362708
ENSGALG00010006816	ENSGALG00010006816	591.749220123296	343.373970342888	1361.45210466296	901.803848994506	243.634317735417	1115.15150607437	972.108372008233	1443.87189542573	614.17336673244	552.325736820735	435.821133534209	225.639002490394	336.89888041246	232.785517408439	69.9345298643441	201.746765986144	545.192582027831	694.519063398284	641.271872341576	557.609794615178	813.964433892057	394.141914207886	1.0461566722748	0.00239867	0.0368473
ENSGALG00010007981	TDRD15	2.81785342915855	0	0	0	0	4.75544352270519	2.37099602928837	4.59344187304049	3.85061671932564	0	5.09136838240899	2.52110617307702	18.2980222588237	10.4091085020034	2.1192281777074	0	5.58217660779349	10.5053303707304	16.564218104764	10.238597923725	1.83883515735182	8.13291565010333	-2.09414	0.00247114	0.0375386
ENSGALG00010004256	ENSGALG00010004256	0	0	4.77283822844159	0	0	0	1.58066401952558	0	1.92530835966282	0	4.07309470592719	44.1193580288479	17.2216680083047	0	0	1.24535040732188	0	3.50177679024345	4.73263374421827	8.66342901238271	0.827881060762999	8.35573106972461	-3.38874	0.00247687	0.0375386
ENSGALG00010012541	ENSGALG00010012541	3.75713790554473	1.72117278367363	9.54567645688318	0.998675358797902	1.10241772730958	2.37772176135259	6.32265607810233	4.59344187304049	1.92530835966282	3.02920879426363	1.0182736764818	0	0	0.946282591091216	1.0596140888537	0	0	1.16725893008115	1.18315843605457	1.57516891134231	3.53734170986309	0.694975663390474	2.28537565204657	0.0025035	1
ENSGALG00010002741	PDK4	2185.71497655065	1964.71873256344	31000.7775032852	6817.95667451328	7383.99393751957	4432.07336316123	3765.14169450994	1035.05556872512	7736.85164330504	903.713956955316	1768.74137604888	3317.77572376936	4149.34563575091	3146.38961537829	1057.49486067599	744.719543578482	1103.41024280718	2604.15467301105	2862.06	1209.7297239109	6722.59980510888	2196.3821651747	1.61386944117777	0.00252034	0.0380286
ENSGALG00010017561	CFAP99	0.939284476386184	2.58175917551044	3.57962867133119	0	0	1.58514784090173	2.37099602928837	3.06229458202699	0.96265417983141	1.00973626475454	2.03654735296359	13.8660839519236	8.61083400415234	7.57026072872973	7.41729862197588	0	3.72145107186233	1.16725893008115	10.6484259244911	3.93792227835578	1.60915012200309	5.89760828645355	-1.84419	0.00260205	0.0387618
ENSGALG00010009307	DIRAS2	4.69642238193092	1.72117278367363	8.35246689977278	0	1.10241772730958	3.96286960225432	0	3.06229458202699	4.81327089915705	0	0	0	0	0	1.0596140888537	1.24535040732188	0	0	0	0	2.77109148761253	0.230496449617557	3.24550750452328	0.00266515	1
ENSGALG00010018080	BRICD5	2.81785342915855	7.74527752653131	4.77283822844159	1.9973507175958	3.30725318192874	0	0.790332009762791	1.5311472910135	1.92530835966282	1.00973626475454	11.2010104412998	11.3449777788466	3.22906275155713	1.89256518218243	6.35768453312219	3.73605122196563	9.30362767965582	8.17081251056805	13.0147427966003	5.51309118969809	2.58970970088497	7.3763626085496	-1.52948	0.00268063	0.0393613
ENSGALG00010020417	ENSGALG00010020417	1652.2013939633	1710.84574697158	1085.82069697046	2670.45790942559	749.644054570515	5690.68074883721	460.763561691707	7929.8118201589	3577.22293225352	290.804044249308	6139.17199550876	8030.98371433686	11927.0814500015	19194.3960776942	2917.11758661423	127.025741546831	9632.04573674767	10596.3765672767	6833.92312665119	14624.6557573577	2581.82529090921	9002.27777537356	-1.80186	0.00272478	0.0398948
ENSGALG00010005483	FFAR2L7	0.939284476386184	3.44234556734725	1.1932095571104	4.99337679398951	5.5120886365479	4.75544352270519	0	3.06229458202699	0.96265417983141	10.0973626475454	0	1.26055308653851	2.15270850103808	0	0	0	0.930362767965582	1.16725893008115	0	0	3.49580599634903	0.551088328562333	2.70573369021245	0.00276903	1
ENSGALG00010005282	FLT1	138.074818028769	82.616293616334	28.6370293706495	51.9311186574909	26.4580254554299	277.400872157802	222.083294743344	119.429488699053	55.8339424302218	42.4089231196908	69.2426100007622	36.5560395096168	53.8177125259521	50.1529773278344	24.371124043635	26.1523585537594	31.6323341108298	33.8505089723534	26.0294855932005	106.323901515606	104.487380627879	45.812905215355	1.18799262272339	0.00277872	0.0405075
ENSGALG00010023212	RIMBP2	158.739076509265	40.4475604163302	47.7283822844159	19.973507175958	37.4822027285257	55.4801744315605	86.936521073907	153.11472910135	45.2447464520763	151.460439713181	176.161346031351	330.26490867309	181.903868337718	113.553910930946	103.842180707662	72.2303236246688	143.276	166.918027001604	115.949526733348	207.134711841514	79.660733988657	161.12346701486	-1.01433	0.00278249	0.0405075
novel.513	-	12.2106981930204	0.860586391836813	10.7388860139936	1.9973507175958	22.0483545461916	3.96286960225432	0.790332009762791	9.95245739158773	15.4024668773026	7.0681538532818	4.07309470592719	0	2.15270850103808	3.78513036436486	0	2.49070081464375	2.79108830389675	3.50177679024345	1.18315843605457	3.93792227835578	8.50321555968274	2.39155801945244	1.78804697688228	0.00298536	0.0424592
ENSGALG00010004483	STEAP4	450.856548665368	79.1739480489868	29.8302389277599	224.701955729528	48.5063800016216	253.623654544277	180.986030235679	173.019643884525	96.265417983141	58.5647033557635	77.3887994126166	65.5487605000026	94.7191740456757	90.8431287447567	31.7884226656109	14.9442048878625	74.4290214372466	92.2134554764108	46.1431790061282	113.412161616646	159.552852137665	70.1430307792957	1.18469678213847	0.00300427	0.0425992
ENSGALG00010023162	CHRNA4	0.939284476386184	2.58175917551044	10.7388860139936	0.998675358797902	0	7.13316528405778	0.790332009762791	3.06229458202699	10.5891959781455	0	0	0	0	1.89256518218243	0	1.24535040732188	0.930362767965582	0	0	0	3.68335928786812	0.406827835746989	3.07696	0.00300839	1
ENSGALG00010004892	HEY2	6.57499133470329	10.3270367020418	10.7388860139936	3.99470143519161	3.30725318192874	12.6811827272138	15.016308185493	22.2016357196957	5.77592507898846	27.2628791483726	14.2558314707452	88.2387160576958	38.7487530186855	8.51654331982094	10.596140888537	54.7954179221625	12.0947159835526	18.6761428812984	11.8315843605457	44.8923139732559	11.7880799527623	30.2646159876299	-1.34867	0.00303474	0.0427184
ENSGALG00010011567	ENSGALG00010011567	6.57499133470329	2.58175917551044	1.1932095571104	0	0	0	1.58066401952558	2.29672093652024	0.96265417983141	2.01947252950908	18.3289261766724	0	7.5344797536333	8.51654331982094	7.41729862197588	0	2.79108830389675	7.0035535804869	5.91579218027284	13.3889357464096	1.72094717327104	7.08966176831686	-2.04334	0.00304356	0.0427374
novel.5	-	2.81785342915855	16.3511414448994	4.77283822844159	7.98940287038322	11.0241772730958	11.0960348863121	11.8549801464419	9.18688374608098	8.66388761848269	7.0681538532818	27.4933892650085	110.928671615389	40.9014615197236	21.764499595098	1.0596140888537	0	1.86072553593116	18.6761428812984	18.9305349768731	66.9446787320482	9.0825353496578	30.8559718210224	-1.75937	0.0030445	0.0427374
ENSGALG00010012616	ENSGALG00010012616	9.39284476386184	1.72117278367363	9.54567645688318	1.9973507175958	17.6386836369533	6.34059136360691	3.95166004881395	4.59344187304049	3.85061671932564	2.01947252950908	28.5116629414903	23.9505086442317	26.9088562629761	14.1942388663682	2.1192281777074	7.47210244393126	4.65181383982791	10.5053303707304	11.8315843605457	27.5654559484904	6.10515108932638	15.7710781856299	-1.39293	0.00313135	0.0435782
ENSGALG00010005922	ENSGALG00010005922	2.81785342915855	14.6299686612258	8.35246689977278	2.99602607639371	5.5120886365479	3.17029568180346	1.58066401952558	9.95245739158773	0	9.08762638279088	6.10964205889078	18.9082962980777	18.2980222588237	17.0330866396419	10.596140888537	11.2081536658969	7.44290214372466	16.3416250211361	15.3810596687094	13.3889357464096	5.80994471788064	13.4707864389848	-1.20946	0.00316821	0.0439105
ENSGALG00010023235	ENSGALG00010023235	12.2106981930204	19.7934870122467	19.0913529137664	9.98675358797902	8.81934181847665	19.8143480112716	15.8066401952558	10.7180310370945	19.2530835966282	16.1557802360727	6.10964205889078	2.52110617307702	2.15270850103808	2.83884777327365	11.6557549773907	13.6988544805406	6.51253937575907	3.50177679024345	17.7473765408185	8.66342901238271	15.1649516601812	7.54020356834146	1.01922186110335	0.00320616	0.0442763
novel.227	-	19.7249740041099	8.60586391836813	2.38641911422079	10.9854289467769	6.61450636385748	4.75544352270519	8.6936521073907	3.82786822753374	7.70123343865128	1.00973626475454	17.3106525001906	8.82387160576958	17.2216680083047	22.7107821861892	9.53652679968328	3.73605122196563	26.9805202710019	32.6832500422722	8.28210905238198	26.7778714928193	7.43051259083686	17.4063303180578	-1.23357	0.00323942	0.0444862
ENSGALG00010004333	DIO2	2058.91157223851	765.921888734763	13.1253051282144	12.9827796643727	0	236.979602214808	102.743161269163	480.780249378238	412.978643147675	2676.81083786429	27.4933892650085	201.688493846162	6.45812550311425	158.029192712233	296.691944879035	27.3977089610813	56.7521288459005	100.384267986979	1.18315843605457	1.57516891134231	676.123403964004	87.7653579346911	2.94573468687389	0.00326041	0.0445037
ENSGALG00010010778	UPP2	105.199861355253	156.627	408.077668531756	312.585387303743	63.9402281839557	72.1242267610287	33.1939444100372	99.5245739158773	41.3941297327506	49.4770769729726	232.16639823785	892.471585269266	482.206704232531	158.975475303324	1130.6082328069	743.47419317116	84.663011884868	86.3771608260051	171.557973227912	150.428631033191	134.214382048167	413.293	-1.62331	0.00326624	0.044504
ENSGALG00010026566	ENSGALG00010026566	86.4141718275289	70.5680841306186	45.3419631701951	30.958936122735	16.5362659096437	169.610818976485	100.372165239874	174.550791175539	58.721904969716	42.4089231196908	28.5116629414903	28.9927209903858	37.6723987681665	66.2397813763851	20.1326676882203	64.7582211807376	23.2590691991396	33.8505089723534	24.8463271571459	57.4936652639944	79.5484024642026	38.5757023538019	1.04686089065942	0.00328636	0.044659
ENSGALG00010017002	ENSGALG00010017002	7.51427581108947	5.16351835102088	14.3185146853248	16.9774810995643	8.81934181847665	5.54801744315605	12.6453121562047	3.82786822753374	3.85061671932564	0	21.3837472061177	26.4716148173087	34.4433360166094	25.5496299594628	7.41729862197588	1.24535040732188	14.8858042874493	23.345178601623	14.1979012326548	22.0523647587924	7.86649463116962	19.0992225909316	-1.29243	0.00331802	0.0448899
ENSGALG00010028217	ENSGALG00010028217	6.57499133470329	0.860586391836813	0	4.99337679398951	1.10241772730958	472.374056588715	0.790332009762791	3.82786822753374	9.6265417983141	2.01947252950908	30.5482102944539	27.7321679038473	617.82733979793	1.89256518218243	9.53652679968328	364.88766934531	11.164353215587	23.345178601623	3.54947530816371	2.36275336701347	50.2169643401674	109.284623981579	-1.7057	0.003361	0.0452715
ENSGALG00010020749	ENSGALG00010020749	0.939284476386184	1.72117278367363	0	0.998675358797902	2.20483545461916	0	0	0	2.88796253949423	1.00973626475454	3.05482102944539	15.1266370384621	6.45812550311425	2.83884777327365	3.17884226656109	3.73605122196563	2.79108830389675	0	1.18315843605457	4.72550673402693	0.976166687772565	4.30930783068004	-2.17288	0.00336528	0.0452894
ENSGALG00010019738	ADRA2A	1.87856895277237	26.6781781469412	19.0913529137664	11.9841043055748	29.7652786373587	9.51088704541037	9.48398411715349	2.29672093652024	23.1037003159538	11.1071	3.05482102944539	1.26055308653851	1.07635425051904	1.89256518218243	21.192281777074	1.24535040732188	1.86072553593116	7.0035535804869	4.73263374421827	3.15033782268462	14.4899874283751	4.64691764164022	1.6355820846458	0.00342096	0.0458774
ENSGALG00010029778	DOC2B	0	1.72117278367363	0	0	0	0	2.37099602928837	0	0	0	0	3.78165925961554	11.8398967557095	1.89256518218243	0	0	3.72145107186233	2.3345178601623	18.9305349768731	3.15033782268462	0.4092168812962	4.56509629290898	-3.32626	0.00343559	1
ENSGALG00010006635	ENSGALG00010006635	3.75713790554473	4.30293195918406	4.77283822844159	2.99602607639371	5.5120886365479	2.37772176135259	1.58066401952558	2.29672093652024	1.92530835966282	6.05841758852725	63.1329679418714	0	5.38177125259521	1.89256518218243	1.0596140888537	0	12.0947159835526	4.6690357203246	75.7221399074924	2.36275336701347	3.55798554717005	16.6315563443886	-2.2337	0.00343904	0.0460392
ENSGALG00010024729	FOXM1	13.1499826694066	3.44234556734725	3.57962867133119	8.98807822918112	7.71692409116706	19.8143480112716	8.6936521073907	9.95245739158773	12.5145043378083	12.1168351770545	2.03654735296359	6.30276543269256	1.07635425051904	3.78513036436486	3.17884226656109	3.73605122196563	0.930362767965582	9.3380714406492	5.91579218027284	7.0882601010404	9.99687562535461	4.33881773789948	1.2249522189819	0.00346712	0.0462534
ENSGALG00010001933	ENSGALG00010001933	2.81785342915855	1.72117278367363	1.1932095571104	0	2.20483545461916	0.792573920450864	1.58066401952558	0	2.88796253949423	3.02920879426363	9.16446308833618	10.0844246923081	2.15270850103808	1.89256518218243	7.41729862197588	0	1.86072553593116	16.3416250211361	1.18315843605457	11.0261823793962	1.6227480498296	6.11231514583587	-1.93542	0.00348557	0.0463784
ENSGALG00010004251	CCN2	942.102329815342	419.966159216365	2182.38027995492	806.929689908705	901.777700939237	847.261520961974	286.10018753413	376.66223358932	425.493147485483	303.930615691117	208.746103678768	236.98398026924	199.125536346023	274.421951416453	253.247767236034	200.501415578822	733.125861156879	382.860929066617	828.210905238198	336.298562571583	749.260386509659	365.352301255862	1.03567187179354	0.0035173	0.0466384
ENSGALG00010015422	DGKK	8.45356028747565	16.3511414448994	13.1253051282144	8.98807822918112	7.71692409116706	10.3034609658612	8.6936521073907	3.06229458202699	0.96265417983141	8.07789011803634	1.0182736764818	1.26055308653851	1.07635425051904	3.78513036436486	4.23845635541479	3.73605122196563	5.58217660779349	2.3345178601623	7.09895061632741	3.93792227835578	8.57349611340843	3.40683863179236	1.3174432583713	0.00354195	0.0467226
ENSGALG00010005675	GJA3	46.9642238193092	45.6110787673511	13.1253051282144	37.9496636343203	18.7411013642629	66.5762093178726	70.3395488688884	71.1983490321276	51.9833257108962	23.2239340893545	24.4385682355631	10.0844246923081	27.9852105134951	25.5496299594628	7.41729862197588	24.9070081464375	45.5877756303135	31.515991112191	4.73263374421827	14.964104657752	44.5712739732597	21.7182645313717	1.03933980062965	0.00360696	0.0472544
ENSGALG00010000362	ENSGALG00010000362	15.0285516221789	2.58175917551044	11.932095571104	0	0	7.92573920450864	3.16132803905116	15.311472910135	3.85061671932564	0	1.0182736764818	0	3.22906275155713	1.89256518218243	1.0596140888537	1.24535040732188	1.86072553593116	0	0	0	5.97915632418138	1.03055916423281	2.52658036271574	0.00362419	0.0473269
ENSGALG00010008710	ENSGALG00010008710	0.939284476386184	0.860586391836813	0	0	1.10241772730958	0	0	0.765573645506748	0.96265417983141	0	2.03654735296359	11.3449777788466	4.30541700207617	2.83884777327365	3.17884226656109	0	1.86072553593116	0	2.36631687210914	1.57516891134231	0.463051642087074	2.95068434931037	-2.64472	0.00363531	1
ENSGALG00010007183	VOPP1	6.57499133470329	22.3752461877571	20.2845624708768	15.9788057407664	12.1265950004054	20.6069219317225	11.8549801464419	13.7803256191215	16.365121057134	12.1168351770545	2.03654735296359	5.04221234615405	10.7635425051904	9.46282591091216	4.23845635541479	21.1709569244719	1.86072553593116	7.0035535804869	8.28210905238198	5.51309118969809	15.2064384665983	7.5374020753605	1.03797673447015	0.0036396	0.0474792
ENSGALG00010017409	GPC3	14.0892671457928	34.4234556734725	29.8302389277599	62.9165476042678	12.1265950004054	53.1024526702079	3.95166004881395	19.9049147831755	11.5518501579769	21.2044615598454	32.5847576474175	89.4992691442343	60.2758380290664	46.3678469634696	37.0864931098794	49.814016292875	13.0250787515181	73.5373125951125	79.2716152156561	91.3597968578541	26.3101443571718	57.2822024607083	-1.1214	0.00366726	0.0475639
ENSGALG00010006529	ENSGALG00010006529	141.831955934314	895.870433902122	688.481914452699	769.978701633183	453.093685924238	339.22163795297	222.873626753107	369.006497134253	270.505824532626	26.2531428836181	741.303236478748	699.606963028874	936.428197951567	1452.54377732502	651.662664645024	232.880526169191	1219.70558880288	1509.26579659493	1088.5057611702	685.198476433905	417.711742110313	921.710098860033	-1.14203	0.00367689	0.0475639
ENSGALG00010014667	ENSGALG00010014667	23.4821119096546	17.2117278367363	26.2506102564287	14.9801303819685	2.20483545461916	38.8361221020923	26.8712883319349	24.4983566562159	26.9543170352795	20.1947252950909	5.09136838240899	10.0844246923081	13.9926052567476	17.9793692307331	10.596140888537	12.4535040732188	6.51253937575907	18.6761428812984	2.36631687210914	12.6013512907385	22.1484225260021	11.0353762943859	1.00951925353104	0.00386852	0.0490856
ENSGALG00010020065	TTYH3	69.5070512525776	64.5439793877609	28.6370293706495	16.9774810995643	17.6386836369533	136.322714317549	60.8555647517349	176.081938466552	39.4688213730878	72.7010110623271	51.9319575005717	35.2954864230783	44.1305242712807	37.8513036436486	21.192281777074	29.888409775725	28.841245806933	23.345178601623	7.09895061632741	40.1668072392289	68.2734274718756	31.9742145655491	1.09619484231661	0.00388122	0.0491333
ENSGALG00010014497	ENSGALG00010014497	0	0.860586391836813	0	0.998675358797902	0	1.58514784090173	0	0	1.92530835966282	0	15.274105147227	2.52110617307702	7.5344797536333	2.83884777327365	1.0596140888537	0	0	3.50177679024345	0	8.66342901238271	0.536971795119926	4.13933587386908	-2.92679	0.0039585	1
ENSGALG00010010747	SYCP2L	2.81785342915855	0.860586391836813	1.1932095571104	0	1.10241772730958	3.96286960225432	3.95166004881395	1.5311472910135	0.96265417983141	0	17.3106525001906	17.6477432115392	11.8398967557095	9.46282591091216	1.0596140888537	2.49070081464375	0.930362767965582	8.17081251056805	0	1.57516891134231	1.63823982273285	7.04877774717247	-2.061	0.00398209	0.0498249
ENSGALG00010020677	CYR61	396.37804903497	144.578513828585	1577.42303449995	281.626451181008	482.858964561596	318.614716021247	168.340718079474	143.927845355269	154.024668773026	249.404857394372	85.534988824471	112.189224701928	86.1083400415234	57.7232380565642	63.5768453312219	68.4942724027032	347.025312451162	201.935794904039	434.219146032027	163.818	391.717781872949	162.062472952524	1.27245596089314	0.00399152	0.0499021
ENSGALG00010019097	STC1	3.75713790554473	10.3270367020418	8.35246689977278	1.9973507175958	1.10241772730958	15.8514784090173	9.48398411715349	5.35901551854724	5.77592507898846	4.03894505901817	4.07309470592719	1.26055308653851	1.07635425051904	2.83884777327365	1.0596140888537	2.49070081464375	3.72145107186233	4.6690357203246	1.18315843605457	1.57516891134231	6.60457581349893	2.39479788593396	1.47724022474541	0.00403778	0.050153
ENSGALG00010025480	FGF19	0	1.72117278367363	17.898143356656	0	9.92175954578623	4.75544352270519	0.790332009762791	16.8426202011485	0	41.3991868549362	40.7309470592719	31.5138271634628	398.251072692046	15.1405214574595	4.23845635541479	0	3.72145107186233	54.861169713814	87.5537242680381	101.598394781579	9.33286582746685	73.7609564562948	-2.98568	0.00406134	0.0504048
ENSGALG00010021762	LAMB2	7.51427581108947	12.9087958775522	4.77283822844159	1.9973507175958	9.92175954578623	19.8143480112716	11.0646481366791	10.7180310370945	8.66388761848269	12.1168351770545	2.03654735296359	2.52110617307702	3.22906275155713	6.62397813763851	4.23845635541479	4.9814016292875	9.30362767965582	4.6690357203246	3.54947530816371	4.72550673402693	9.94927701610476	4.58781978421096	1.11445050248464	0.00414215	0.0511589
ENSGALG00010024286	ADA	80.7784649692118	132.530304342869	101.422812354384	76.8980026274385	67.2474813658844	149.796470965213	191.260346362595	117.132767762532	94.3401096234782	116.119670446772	180.234440737278	697.085856855797	162.529491828375	98.4133894734864	84.7691271082958	56.0407683294844	108.852443851973	164.583509141442	291.056975269424	454.436230922257	112.752643082038	229.800223351781	-1.02576	0.00415537	0.0512396
ENSGALG00010020994	DHCR7	255.485377577042	61.9622202122505	471.317775058607	206.725799271166	283.321355918562	141.870731760705	263.970891260772	779.35397112587	214.671882102404	1067.29123184555	489.789638387745	1142.06109640389	734.073598853987	780.683137650253	903.850817792204	962.65586485981	570.312376762902	755.216527762504	911.031995762018	349.687498317993	374.597123613293	759.936255255331	-1.02048	0.00417024	0.0513815
ENSGALG00010007596	ENSGALG00010007596	0.939284476386184	4.30293195918406	0	1.9973507175958	5.5120886365479	1.58514784090173	4.74199205857674	0.765573645506748	5.77592507898846	5.04868132377271	19.3471998531541	0	6.45812550311425	5.67769554654729	2.1192281777074	4.9814016292875	27.9108830389675	7.0035535804869	42.5937036979645	0.787584455671156	3.06689757374604	11.6879375482901	-1.93014	0.00424513	0.0518971
ENSGALG00010005999	PDE10A	15.0285516221789	26.6781781469412	9.54567645688318	2.99602607639371	2.20483545461916	19.0217740908207	11.0646481366791	19.1393411376687	3.85061671932564	15.1460439713181	4.07309470592719	3.78165925961554	1.07635425051904	8.51654331982094	1.0596140888537	2.49070081464375	9.30362767965582	2.3345178601623	8.28210905238198	7.0882601010404	12.4675691812828	4.80064811326207	1.36670748779395	0.00426293	0.0520214
ENSGALG00010002907	GABRG3	0	5.16351835102088	0	4.99337679398951	1.10241772730958	0	2.37099602928837	0.765573645506748	7.70123343865128	4.03894505901817	0	0	0	0	0	0	0.930362767965582	1.16725893008115	0	0	2.61360610447845	0.209762169804673	3.1708513731779	0.00428268	1
ENSGALG00010017793	FAM83G	6.57499133470329	4.30293195918406	1.1932095571104	6.99072751158532	1.10241772730958	8.71831312495951	6.32265607810233	5.35901551854724	1.92530835966282	5.04868132377271	9.16446308833618	7.56331851923107	12.9162510062285	4.73141295545608	9.53652679968328	22.4163073317938	13.0250787515181	8.17081251056805	11.8315843605457	5.51309118969809	4.75382524949372	10.4868846513059	-1.09241	0.00428515	0.0521465
ENSGALG00010008665	ENSGALG00010008665	5.6357068583171	1.72117278367363	3.57962867133119	0	1.10241772730958	0.792573920450864	1.58066401952558	3.82786822753374	0	0	9.16446308833618	10.0844246923081	3.22906275155713	1.89256518218243	3.17884226656109	9.96280325857501	8.37326491169024	1.16725893008115	3.54947530816371	9.45101346805387	1.82400322081417	6.00531738575089	-1.7145	0.00428681	0.0521465
ENSGALG00010004220	ENSGALG00010004220	15.9678360985651	66.2651521714346	21.4777720279872	24.9668839699476	14.3314304550245	24.5697915339768	6.32265607810233	11.4836046826012	15.4024668773026	3.02920879426363	41.7492207357537	65.5487605000026	61.3521922795854	47.3141295545608	20.1326676882203	1.24535040732188	72.5682959013154	45.5230982731648	94.6526748843655	51.9805740742963	20.3816802689206	50.2066964298587	-1.29944	0.00431234	0.0522659
ENSGALG00010005912	ENSGALG00010005912	156.860507556493	107.573298979602	267.278940792729	35.9523129167245	42.9942913650737	86.3905573291442	41.0972645076651	96.4622793338503	35.6182046537622	32.3115604721454	50.9136838240899	21.4294024711547	108.711779302423	37.8513036436486	24.371124043635	31.1337601830469	25.1197947350707	12.8398482308927	59.1579218027284	36.2288849608732	90.2539217907188	40.7757503197563	1.14425396410435	0.0043521	0.0524822
ENSGALG00010019975	ENSGALG00010019975	41.3285169609921	33.5628692816357	14.3185146853248	19.973507175958	9.92175954578623	91.9385747723003	45.0489245564791	68.1360544501006	23.1037003159538	40.3894505901817	24.4385682355631	26.4716148173087	7.5344797536333	23.6570647772804	11.6557549773907	23.6616577391156	21.3983436632084	8.17081251056805	17.7473765408185	28.3530404041616	38.7721872334712	19.3088713419048	1.01069317316158	0.00437742	0.0526218
ENSGALG00010017270	ENSGALG00010017270	61.9927754414881	80.8951208326604	39.3759153846431	7.98940287038322	25.3556077281204	25.3623654544277	66.3878888200744	13.0147519736147	32.730242114268	30.2920879426363	28.5116629414903	3.78165925961554	18.2980222588237	17.0330866396419	4.23845635541479	21.1709569244719	11.164353215587	19.8434018113796	9.46526748843655	37.8040538722155	38.3396158562316	17.1310920767077	1.15422715027867	0.00448342	0.0532062
ENSGALG00010014529	ENSGALG00010014529	0.939284476386184	18.9329006204099	8.35246689977278	0	1.10241772730958	2.37772176135259	0.790332009762791	3.82786822753374	0	0	54.9867785300171	12.6055308653851	4.30541700207617	19.8719344129155	11.6557549773907	0	3.72145107186233	5.83629465040575	2.36631687210914	66.9446787320482	3.63229917225275	18.229415711421	-2.33057	0.00461159	0.0541614
ENSGALG00010023746	TTC28	227.306843285456	166.093173624505	38.1827058275327	31.9576114815329	42.9942913650737	330.50332482801	139.098433718251	283.262248837497	81.8256052856699	118.139142976281	113.02837808948	85.7176098846188	74.2684432858139	104.091085020034	27.5499663101961	49.814016292875	73.498658669281	52.5266518536517	39.0442283898008	81.9087833898002	145.936338122981	70.1447821185551	1.05774797931216	0.00461647	0.0541772
ENSGALG00010011760	ENSGALG00010011760	8.45356028747565	0	2.38641911422079	0.998675358797902	6.61450636385748	7.92573920450864	0	3.82786822753374	5.77592507898846	13.1265714418091	1.0182736764818	2.52110617307702	1.07635425051904	0	2.1192281777074	0	0	2.3345178601623	1.18315843605457	0	4.91092650771917	1.02526385740021	2.31508597200688	0.00462016	0.054179
ENSGALG00010016718	LIN28A	0.939284476386184	4.30293195918406	5.96604778555199	6.99072751158532	2.20483545461916	0.792573920450864	0	0.765573645506748	1.92530835966282	0	1.0182736764818	0	0	0	0	0	0	0	0	0.787584455671156	2.38872831129471	0.180585813215295	3.01902895821427	0.00462971	1
ENSGALG00010005884	MYB	13.1499826694066	13.769382269389	13.1253051282144	4.99337679398951	15.4338481823341	15.8514784090173	14.2259761757302	8.42131010057423	5.77592507898846	15.1460439713181	2.03654735296359	2.52110617307702	6.45812550311425	1.89256518218243	4.23845635541479	17.4349057025063	0.930362767965582	1.16725893008115	7.09895061632741	8.66342901238271	11.9892628778962	5.24417075960152	1.20881593354789	0.00463366	0.0542957
ENSGALG00010020640	PTPN14	36.6320945790612	23.2358325795939	13.1253051282144	6.99072751158532	14.3314304550245	38.0435481816415	22.9196282831209	44.4032714393914	13.4771585176397	15.1460439713181	7.12791573537258	11.3449777788466	7.5344797536333	15.1405214574595	10.596140888537	26.1523585537594	14.8858042874493	0	4.73263374421827	5.51309118969809	22.8305040646591	10.3027923388974	1.16138212208268	0.00466044	0.0544729
ENSGALG00010002243	ARSH	57.2963530595572	50.7745971183719	7.15925734266238	32.9562868403308	17.6386836369533	46.761861306601	58.4845687224465	38.2786822753374	34.6555504739308	31.3018242073908	20.3654735296359	10.0844246923081	34.4433360166094	8.51654331982094	49.8018621761238	18.6802561098281	13.0250787515181	9.3380714406492	10.6484259244911	7.87584455671156	37.5307664983582	18.2779316517696	1.04556485180244	0.0046957	0.0546879
ENSGALG00010005636	ENSGALG00010005636	15.0285516221789	2.58175917551044	13.1253051282144	6.99072751158532	0	7.13316528405778	23.7099602928837	6.12458916405398	7.70123343865128	10.0973626475454	21.3837472061177	65.5487605000026	45.2068785217998	30.2810429149189	32.8480367544646	7.47210244393126	41.8663245584512	9.3380714406492	4.73263374421827	2.36275336701347	9.24926542646813	26.1040351451567	-1.49192	0.00472025	0.0548487
ENSGALG00010010116	DRD5	11.2714137166342	4.30293195918406	2.38641911422079	0	19.8435190915725	19.8143480112716	21.3389642635954	5.35901551854724	15.4024668773026	2.01947252950908	3.05482102944539	1.26055308653851	0	9.46282591091216	4.23845635541479	0	1.86072553593116	1.16725893008115	3.54947530816371	3.93792227835578	10.1738551081837	2.85320384348427	1.81020027327359	0.00482027	0.0556612
ENSGALG00010017970	AMPH	123.985550882976	3.44234556734725	100.229602797273	89.8807822918112	545.696775018242	69.746504999676	81.4041970055675	73.4950699686478	39.4688213730878	102.993099004963	4.07309470592719	6.30276543269256	9.68718825467138	0	112.319093418492	72.2303236246688	4.65181383982791	32.6832500422722	9.46526748843655	0.787584455671156	123.034274890959	25.220038126266	2.28822753771733	0.00482074	0.0556612
ENSGALG00010030026	ENSGALG00010030026	7.51427581108947	16.3511414448994	11.932095571104	11.9841043055748	18.7411013642629	7.13316528405778	9.48398411715349	3.82786822753374	5.77592507898846	7.0681538532818	3.05482102944539	3.78165925961554	8.61083400415234	7.57026072872973	2.1192281777074	8.71745285125313	1.86072553593116	4.6690357203246	2.36631687210914	3.15033782268462	9.98118150579458	4.5900672001953	1.12165447502348	0.004834	0.0557475
ENSGALG00010010866	ENSGALG00010010866	0	9.46645031020494	9.54567645688318	4.99337679398951	1.10241772730958	6.34059136360691	2.37099602928837	0	2.88796253949423	0	28.5116629414903	18.9082962980777	23.6797935114189	0.946282591091216	0	0	12.0947159835526	14.0071071609738	1.18315843605457	99.2356414145656	3.67074712207767	19.8566658337225	-2.44558	0.0048529	0.0558393
ENSGALG00010026507	APLNR	262.060368911745	85.1980527918444	42.9555440559743	176.765538507229	92.6030890940048	416.101308236704	248.954583075279	170.722922948005	102.041343062129	46.447868178709	137.466946325043	89.4992691442343	103.330008049828	127.748149797314	19.0730535993666	39.8512	29.7716085748986	70.035535804869	46.1431790061282	104.748732604264	164.385061886162	76.7667695940245	1.09873386803538	0.00485838	0.0558605
ENSGALG00010009027	ENSGALG00010009027	0	0	1.1932095571104	1.9973507175958	0	0.792573920450864	3.16132803905116	0.765573645506748	0	2.01947252950908	3.05482102944539	5.04221234615405	5.38177125259521	7.57026072872973	1.0596140888537	0	0	4.6690357203246	9.46526748843655	8.66342901238271	0.992950840922406	4.49064116669219	-2.16785	0.0048789	0.0560336
ENSGALG00010013310	MYO16	19.7249740041099	5.16351835102088	31.0234484848703	35.9523129167245	20.945936818882	6.34059136360691	15.016308185493	11.4836046826012	19.2530835966282	28.2726154131272	72.2974310302076	42.8588049423094	38.7487530186855	46.3678469634696	9.53652679968328	8.71745285125313	46.5181383982791	28.0142143219476	57.9747633666739	40.9543916949001	19.3176393817064	39.1988323387409	-1.03459	0.0048862	0.056054
ENSGALG00010012954	RIMS2	35.692810102675	12.0482094857154	7.15925734266238	11.9841043055748	5.5120886365479	38.0435481816415	29.2422843612233	38.2786822753374	21.178391956291	12.1168351770545	8.14618941185438	1.26055308653851	8.61083400415234	3.78513036436486	1.0596140888537	16.1895552951844	23.2590691991396	11.6725893008115	8.28210905238198	2.36275336701347	21.1256211824723	8.46283971702947	1.33058793105333	0.0049301	0.0564308
ENSGALG00010019225	PROK2	6.57499133470329	1.72117278367363	34.6030771562015	4.99337679398951	24.2531900008108	0.792573920450864	4.74199205857674	7.65573645506748	10.5891959781455	5.04868132377271	12.2192841177816	6.30276543269256	59.1994837785473	11.3553910930946	5.29807044426849	7.47210244393126	16.7465298233805	9.3380714406492	190.488508204786	31.5033782268462	10.0973987805392	34.9923585005977	-1.80688	0.00496779	0.0566733
ENSGALG00010012354	DCBLD1	120.228412977432	65.4045657795978	69.206154312403	71.904625833449	65.0426459112653	83.2202616473407	88.5171850934326	68.1360544501006	57.7592507898846	68.6620660033089	70.260883677244	652.966498826949	109.788133552942	106.929932793307	74.1729862197589	54.7954179221625	49.3092267021758	70.035535804869	194.037983512949	194.533360550775	75.8081222798214	157.682995956313	-1.0547	0.0050526	0.0572765
ENSGALG00010016512	ENSGALG00010016512	2.81785342915855	2.58175917551044	1.1932095571104	0.998675358797902	4.40967090923832	6.34059136360691	0.790332009762791	0.765573645506748	2.88796253949423	2.01947252950908	0	0	0	0.946282591091216	0	0	1.86072553593116	0	1.18315843605457	0	2.48051005176954	0.399016656307695	2.51786	0.00509012	1
ENSGALG00010002671	ENSGALG00010002671	4.69642238193092	3.44234556734725	17.898143356656	6.99072751158532	2.20483545461916	3.17029568180346	16.5969722050186	56.6524497674994	4.81327089915705	126.217033094318	4.07309470592719	12.6055308653851	2.15270850103808	8.51654331982094	1.0596140888537	8.71745285125313	7.44290214372466	3.50177679024345	16.564218104764	3.93792227835578	24.2682495919935	6.8571763649366	1.8313728195734	0.00519999	0.0583113
ENSGALG00010004198	ENSGALG00010004198	0	1.72117278367363	0	0	0	0	0.790332009762791	0	0	0	0	0	2.15270850103808	1.89256518218243	5.29807044426849	2.49070081464375	3.72145107186233	5.83629465040575	3.54947530816371	0	0.251150479343642	2.49412659725645	-2.98846	0.00521649	1
ENSGALG00010004949	RAB39A	9.39284476386184	11.1876230938786	13.1253051282144	16.9774810995643	5.5120886365479	21.3994958521733	4.74199205857674	41.3409768573644	12.5145043378083	6.05841758852725	5.09136838240899	1.26055308653851	6.45812550311425	2.83884777327365	4.23845635541479	4.9814016292875	19.5376181272772	5.83629465040575	0	3.93792227835578	14.2250729416517	5.41805877860764	1.38190958197789	0.00524186	0.0586836
ENSGALG00010008511	ENSGALG00010008511	11.2714137166342	22.3752461877571	11.932095571104	1.9973507175958	3.30725318192874	0.792573920450864	13.4356441659674	10.7180310370945	6.73857925881987	1.00973626475454	4.07309470592719	2.52110617307702	0	5.67769554654729	1.0596140888537	3.73605122196563	2.79108830389675	3.50177679024345	2.36631687210914	0	8.35779240221071	2.57267437026202	1.71658544300398	0.00525414	0.0587351
ENSGALG00010013259	PTPRB	418.920876468238	269.363540644922	85.9110881119486	78.8953533450343	63.9402281839557	951.088704541037	453.650573603842	865.098219422625	283.982983050266	205.986198009927	233.184671914332	175.216879028853	176.522097085123	279.153364371909	91.126811641418	119.554	65.1253937575907	113.224116217872	68.623189291165	301.644846522053	367.68377653818	162.337500893321	1.17948176606172	0.00528355	0.0588047
ENSGALG00010027164	CR1	15.0285516221789	13.769382269389	35.7962867133119	6.99072751158532	47.403962274312	28.5326611362311	20.5486322538326	10.7180310370945	32.730242114268	14.1363077065636	2.03654735296359	6.30276543269256	11.8398967557095	5.67769554654729	5.29807044426849	2.49070081464375	13.0250787515181	10.5053303707304	16.564218104764	25.9902870371481	22.5654784638767	9.97305906109857	1.15456913282652	0.00528367	0.0588047
ENSGALG00010008442	WDR64	35.692810102675	29.2599373224516	21.4777720279872	34.9536375579266	30.8676963646683	19.8143480112716	26.8712883319349	46.6999923759116	17.3277752369654	44.4283956491999	19.3471998531541	30.2532740769243	134.54428131488	28.3884777327365	91.126811641418	61.0221699587719	56.7521288459005	145.907366260144	48.5094958782373	11.0261823793962	30.7393652980992	62.6877387941563	-1.02464	0.0052908	0.0588047
ENSGALG00010016165	KK34	13.1499826694066	18.9329006204099	15.5117242424352	7.98940287038322	18.7411013642629	6.34059136360691	15.8066401952558	20.6704884286822	6.73857925881987	18.1752527655818	4.07309470592719	6.30276543269256	4.30541700207617	3.78513036436486	14.8345972439518	7.47210244393126	3.72145107186233	10.5053303707304	14.1979012326548	2.36275336701347	14.2056663778844	7.15605432352048	1.0167236494223	0.00529222	0.0588047
ENSGALG00010024615	SYT8	0	0.860586391836813	3.57962867133119	4.99337679398951	11.0241772730958	9.51088704541037	4.74199205857674	6.12458916405398	6.73857925881987	2.01947252950908	2.03654735296359	1.26055308653851	4.30541700207617	0.946282591091216	1.0596140888537	1.24535040732188	0	0	2.36631687210914	0.787584455671156	4.95932891866234	1.40076658566254	1.84595928736699	0.00534876	0.0591498
ENSGALG00010027708	ENSGALG00010027708	226.36755880907	124.785026816338	9.54567645688318	40.945689710714	34.174949546597	157.722210169722	126.453121562047	143.162271709762	174.240406549485	35.340769266409	28.5116629414903	35.2954864230783	49.5122955238759	72.8637595140236	37.0864931098794	17.4349057025063	71.6379331333498	42.0213214829214	57.9747633666739	82.6963678454713	107.273768059703	49.503498904327	1.11439058125196	0.00534917	0.0591498
ENSGALG00010015394	ENSGALG00010015394	67.6284822998052	10.3270367020418	50.1148013986367	42.9430404283098	46.3015445470024	11.0960348863121	47.4199205857674	44.4032714393914	34.6555504739308	10.0973626475454	12.2192841177816	0	8.61083400415234	3.78513036436486	36.0268790210257	43.5872642562657	16.7465298233805	8.17081251056805	7.09895061632741	4.72550673402693	36.4987045408743	14.0971191447893	1.37667571923013	0.00541114	0.0595788
ENSGALG00010018003	ENSGALG00010018003	5.6357068583171	11.1876230938786	3.57962867133119	0.998675358797902	4.40967090923832	8.71831312495951	0	6.89016280956073	1.92530835966282	4.03894505901817	16.2923788237088	26.4716148173087	19.3743765093428	11.3553910930946	9.53652679968328	6.22675203660938	4.65181383982791	11.6725893008115	3.54947530816371	8.66342901238271	4.73840342447643	11.7794347540933	-1.29214	0.00571568	0.061994
ENSGALG00010015207	AKR1E2	402.013755893287	213.42542517553	582.286263869874	344.542998785276	216.073874552678	230.639010851202	504.231822228661	2077.00130025981	677.708542601313	2000.28754047875	262.714608532304	252.110617307702	367.036799426993	265.905408096632	511.793604916336	673.734570361135	123.738248139422	161.081732351199	499.292860015028	159.879644501245	724.821053469637	327.729	1.14565381058602	0.0057207	0.0620046
ENSGALG00010024466	ADGRG3	15.9678360985651	30.1205237142884	5.96604778555199	8.98807822918112	18.7411013642629	15.8514784090173	15.016308185493	13.0147519736147	4.81327089915705	35.340769266409	8.14618941185438	6.30276543269256	17.2216680083047	6.62397813763851	8.47691271082958	11.2081536658969	0.930362767965582	3.50177679024345	2.36631687210914	9.45101346805387	16.3820165925541	7.42291372655886	1.14425797125076	0.00577251	0.0622611
ENSGALG00010024376	ENSGALG00010024376	7.51427581108947	12.0482094857154	9.54567645688318	11.9841043055748	11.0241772730958	7.92573920450864	10.2743161269163	3.82786822753374	11.5518501579769	5.04868132377271	3.05482102944539	1.26055308653851	8.61083400415234	8.51654331982094	1.0596140888537	0	2.79108830389675	9.3380714406492	2.36631687210914	0.787584455671156	9.0744898373067	3.77854266011371	1.25770932724824	0.00579632	0.0624266
ENSGALG00010011422	KATNAL2	1.87856895277237	0	0	0	1.10241772730958	3.96286960225432	1.58066401952558	1.5311472910135	0	0	3.05482102944539	3.78165925961554	4.30541700207617	1.89256518218243	2.1192281777074	2.49070081464375	8.37326491169024	2.3345178601623	2.36631687210914	7.87584455671156	1.00556675928753	3.85943356663439	-1.87878	0.00585232	1
ENSGALG00010023346	ENSGALG00010023346	16.9071205749513	12.9087958775522	7.15925734266238	8.98807822918112	5.5120886365479	9.51088704541037	9.48398411715349	8.42131010057423	5.77592507898846	10.0973626475454	4.07309470592719	2.52110617307702	6.45812550311425	1.89256518218243	6.35768453312219	3.73605122196563	1.86072553593116	10.5053303707304	2.36631687210914	7.0882601010404	9.47648096505669	4.68592601991998	1.02027622268034	0.00596131	0.063445
ENSGALG00010024300	MEOX1	7.51427581108947	17.2117278367363	2.38641911422079	0.998675358797902	4.40967090923832	11.888608806763	38.7262684783768	39.0442559208442	41.3941297327506	13.1265714418091	4.07309470592719	0	8.61083400415234	0	0	0	0	11.6725893008115	9.46526748843655	8.66342901238271	17.6700603410626	4.24852145117103	2.05930201747251	0.00599166	0.0636796
ENSGALG00010022814	ENSGALG00010022814	1.87856895277237	0.860586391836813	5.96604778555199	0.998675358797902	1.10241772730958	7.92573920450864	3.16132803905116	2.29672093652024	0	0	0	0	0	0	1.0596140888537	0	0.930362767965582	0	1.18315843605457	0	2.41900843963487	0.317313529287385	2.77800835001118	0.00621011	1
ENSGALG00010005756	TET2	113.653421642728	69.7074977387818	31.0234484848703	34.9536375579266	16.5362659096437	179.121706021895	94.0495091617721	178.378659403072	48.1327089915705	46.447868178709	60.078146912426	46.6404642019249	39.8251072692046	49.2066947367432	21.192281777074	29.888409775725	23.2590691991396	24.5124375317042	30.7621193374188	77.9708611114444	81.200472309097	40.3335591852805	1.01010556307185	0.00623712	0.0656468
ENSGALG00010029850	ENSGALG00010029850	2.81785342915855	6.02410474285769	0	5.99205215278741	11.0241772730958	1.58514784090173	2.37099602928837	3.82786822753374	0.96265417983141	2.01947252950908	12.2192841177816	6.30276543269256	47.3595870228379	47.3141295545608	2.1192281777074	0	6.51253937575907	11.6725893008115	3.54947530816371	0.787584455671156	3.66243264049638	13.7837182745986	-1.91948	0.00624458	0.0656468
ENSGALG00010017554	FAM131A	1.87856895277237	1.72117278367363	5.96604778555199	6.99072751158532	2.20483545461916	5.54801744315605	7.11298808786512	13.7803256191215	0.96265417983141	5.04868132377271	0	2.52110617307702	4.30541700207617	0	1.0596140888537	0	1.86072553593116	1.16725893008115	1.18315843605457	3.15033782268462	5.12140191419492	1.52476179887584	1.74154692916202	0.00624963	0.0656468
ENSGALG00010009703	ENSGALG00010009703	6.57499133470329	0	19.0913529137664	0.998675358797902	0	0.792573920450864	6.32265607810233	13.7803256191215	0.96265417983141	6.05841758852725	0	46.6404642019249	53.8177125259521	1.89256518218243	76.2922143974663	31.1337601830469	5.58217660779349	7.0035535804869	5.91579218027284	8.66342901238271	5.45816469933009	23.6941667871509	-2.12115	0.00629046	0.0658049
ENSGALG00010008444	SLC7A11	6.57499133470329	5.16351835102088	58.4672682984095	4.99337679398951	2.20483545461916	4.75544352270519	0.790332009762791	0	5.77592507898846	1.00973626475454	7.12791573537258	1.26055308653851	4.30541700207617	0.946282591091216	1.0596140888537	1.24535040732188	0	0	0	0	8.97354271089533	1.59451329112541	2.47969748672169	0.00631055	0.06597
ENSGALG00010003698	MACC1	0	5.16351835102088	2.38641911422079	0	3.30725318192874	5.54801744315605	6.32265607810233	5.35901551854724	8.66388761848269	6.05841758852725	5.09136838240899	0	0	0.946282591091216	0	0	0	0	0	1.57516891134231	4.2809184893986	0.761281988484251	2.42416853094464	0.00635197	0.0660555
ENSGALG00010005529	ENSGALG00010005529	1.87856895277237	8.60586391836813	0	0	2.20483545461916	26.1549393748785	3.95166004881395	9.18688374608098	0	2.01947252950908	1.0182736764818	1.26055308653851	2.15270850103808	1.89256518218243	0	0	0.930362767965582	0	1.18315843605457	1.57516891134231	5.40022240250422	1.00127905616033	2.4244917327537	0.00635323	0.0660555
ENSGALG00010011985	ENSGALG00010011985	3.75713790554473	3.44234556734725	1.1932095571104	0	0	3.96286960225432	1.58066401952558	6.12458916405398	3.85061671932564	0	0	1.26055308653851	0	0	0	0	0.930362767965582	1.16725893008115	0	0	2.39114325351619	0.335817478458524	2.78064072015439	0.00638643	1
ENSGALG00010001919	ENSGALG00010001919	0	0	0	0	0	0	0	0	0	0	3.05482102944539	40.3376987692324	3.22906275155713	0	0	0	0	11.6725893008115	0	48.8302362516116	0	10.7124408102658	-5.96591	0.00641503	0.066293
ENSGALG00010019949	ENSGALG00010019949	3.75713790554473	24.0964189714308	4.77283822844159	1.9973507175958	2.20483545461916	0.792573920450864	7.90332009762791	5.35901551854724	12.5145043378083	3.02920879426363	9.16446308833618	0	1.07635425051904	0.946282591091216	0	0	0	1.16725893008115	1.18315843605457	2.36275336701347	6.64272	1.59002706630956	2.0366676733505	0.00656689	0.0671741
ENSGALG00010012243	ENSGALG00010012243	2.81785342915855	1.72117278367363	0	0.998675358797902	0	4.75544352270519	5.53232406833954	1.5311472910135	8.66388761848269	3.02920879426363	1.0182736764818	1.26055308653851	0	0.946282591091216	0	1.24535040732188	0	1.16725893008115	0	0	2.90497128664346	0.563771869151455	2.46859410656729	0.00657782	1
ENSGALG00010009374	IL12B	41.3285169609921	10.3270367020418	48.9215918415263	26.9642346875434	26.4580254554299	20.6069219317225	27.6616203416977	13.7803256191215	35.6182046537622	2.01947252950908	109.973557060034	69.3304197596181	83.9556315404853	31.2273255060101	47.6826339984164	3.73605122196563	13.9554415194837	88.7116786861674	66.2568724190558	61.4315875423501	25.3685950723346	57.6261199253587	-1.18742	0.0065921	0.0673053
ENSGALG00010001309	ENSGALG00010001309	6.57499133470329	6.8846911346945	7.15925734266238	2.99602607639371	5.5120886365479	7.13316528405778	4.74199205857674	4.59344187304049	1.92530835966282	4.03894505901817	7.12791573537258	8.82387160576958	3.22906275155713	10.4091085020034	23.3115099547814	9.96280325857501	16.7465298233805	8.17081251056805	14.1979012326548	3.93792227835578	5.15599071593578	10.5917437653018	-1.03409	0.00679228	0.0687079
ENSGALG00010018902	NOXO1	32.8749566735164	143.717927436748	120.51416526815	111.851640185365	142.211886822936	43.5915656247975	41.0972645076651	12.249178328108	77.9749885663442	23.2239340893545	264.751155885267	49.161570375002	316.448149652598	121.124171659676	26.4903522213424	9.96280325857501	87.4541001887647	360.683009395075	759.587715947033	285.893157408629	74.9307507502985	228.155618599196	-1.60742	0.00686745	0.0692397
ENSGALG00010027783	ENSGALG00010027783	0	0	0	0	0	0	0	0	0	0	6.10964205889078	27.7321679038473	26.9088562629761	0	0	0	0	1.16725893008115	0	38.5916383278866	0	10.0509563483682	-5.87412	0.00694733	0.0698152
ENSGALG00010020089	CASP14	57.2963530595572	534.424149330661	47.7283822844159	238.683410752699	158.74815273258	244.905341419317	121.71112950347	3.06229458202699	162.688556391508	2.01947252950908	38.6943997063083	21.4294024711547	55.9704210269902	119.231606477493	11.6557549773907	22.4163073317938	40.9359617904856	59.5302054341387	36.6779115176916	68.5198476433905	157.126724258574	47.5061818376837	1.72456048525066	0.007105	0.0709805
ENSGALG00010000012	ENSGALG00010000012	1.87856895277237	1.72117278367363	9.54567645688318	1.9973507175958	1.10241772730958	2.37772176135259	3.95166004881395	4.59344187304049	13.4771585176397	9.08762638279088	8.14618941185438	13.8660839519236	11.8398967557095	11.3553910930946	3.17884226656109	17.4349057025063	16.7465298233805	8.17081251056805	7.09895061632741	11.0261823793962	4.97327952218722	10.8863784511322	-1.14982	0.00720493	0.0715922
ENSGALG00010025658	PDE1B	14.0892671457928	7.74527752653131	25.0574006993183	13.9814550231706	6.61450636385748	10.3034609658612	18.967968234307	9.18688374608098	0.96265417983141	7.0681538532818	4.07309470592719	6.30276543269256	7.5344797536333	9.46282591091216	2.1192281777074	4.9814016292875	1.86072553593116	4.6690357203246	8.28210905238198	2.36275336701347	11.3977027738033	5.16484192858113	1.15155604960524	0.00723909	0.0718514
ENSGALG00010013184	LDHB	32135.7397906005	35541.3573964685	15720.5359149295	46834.8783015452	46505.4918265547	24080.7734250586	13471.2091064068	1368.08010452056	20185.8954968848	3444.21039907774	21146.4894394975	9712.56153177923	9978.88025656204	12562.847679327	7598.49263116987	16806.0037468087	9738.10709229575	12539.8626858618	7290.62228296825	5143.71407998832	23928.8171762047	11251.7581426258	1.08859821033666	0.00731721	0.0724098
ENSGALG00010004092	ENSGALG00010004092	0	0.860586391836813	0	0	1.10241772730958	0	0.790332009762791	0.765573645506748	0	0	1.0182736764818	5.04221234615405	3.22906275155713	0.946282591091216	3.17884226656109	0	0.930362767965582	2.3345178601623	1.18315843605457	3.15033782268462	0.351890977441593	2.10130505187124	-2.45761	0.00744546	1
ENSGALG00010004414	ENSGALG00010004414	6.57499133470329	3.44234556734725	8.35246689977278	5.99205215278741	3.30725318192874	9.51088704541037	7.11298808786512	1.5311472910135	0.96265417983141	0	10.182736764818	271.01891360578	51.665004024914	15.1405214574595	11.6557549773907	1.24535040732188	18.6072553593116	5.83629465040575	1.18315843605457	13.3889357464096	4.67867857406599	39.9923925429866	-1.53659	0.00750858	0.0737613
ENSGALG00010023453	ARHGAP32	82.6570339219842	37.0052148489829	10.7388860139936	3.99470143519161	9.92175954578623	128.39697511304	61.6458967614977	131.678667027161	20.2157377764596	25.2434066188636	21.3837472061177	12.6055308653851	22.6034392608999	41.6364340080135	2.1192281777074	12.4535040732188	9.30362767965582	4.6690357203246	13.0147427966003	47.2550673402693	51.149827906296	18.7044357128192	1.44733255193191	0.0075255	0.0738328
ENSGALG00010017983	SLC4A11	47.9035082956954	37.0052148489829	9.54567645688318	9.98675358797902	9.92175954578623	71.3316528405778	30.0326163709861	67.3704808045938	17.3277752369654	24.233670354109	14.2558314707452	12.6055308653851	23.6797935114189	21.764499595098	12.7153690662444	23.6616577391156	11.164353215587	8.17081251056805	10.6484259244911	23.6275336701347	32.4659108342559	16.2293807568788	1.00598299012084	0.00755964	0.0740729
ENSGALG00010028753	SV2A	2.81785342915855	3.44234556734725	8.35246689977278	1.9973507175958	4.40967090923832	11.888608806763	3.95166004881395	3.82786822753374	3.85061671932564	2.01947252950908	1.0182736764818	1.26055308653851	0	0	1.0596140888537	6.22675203660938	0.930362767965582	1.16725893008115	3.54947530816371	0	4.65579138550581	1.52122898946938	1.70847441266971	0.00763918	0.0746611
ENSGALG00010019917	ENSGALG00010019917	0	2.58175917551044	0	0.998675358797902	0	1.58514784090173	0.790332009762791	0	2.88796253949423	0	4.07309470592719	5.04221234615405	1.07635425051904	3.78513036436486	2.1192281777074	0	3.72145107186233	4.6690357203246	4.73263374421827	4.72550673402693	0.884387692446709	3.39446471151047	-1.90501	0.00769966	1
ENSGALG00010022966	ENSGALG00010022966	1.87856895277237	2.58175917551044	0	0	4.40967090923832	1.58514784090173	3.16132803905116	0	0.96265417983141	8.07789011803634	12.2192841177816	5.04221234615405	13.9926052567476	4.73141295545608	5.29807044426849	13.6988544805406	3.72145107186233	1.16725893008115	4.73263374421827	3.15033782268462	2.26570192153418	6.77541211697947	-1.58498	0.00771032	0.0751168
ENSGALG00010018733	ENSGALG00010018733	1.87856895277237	0.860586391836813	3.57962867133119	3.99470143519161	1.10241772730958	1.58514784090173	5.53232406833954	0.765573645506748	0	1.00973626475454	10.182736764818	7.56331851923107	5.38177125259521	3.78513036436486	8.47691271082958	1.24535040732188	6.51253937575907	5.83629465040575	0	7.87584455671156	2.03086849979441	5.6859898602037	-1.49989	0.00774933	0.075353
ENSGALG00010007911	IFI6	676.284822998052	73.1498433061291	359.15607669023	324.569491609318	249.146406371965	286.911759203213	644.910919966437	182.206527630606	256.066011835155	568.481517056807	330.938944856584	147.484711125006	262.630437126646	951.014004046672	307.288085767572	652.563613436663	2612.45865244735	1841.93459166805	405.823343566717	1427.89061813181	362.088337666791	894.002700217308	-1.30413	0.00776821	0.0754408
ENSGALG00010022479	ENSGALG00010022479	1361.96249075997	6100.69693173117	6026.90147296462	3621.19685100119	1540.07756505148	2773.21614765757	980.011692105861	845.958878284957	897.193695602874	1846.80762823606	2726.93690561825	12572.7564851351	8731.38568021047	5591.58383075799	3738.31850547585	3043.63639549467	3149.2779695635	2117.40769916721	6410.35240654365	4482.93072168022	2599.40233533958	5256.45865996469	-1.01595	0.00779573	0.0756122
ENSGALG00010001869	CRLF2	22.5428274332684	6.8846911346945	15.5117242424352	7.98940287038322	6.61450636385748	13.4737566476647	5.53232406833954	16.0770465556417	73.1617176671872	16.1557802360727	22.4020208825995	35.2954864230783	26.9088562629761	129.640714979497	15.8942113328055	4.9814016292875	8.37326491169024	236.953562806473	27.2126440292551	23.6275336701347	18.3943777219545	53.1289696927797	-1.53055	0.00788956	0.0760696
ENSGALG00010021183	CFAP100	3.75713790554473	3.44234556734725	7.15925734266238	4.99337679398951	8.81934181847665	2.37772176135259	1.58066401952558	0.765573645506748	4.81327089915705	1.00973626475454	17.3106525001906	3.78165925961554	7.5344797536333	0.946282591091216	18.0134395105129	17.4349057025063	2.79108830389675	8.17081251056805	8.28210905238198	10.238597923725	3.8718426018317	9.45040271081215	-1.32263	0.00790248	0.0760696
ENSGALG00010019047	GHRL	2.81785342915855	0	2.38641911422079	0	3.30725318192874	2.37772176135259	5.53232406833954	0	0.96265417983141	0	1.0182736764818	7.56331851923107	4.30541700207617	2.83884777327365	7.41729862197588	4.9814016292875	5.58217660779349	5.83629465040575	4.73263374421827	7.0882601010404	1.73842257348316	5.1363922325784	-1.55618	0.00797715	0.0764518
ENSGALG00010007900	FHOD3	6.57499133470329	7.74527752653131	8.35246689977278	1.9973507175958	3.30725318192874	20.6069219317225	14.2259761757302	10.7180310370945	0.96265417983141	22.2141978245999	2.03654735296359	0	6.45812550311425	3.78513036436486	0	6.22675203660938	8.37326491169024	0	2.36631687210914	0	9.67051208095105	2.92461370408515	1.72819020125443	0.00799302	0.0765561
ENSGALG00010005478	ENSGALG00010005478	30.9963877207441	14.6299686612258	2.38641911422079	6.99072751158532	3.30725318192874	13.4737566476647	27.6616203416977	64.3081862225668	4.81327089915705	5.04868132377271	10.182736764818	8.82387160576958	15.0689595072666	2.83884777327365	3.17884226656109	8.71745285125313	2.79108830389675	5.83629465040575	1.18315843605457	5.51309118969809	17.3616271624564	6.41343433489972	1.45462200063274	0.00808564	0.0772499
ENSGALG00010001774	ENSGALG00010001774	4.69642238193092	17.2117278367363	8.35246689977278	6.99072751158532	27.5604431827395	16.6440523294681	30.8229483807488	2.29672093652024	4.81327089915705	5.04868132377271	26.4751155885267	46.6404642019249	83.9556315404853	13.247956275277	4.23845635541479	11.2081536658969	23.2590691991396	42.0213214829214	9.46526748843655	46.4674828845982	12.4437461682432	30.6978918682621	-1.30083	0.00814911	0.0775178
ENSGALG00010017742	DGLUCY	52.5999306776263	55.077529077556	13.1253051282144	40.945689710714	20.945936818882	38.0435481816415	22.1292962733581	58.1835970585129	27.9169712151109	30.2920879426363	97.7542729422525	126.055308653851	85.0319857910043	69.0786291496588	126.09407657359	1.24535040732188	39.0752362545544	75.8718304552747	63.8905555469467	44.1047295175847	35.9259892084252	72.8201975292039	-1.01491	0.00819086	0.07777
ENSGALG00010008364	ENSGALG00010008364	0.939284476386184	0	0	0	0	1.58514784090173	5.53232406833954	0	0	2.01947252950908	25.4568419120449	1.26055308653851	8.61083400415234	0	0	0	0.930362767965582	1.16725893008115	29.5789609013642	9.45101346805387	1.00762289151365	7.64558250702006	-2.88474	0.00838273	0.0789555
ENSGALG00010022134	CH25H	4.69642238193092	13.769382269389	54.8876396270783	48.9350925810972	11.0241772730958	19.0217740908207	11.0646481366791	34.4508140478037	13.4771585176397	18.1752527655818	6.10964205889078	0	11.8398967557095	9.46282591091216	5.29807044426849	6.22675203660938	18.6072553593116	12.8398482308927	23.6631687210914	3.93792227835578	22.9502361691116	9.79853817960417	1.22382726474395	0.008489	0.079675
ENSGALG00010009240	ENSGALG00010009240	1.87856895277237	0	0	4.99337679398951	2.20483545461916	0	0	0	0.96265417983141	0	4.07309470592719	3.78165925961554	5.38177125259521	1.89256518218243	13.7749831550981	4.9814016292875	0	5.83629465040575	2.36631687210914	1.57516891134231	1.00394353812125	4.36632556185631	-2.16492	0.00849647	0.0796837
ENSGALG00010027666	ENSGALG00010027666	0	0	0	0	0	0	0.790332009762791	0	0	0	0	0	5.38177125259521	0.946282591091216	3.17884226656109	1.24535040732188	5.58217660779349	0	0	4.72550673402693	0.0790332009762791	2.10599298593898	-3.34997	0.00867752	1
ENSGALG00010006729	ENSGALG00010006729	0	0.860586391836813	3.57962867133119	0	0	0	0	0	0	0	3.05482102944539	3.78165925961554	3.22906275155713	3.78513036436486	0	1.24535040732188	1.86072553593116	3.50177679024345	3.54947530816371	0	0.4440215063168	2.40080014466431	-2.63953	0.00873497	1
ENSGALG00010010298	KCNIP4	24.4213963860408	4.30293195918406	7.15925734266238	2.99602607639371	6.61450636385748	7.13316528405778	16.5969722050186	6.12458916405398	22.1410461361224	13.1265714418091	7.12791573537258	3.78165925961554	3.22906275155713	0.946282591091216	7.41729862197588	3.73605122196563	4.65181383982791	10.5053303707304	5.91579218027284	0.787584455671156	11.0616	4.80987910280802	1.22337905521811	0.00880985	0.0816724
ENSGALG00010024294	ENSGALG00010024294	0	0	0	0	0	0	0	0	0	1.00973626475454	3.05482102944539	1.26055308653851	3.22906275155713	1.89256518218243	0	0	1.86072553593116	0	2.36631687210914	2.36275336701347	0.100973626475454	1.60267978247772	-2.95341	0.00892109	1
ENSGALG00010021531	RAB15	17.8464050513375	5.16351835102088	8.35246689977278	12.9827796643727	5.5120886365479	15.8514784090173	15.8066401952558	2.29672093652024	8.66388761848269	7.0681538532818	3.05482102944539	0	6.45812550311425	2.83884777327365	3.17884226656109	4.9814016292875	6.51253937575907	5.83629465040575	8.28210905238198	5.51309118969809	9.95441396156096	4.66560724699268	1.09172359471964	0.00904377	0.0832286
ENSGALG00010005860	ABI3BP	4.69642238193092	26.6781781469412	33.4098675990911	12.9827796643727	11.0241772730958	16.6440523294681	18.967968234307	7.65573645506748	18.2904294167968	3.02920879426363	7.12791573537258	13.8660839519236	3.22906275155713	6.62397813763851	8.47691271082958	7.47210244393126	12.0947159835526	7.0035535804869	4.73263374421827	5.51309118969809	15.3378820295335	7.61400502292085	1.01084768305506	0.00916314	0.0839315
ENSGALG00010010403	ENSGALG00010010403	0	0.860586391836813	1.1932095571104	0	1.10241772730958	0	0	0	0	0	2.03654735296359	1.26055308653851	0	0	18.0134395105129	1.24535040732188	0.930362767965582	0	1.18315843605457	1.57516891134231	0.315621367625679	2.62445804726993	-3.0719	0.0091916	1
ENSGALG00010000962	ENSGALG00010000962	2.81785342915855	1.72117278367363	8.35246689977278	0	4.40967090923832	3.96286960225432	11.8549801464419	6.12458916405398	9.6265417983141	0	17.3106525001906	2.52110617307702	37.6723987681665	11.3553910930946	8.47691271082958	1.24535040732188	20.4679808952428	10.5053303707304	8.28210905238198	14.1765202020808	4.88701447329075	13.2013752173116	-1.43576	0.00927322	0.0843847
ENSGALG00010009430	ENSGALG00010009430	4.69642238193092	34.4234556734725	17.898143356656	33.9549621991287	11.0241772730958	11.888608806763	0	3.06229458202699	52.9459798907276	27.2628791483726	142.558314707452	151.266370384621	64.5812550311425	16.0868040485507	91.126811641418	0	25.1197947350707	33.8505089723534	138.429537018385	40.1668072392289	19.7156923312174	70.3186203778222	-1.83583	0.00947865	0.0854485
ENSGALG00010011981	SCUBE1	15.9678360985651	22.3752461877571	4.77283822844159	1.9973507175958	4.40967090923832	29.325235056682	12.6453121562047	14.5458992646282	11.5518501579769	5.04868132377271	0	2.52110617307702	2.15270850103808	8.51654331982094	6.35768453312219	12.4535040732188	1.86072553593116	7.0035535804869	7.09895061632741	2.36275336701347	12.2639920100862	5.03275297000359	1.31762738369227	0.00969549	0.0861562
ENSGALG00010022035	ENSGALG00010022035	6.57499133470329	15.4905550530626	5.96604778555199	7.98940287038322	6.61450636385748	7.13316528405778	4.74199205857674	11.4836046826012	2.88796253949423	1.00973626475454	7.12791573537258	2.52110617307702	4.30541700207617	0	2.1192281777074	4.9814016292875	1.86072553593116	1.16725893008115	3.54947530816371	0	6.98919642370431	2.76325284916967	1.38272625859796	0.00974594	0.0864267
ENSGALG00010012728	ENSGALG00010012728	7.51427581108947	6.02410474285769	2.38641911422079	2.99602607639371	4.40967090923832	5.54801744315605	3.16132803905116	9.95245739158773	0.96265417983141	1.00973626475454	3.05482102944539	3.78165925961554	4.30541700207617	0	0	0	0.930362767965582	0	0	0.787584455671156	4.39646899721809	1.28598445147738	1.80786830200278	0.00977687	0.0865315
ENSGALG00010015802	TRPC7	51.6606462012401	113.597403722459	93.070345454611	23.9682086111497	111.344190458268	54.6876005111096	87.7268530836698	13.0147519736147	51.0206715310647	28.2726154131272	37.6761260298265	0	25.832502012457	25.5496299594628	26.4903522213424	28.6430593684032	39.0752362545544	31.515991112191	30.7621193374188	59.0688341753367	62.8363286960314	30.4613850470993	1.03751401121143	0.00978938	0.0865361
ENSGALG00010008206	CXCL13L2	2.81785342915855	0	4.77283822844159	0	5.5120886365479	3.96286960225432	2.37099602928837	0	0.96265417983141	1.00973626475454	0	0	1.07635425051904	0	1.0596140888537	0	0	0	0	0	2.14090363702767	0.213596833937274	2.86614047000581	0.00984371	1
ENSGALG00010011655	SORCS2	3.75713790554473	5.16351835102088	1.1932095571104	1.9973507175958	3.30725318192874	26.1549393748785	4.74199205857674	10.7180310370945	13.4771585176397	20.1947252950909	1.0182736764818	3.78165925961554	3.22906275155713	3.78513036436486	3.17884226656109	2.49070081464375	6.51253937575907	5.83629465040575	3.54947530816371	2.36275336701347	9.07053159964809	3.57447318345662	1.35825499060867	0.00991146	0.0868222
ENSGALG00010025714	ENSGALG00010025714	0	6.02410474285769	0	3.99470143519161	1.10241772730958	0	0	0.765573645506748	1.92530835966282	1.00973626475454	1.0182736764818	6.30276543269256	4.30541700207617	7.57026072872973	4.23845635541479	8.71745285125313	1.86072553593116	1.16725893008115	3.54947530816371	12.6013512907385	1.4821842175283	5.13314371115627	-1.79953	0.00993792	0.0868222

## Sheet: Table S3-2
Table S3-2. List of differential genes between FHZP and FLZP groups
gene_id	gene_name	FHZP1	FHZP10	FHZP2	FHZP3	FHZP4	FHZP5	FHZP6	FHZP7	FHZP8	FHZP9	FLZP1	FLZP3	FLZP4	FLZP5	FLZP6	FLZP7	FLZP9	FLZP10	FLZP2	FLZP8	FHZP	FLZP	log2FoldChange	pvalue	padj
ENSGALG00010010893	ENSGALG00010010893	372.447430699258	187.397405177214	344.982809040656	176.706808052289	206.844320712177	88.449813034685	36.7793190178294	439.630467798765	458.855527131572	141.885581826355	29.7528809723474	34.9829040383862	19.3050855450387	39.5937016924621	42.0578067941126	26.020972640361	24.7098260551729	28.4387595351692	32.2424620054684	109.97870541126	245.39794824908	38.7083104689778	2.66329756723905	1.88158420307325e-12	3.22992744299554e-08
ENSGALG00010013959	STK32A	17.780153726849	89.0137674591764	26.8217197377454	62.2923280184327	21.5667064249664	25.8392712236158	47.8131147231782	53.9546483207575	46.6632739455836	18.3389527530663	10.2596141283956	11.9941385274467	3.67715915143594	5.93905525386931	5.00688176120388	1.04083890561444	12.8491095486899	4.21314956076581	8.06061550136711	3.72809170885627	41.0083936333371	6.6768654047645	2.61805346662629	2.1317989880065e-11	1.82972307140598e-07
ENSGALG00010006621	DACT2	93.5798	571.562085790501	385.677832091028	270.780936080126	219.588283599657	198.763624797045	478.131147231782	405.65902255977	401.498586240125	200.763272244094	89.2586429170421	56.9721580053718	82.7360809073087	75.228033215678	46.0633122030757	187.351003010599	22.733039970759	73.7301173134016	97.7349629540762	41.9410317246331	322.600454709123	77.3748382221945	2.06064332745176	2.71384824334959e-10	1.55286396484464e-06
ENSGALG00010028177	COMP	1422.41229814792	2503.62933316757	3079.87333540317	3082.83460091223	2448.80148407118	3628.42997067005	2519.38335272131	2438.94993612906	3404.47469494653	7575.91790309564	1471.22866601193	1342.34400353008	679.355153227791	1331.33821940904	438.60284228146	1615.38198151361	1045.71983865492	677.263791893103	814.122165638078	1239.59049319471	3210.47069092647	1065.49471553547	1.59127650071849	2.67982024522269e-09	1.15004485823732e-05
ENSGALG00010024386	TPPP3	270.445496161019	7425.62218014709	3734.69325175916	3862.12433714283	336.244559261975	2049.25297165753	699.726544314203	1384.83597356611	379.139100807866	2052.99750030379	734.588371593128	84.9584812360807	344.73367044712	203.90756371618	296.40740026327	317.455866212404	249.075046636143	502.418085121322	176.325964092405	74.5618341771255	2219.50819151216	298.443228349518	2.89478660326618	7.94015851405873e-09	2.47018069847178e-05
ENSGALG00010017950	FBLN7	198.389083689052	434.761980011136	179.428056176641	184.334440054546	111.754751474826	75.5301774228771	282.28127346184	86.9269334056649	74.8556686210403	323.344693277747	47.1942249906199	75.9628773404957	74.4624728165779	27.7155911847235	36.049548680668	104.083890561444	33.6053634350351	37.9183460468923	36.272769756152	35.4168712341346	195.160705759537	50.8681956046743	1.94031227291064	8.63397657627325e-09	2.47018069847178e-05
ENSGALG00010009102	HTRA3	526.854028853473	422.581148674617	1138.53575852292	664.875256196741	419.570470449345	736.419229873051	542.494955512983	317.732929000017	567.736499671267	1020.22489789427	308.814385264709	264.870559147781	297.849891266311	315.759770997385	184.253248812303	311.210832778717	172.96878238621	273.854721449777	255.924542168406	361.624895759059	635.702517464867	274.713163003066	1.21037314570826	2.6655970667547e-08	5.61329947476349e-05
ENSGALG00010027417	WNT2B	45.854080663979	171.46862573715	198.850680814319	162.722816048151	49.0152418749235	280.256710963833	86.431399691899	134.886620801894	136.101215674619	167.946198896502	62.5836461832134	63.968738813049	51.4802281201032	15.8374806769848	27.037161510501	62.4503343368663	14.8258956331037	38.9716334370837	19.1439618157469	20.5045043987095	143.353359116727	37.6803584925362	1.92813763282816	2.83561765388099e-08	5.61329947476349e-05
ENSGALG00010001486	WNT2	26.202331807988	180.838495996011	73.0660641131684	94.0741280278372	23.5273160999633	54.6599968191874	62.5248423303099	62.9470897075505	68.0506078373094	47.2951939421183	27.7009581466682	23.9882770548934	22.0629549086157	3.95937016924621	23.0316561015379	20.8167781122888	5.93035825324149	18.9591730234461	8.06061550136711	8.38820634492662	69.3186066681443	16.2898347616231	2.09016250253036	2.94300916188229e-08	5.61329947476349e-05
ENSGALG00010011634	AVD	110.424112619378	222.065925134998	537.359281642416	1266.18691237467	197.041272337193	377.650887114385	411.008890024243	389.67246009436	355.807463835075	2829.02476417038	143.634597797539	163.919893208438	60.6731259986931	139.567798465929	122.167914973375	7.28587233930107	13.8375025908968	31.5986217057435	15.1136540650633	127.687141028327	669.62419693471	82.5486122173306	3.01977357055905	3.36513639718952e-08	5.77659313941553e-05
ENSGALG00010024605	LSP1P1	2411.55032389947	4348.55678713724	2329.79006963381	3316.74864898145	1990.0188201219	2180.43696402358	2848.55825793088	2017.30435110388	2002.63217349796	6311.4953711737	1654.87575891022	1387.32	1202.43104251955	1247.20160331256	1321.81678495783	1381.19322775036	1061.53412733023	1430.36427587999	943.092013659952	1735.4266904726	2975.70917675039	1336.52575478013	1.15473979247136	4.04900030201003e-08	6.31864901675492e-05
ENSGALG00010023603	C1S	886.200293648737	1594.75191805809	1506.64073975128	3445.14712101944	854.825818298666	2112.85733159259	1389.3387758985	1395.82673526108	1548.63740406905	1424.64706650136	678.160493886952	1032.49542490437	428.389041142287	622.610959113966	679.934543171487	521.460291712834	1023.97519172636	488.725349048833	544.09154634228	675.717	1615.88732040988	669.555946327957	1.27079510129864	4.74428984462178e-08	6.78670662273146e-05
ENSGALG00010009793	TNFAIP6	70.184817342825	297.024887205884	343.133035265639	49.579608014671	93.1289595623547	589.334147523238	102.062610274476	117.900898182396	140.961973377284	240.336801869132	71.8172988987695	25.9873001428012	27.5786936357696	40.5835442347736	14.0192689313709	32.2660060740476	10.8723234642761	47.3979325586153	93.7046552033926	53.1253068512019	204.36477386179	41.7352329995018	2.29248652991234	5.45071203542254e-08	7.19745560000487e-05
ENSGALG00010000402	PFKFB1	43.046687970266	21.5507015953796	51.7936657004738	53.3934240157995	14.7045725624771	14.9072718597784	11.9532786807945	48.958847550317	54.4404862698475	31.8518653079572	17.4413440182726	157.922823944715	19.3050855450387	99.9740967734668	175.240861642136	200.881908783587	261.924156184832	420.261668686389	284.136696423191	149.123668354251	34.6600801513091	178.621231035588	-2.36679	7.05302945331674e-08	8.64802168540251e-05
ENSGALG00010017787	CNRIP1	105.745124796523	87.1397934074043	102.662444513439	105.515576031223	113.715361149823	71.5549049269362	105.740542176259	135.885780955982	144.850579539416	312.727404841762	65.6615304217321	52.9741118295562	44.1259098172313	24.7460635577888	70.0963446568544	67.6545288649385	29.6517912662075	47.3979325586153	49.3712699458735	30.7567565980643	128.553751233877	48.2436239516862	1.41535497129861	8.18296285786472e-08	9.23438526987095e-05
ENSGALG00010004980	ENSGALG00010004980	1122.02127992063	656.827905146134	712.162903381515	315.275456093292	1424.38292888528	687.722141797775	935.114186028311	1017.14503686169	1140.3337570452	2813.58143553622	240.074970604458	518.746491312069	149.844235421015	253.399690831757	398.547788191829	634.911732424807	109.711627684968	69.5169677526358	147.10623289995	216.229319113664	1082.4567030696	273.808905623715	1.98324925417507	1.00014971509259e-07	9.23438526987095e-05
ENSGALG00010029946	METRNL	831.924034903619	2663.85411459409	727.885980469159	1638.66960848489	881.294048911125	881.516675974894	1261.53064231155	1417.80825865102	1032.42493604604	1838.7213155048	730.484525941769	543.734279910917	484.465718201686	578.068044709946	575.791402538447	665.096060687626	485.300983723595	680.423654063678	410.083813632052	737.230135426328	1317.56296158512	589.067861883604	1.16134129900368	1.01304214900706e-07	9.23438526987095e-05
ENSGALG00010007748	CSGALNACT1	98.258744279955	63.7151177602526	49.0190050379484	45.7657920135424	49.995546712422	28.8207255955715	58.846910428527	21.9815233899383	84.5771840263702	168.911406936137	27.7009581466682	17.9912	16.5472161814617	14.8476381346733	26.0357851582602	23.9392948291321	11.860716506483	28.4387595351692	22.1666926287595	20.5045043987095	66.9891956180664	21.0032773310487	1.67622259072055	1.05311135269143e-07	9.23438526987095e-05
ENSGALG00010003240	PLACL2	107.616719925665	200.515223539619	107.286878950981	382.65287211323	192.14	178.88726231734	102.062610274476	122.896698952837	184.708792701268	124.511837112924	34.8826880365452	41.9794848460634	51.4802281201032	27.7155911847235	90.1238717016699	28.1026504515898	56.3384034057942	40.0249208272752	45.341	136.075347373254	170.327864403804	55.2064148142208	1.62227722496545	1.07589249328568e-07	9.23438526987095e-05
ENSGALG00010015485	BCAS1	106.680922361094	2401.49774734599	372.72941566591	97.8879440289657	153.90785948726	334.916707783021	47.8131147231782	28.975644468555	202.207520430862	175.667863213582	45.1423021649408	18.9907193351239	49.6416485443852	17.8171657616079	22.0302797492971	114.492279617588	3.95357216882766	27.3854721449777	17.1288079404051	21.4365273259236	392.228473950842	33.8018774753077	3.53700212110286	1.50071249370746e-07	0.00012267252698563
ENSGALG00010024592	COMT	176.865739703919	589.364839282337	327.409958177995	502.15244014859	197.041272337193	214.664714780809	355.839911497499	353.702694547188	279.979643673501	717.149573448855	112.855755412352	255.874955252196	166.391451602476	112.842049823517	144.198194722672	136.349896635491	126.514309402485	155.886533748335	147.10623289995	160.30794348082	371.417078759789	151.832732298029	1.2902028538847	1.58814563727675e-07	0.000123918672770421
ENSGALG00010001385	MME	42.110890405695	1260.24754981676	295.038917115199	6.35636000188089	86.2668256998654	193.794534177119	15.6312105825775	12.9890820031453	154.572094944746	108.103300439127	4.10384565135826	6.99658080767724	3.67715915143594	4.94921271155776	5.00688176120388	57.2461398087941	0	12.6394486822974	2.01515387534178	9.32022927214068	217.511076518612	10.5954651721807	4.36165708472725	2.09088094706425e-07	0.000156052444944804
ENSGALG00010029778	DOC2B	24.330736678846	446.942811347654	317.236202415402	125.855928037242	45.0940225249297	899.405402206628	98.3846783726935	74.9370115566077	23.3316369727918	194.006815966648	26.6749967338287	31.9843694065245	19.3050855450387	58.4007099963816	37.0509250329087	52.0419452807219	28.6633982240005	49.5045073389982	47.3561160705318	12.1162980537829	224.952524607944	36.3098351682718	2.63197100034706	2.53829943049014e-07	0.000181551866765807
novel.429	-	24.330736678846	2378.07307169884	153.531223326405	0	45.0940225249297	101.369448646493	3.67793190178294	4.99580077044051	110.825275620761	26.0606170701468	0	0.999511543953891	4.59644893929493	0	2.00275270448155	54.1236230919508	4.94196521103457	1.05328739019145	0	2.79606878164221	284.795812823864	7.05136576625494	4.01738786675247	3.61160035489962e-07	0.000232359592213938
ENSGALG00010027821	NMRK2	55.212056309689	65.5890918120247	84.1647067632699	263.153304077869	113.715361149823	87.4559949106998	126.888650611511	93.9210544842816	102.075911755964	195.937232045919	57.4538391190156	51.9746002856023	56.9959668472571	36.6241740655274	45.0619358508349	51.0011063751075	24.7098260551729	35.8117712665093	30.2273081301267	65.2416049049848	118.811336392105	45.5102132900139	1.38085745258932	3.65472969228493e-07	0.000232359592213938
ENSGALG00010007937	ANGPTL5	324.721754906137	571.562085790501	881.417203795563	678.859248200879	1006.77306811093	499.890516364568	947.067464709106	646.456619695002	1256.99194190916	1761.5	424.748024915579	620.696668795366	98.3640073009115	145.506853719798	373.51337938581	224.821203612719	66.2223338278633	133.767498554314	104.788001517772	205.977066914309	857.524457581584	239.840503854444	1.83824369755521	4.16226843148365e-07	0.000255176785338744
ENSGALG00010011438	ENSGALG00010011438	167.507764058209	6491.44611533868	1326.28779668713	63.5636000188089	306.835414137021	980.898488373417	39.5377679441666	39.9664061635241	468.577042536902	590.707320256661	77.9730673758068	30.9848578625706	46.8837791808083	48.5022845732661	28.0385378627417	300.802443722573	67.2107268700702	68.4636803624444	69.5228086992913	55.9213756328441	1047.53277155145	79.4303562142416	3.72142598021677	4.85288406292222e-07	0.000287257268359044
ENSGALG00010017786	KAZALD1	72.056412471967	494.729149667844	482.790955279417	357.227432105706	112.735056312324	495.915243868627	215.159016254302	75.9361717106958	109.853124080228	301.144908366141	126.193253779266	85.9579927800346	10.1121876664488	56.4210249117585	14.0192689313709	128.023185390576	55.3500103635872	49.5045073389982	45.341	33.5528253797065	271.754747011725	60.4475218736937	2.16931476132467	5.66201178682335e-07	0.000314299116208393
ENSGALG00010024974	CD44	718.692529590528	1023.18983226759	1637.04979088998	528.84915215649	802.869661911247	2416.96567753207	884.542622378796	625.474256459152	1343.51342901659	2360.89886494737	323.177845044463	467.771402570421	488.142877353121	296.952762693466	391.538153726144	572.461398087941	247.098260551729	458.180014733281	375.826197751241	896.606055979934	1234.20458171498	451.775496849174	1.44989366307768	5.85900717620213e-07	0.000314299116208393
ENSGALG00010014018	DPYSL3	1447.67883239134	2878.42	1719.36472387823	1712.40338450671	1309.68726289796	961.022125893712	2218.71241975056	1225.9695090661	1165.60969709906	3015.30991581995	1378.89213885637	825.596535305914	946.868481494755	669.133558602609	761.04602770299	903.448170073333	609.838507041667	662.517768430423	428.220198510128	348.576574778062	1765.41820148256	753.413796079625	1.22857988081697	7.59499790298087e-07	0.000395077981825969
ENSGALG00010000820	KLF5	74.8638	690.559438078032	135.033485576235	17.7978080052665	69.6016434623914	145.097446101843	28.5039722388177	15.9865624654096	134.156912593553	149.607246143435	26.6749967338287	30.9848578625706	12.8700570300258	17.8171657616079	25.0344088060194	64.5320121480952	9.88393042206915	22.1190351940205	3.02273081301267	14.9123668354251	146.120831983066	22.7851561606675	2.6827067772779	8.2252190038963e-07	0.000415276792414364
ENSGALG00010019572	NFKBIE	198.389083689052	285.781042895251	421.748420703858	481.812088142572	280.367183524563	460.137791405159	279.522824535503	325.726210232721	333.447978402816	911.156389415503	184.673054311121	244.880328268703	145.24778648172	121.750632704321	221.304173845212	153.003319125322	67.2107268700702	127.447774213166	162.219886965013	219.025387895306	397.809	164.676307067995	1.27215271088149	8.5124122547013e-07	0.000417497339326293
ENSGALG00010001448	GPR37	73.928007601109	54.3452475013919	218.273305451997	63.5636000188089	75.4834724873822	127.208719870109	166.426418555678	103.912656025163	75.8278201615733	129.337877311099	27.7009581466682	35.9824155823401	7.35431830287189	34.6444889809043	25.0344088060194	88.4713069772273	2.96517912662075	31.5986217057435	23.1742695664304	18.6404585442814	108.830712498431	29.5566425739107	1.88349852520706	1.13446149291155e-06	0.000540949055203323
ENSGALG00010016406	PDILT	0	0	0	0	0	0.993818123985225	0	0.999160154088102	0	0	5.12980706419782	0.999511543953891	11.0314774543078	6.92889779618087	5.00688176120388	1.04083890561444	13.8375025908968	20.0124604136376	0	5.59213756328441	0.199297827807333	6.95795150932775	-4.68498	1.16611409958084e-06	0.000541013909010937
ENSGALG00010003192	RGCC	106.680922361094	268.915276429302	194.226246376777	305.105280090283	47.0546321999266	363.737433378592	308.026796774321	222.812714361647	177.903731917537	620.628769485348	26.6749967338287	86.9575043239885	47.8030689686673	29.6952762693466	36.049548680668	144.676607880407	157.154493710899	97.955727287805	36.272769756152	34.4848483069205	261.509180337483	69.7724841918683	1.90656348242887	1.32287505502206e-06	0.000597591399855493
ENSGALG00010029388	ST6GALNAC2	194.645893430768	635.277203550754	455.044348654163	195.775888057931	95.0895692373517	366.718887750548	166.426418555678	102.913495871075	220.678399700989	249.023674225847	153.894211925935	161.92087012053	67.108154513706	82.1569310118588	57.0784520777243	97.8388571277572	84.0134085875878	105.328739019145	46.3485391328609	71.7657653954833	268.15937790351	92.7453928912588	1.53244937461415	1.70741190893569e-06	0.000732735820719751
ENSGALG00010013360	PRR5	113.231505313091	138.674079831138	108.21176583849	209.759880062069	113.715361149823	71.5549049269362	133.325031439631	122.896698952837	92.3543963506341	239.371593829497	46.1682635777804	59.9706926372334	53.3188076958212	40.5835442347736	65.0894628956505	111.369762900745	61.2803686168287	81.1031290447418	58.4394623849115	58.7174444144863	134.309521769415	63.6040938402972	1.07798902775171	1.92734002007041e-06	0.000806944360598259
ENSGALG00010002957	ADGRG2	29.009724501701	106.816520951012	100.812670738422	15.2552640045141	40.1924983374373	165.967626705533	64.3638082812014	51.9563280125813	79.7164263237052	43.434361783578	12.3115369540748	12.9936500714006	9.19289787858986	20.7866933885426	15.0206452836116	49.9602674694931	0	17.9058856332547	6.04546162602533	5.59213756328441	69.7525229639685	14.9809175868277	2.22309422798132	2.46850920031317e-06	0.00100891497458514
ENSGALG00010027635	CD48	510.945470255766	966.033623688536	1029.39910579692	1864.95602455185	995.989714898446	1057.42248392028	1328.65289951909	1317.89224324221	1043.1186029919	3460.27082209171	515.032629245461	765.62584266868	553.41245229111	368.221425739897	661.909768831153	343.476838852765	226.342006665384	470.819463415579	382.879236314938	949.731362831136	1357.46809909567	523.74510268561	1.37381224251403	2.5377733448925e-06	0.00101310272647499
ENSGALG00010014418	RAC2	392.099179555249	568.751124712843	337.583713940588	497.067352147086	449.959920411798	293.176346575641	319.980075455115	642.45997907865	632.870652886977	814.635585451996	136.452867907662	188.907681807285	145.24778648172	135.608428296683	297.408776615511	163.411708181467	97.8509111784846	205.391041087333	219.651772412254	494.90417435067	494.858393021594	208.483514831907	1.24671708728511	2.71607872471219e-06	0.00105964107700931
ENSGALG00010012108	PSTPIP2	50.533068486834	25.2986496989238	44.3945706004061	134.754832039875	71.5622531373884	36.7712705874533	86.431399691899	56.9521287830218	103.048063296497	166.980990856867	36.9346108622243	38.9809502142017	40.4487506657954	22.7663784731657	32.0440432717049	20.8167781122888	19.7678608441383	20.0124604136376	21.1591156910887	33.5528253797065	77.6727227179165	28.6483773927952	1.43562506420732	3.35197013499791e-06	0.00127866487416387
ENSGALG00010005204	ITGBL1	39.303497711982	256.734445092783	135.033485576235	24.1541680071474	193.120052987199	42.7341793313647	120.452269783391	130.889980185541	202.207520430862	93.6251798446015	44.1163407521012	46.9770425658329	15.6279263936028	69.2889779618087	27.037161510501	55.1644619975652	26.6866121395867	18.9591730234461	42.3182313821773	13.048320980997	123.825477895111	35.9224248707619	1.78716993617686	3.64893390366596e-06	0.00136168694326804
ENSGALG00010003090	DMA	533.40461180547	1293.97908274866	778.754759282124	1957.75888057931	871.491000536141	637.037417474529	610.536695695967	985.171911930869	699.949109183753	1266.35294800121	461.682635777804	349.829040383862	746.463307741497	394.947174382309	501.689552472629	358.048583531367	431.927759444422	575.094915044533	320.409466179343	555.485664619585	963.443641723804	469.557809957735	1.03636461719218	6.42203114414725e-06	0.00220481173240863
ENSGALG00010017831	PLEK	295.712030404436	183.649457073669	241.395477639708	446.216472132039	344.086997961963	416.409793949809	303.429381897092	290.755604839638	357.751766916141	1079.1	154.920173338774	170.916474016115	216.952389934721	151.445908973667	234.322066424342	138.43157444672	84.0134085875878	180.112143722738	174.310810217064	223.685502531376	395.85095711265	172.911045219311	1.19455843485954	7.31916109121394e-06	0.00243245358602462
ENSGALG00010015155	HMOX1	244.243164353031	375.731797380313	347.757469703181	381.381600112854	446.038701061804	576.41451191143	333.772320086801	270.772401757876	257.620158241243	957.486375317986	213.399973870629	190.906704895193	227.06457760117	176.191972531456	139.191312961468	159.248352559009	257.970584016005	200.124604136376	98.7425398917471	290.791153290789	419.121849992652	195.363177575384	1.10092061321609	7.46805257104329e-06	0.00243245358602462
ENSGALG00010025105	ENSGALG00010025105	5.61479	133.052157675822	42.5447968253892	0	4.90152418749235	53.6661786952021	0	33.9714452389955	20.4151823511928	17.3737447134312	1.02596141283956	0.999511543953891	0.919289787858986	0	0	11.4492279617588	0	0	3.02273081301267	0.932022927214068	31.1539815074951	1.8348744446638	4.09522342734975	7.5101969043053e-06	0.00243245358602462
ENSGALG00010027337	AQP1	4853.04616986521	3681.42202470636	2922.64256452674	3175.63745693969	2720.34592405826	4530.81682724864	2693.16563508055	1194.99554428937	3436.55569578412	8894.39208523714	2020.1180218811	1801.11980220491	2910.47146836155	1334.30774703597	1029.41489010352	1405.13252257949	1522.12528499865	964.81124941537	363.735274499191	630.04749879671	3810.30199277361	1398.12837598765	1.44639138798945	8.13063941235018e-06	0.00258463992874821
ENSGALG00010011178	RSPO2	20.587546420562	86.2028063815182	36.0706	27.9679840082759	14.7045725624771	20.8701806036897	28.5039722388177	9.99160154088102	55.4126378103805	7.72166431708053	0	0	10.1121876664488	8.90858288080397	7.00963446568544	13.5309057729877	0	0	3.02273081301267	4.66011463607034	30.8033554496513	4.7244156235009	2.7025517018551	8.44233969678487e-06	0.00263493096790926
ENSGALG00010016735	ENSGALG00010016735	4.67899	24.3616626730378	8.32398198757615	0	4.90152418749235	1.98763624797045	15.6312105825775	8.99244138679292	5.83290924319795	3.86083215854027	2.05192282567913	0	0.919289787858986	0.989842542311552	0	1.04083890561444	0	0	1.00757693767089	0	7.85711862900403	0.600947099913499	3.72425042278093	8.70377875388419e-06	0.00266801903730672
ENSGALG00010018233	RASSF2	671.902651361978	698.992321311007	1070.09412884729	917.858384271601	999.91093424844	1155.81047819482	1383.82187804583	861.276052823944	999.371783667915	1831.96485922736	469.89032708052	730.642938630294	525.83375865534	381.089378789948	668.919403296839	485.030930016328	151.224135457658	489.778636439025	437.288390949166	781.967235932603	1059.10034720002	512.166513524772	1.04812202728207	9.2610184295949e-06	0.0027890288133759
ENSGALG00010001773	NRCAM	1.8716	29.0465978024681	63.8171952380838	0	6.8621338624893	72.5487230509214	1.83896595089147	1.9983203081762	35.9696069997207	2.8956241189052	3.07788423851869	1.99902308790778	1.83857957571797	0.989842542311552	0	5.20419452807219	0	0	0	0	21.6848762460798	1.31095239725282	4.05579320941373	1.00476340485171e-05	0.00292335061147195
ENSGALG00010017635	NPPC	3.74319	14.054805388291	8.32398198757615	49.579608014671	5.88182902499082	45.7156337033203	5.5168978526744	2.99748046226431	9.72151540532991	25.0954090305117	8.20769130271651	3.99804617581556	1.83857957571797	2.96952762693466	1.00137635224078	3.12251671684332	0	2.1065747803829	0	0.932022927214068	17.0630351127914	2.41763354578658	2.81893520983661	1.05517921635413e-05	0.00301886773798916
ENSGALG00010012099	UPK3A	20.587546420562	35.6055069836706	0.924886887508461	21.611624006395	33.330364474948	17.888726231734	5.5168978526744	18.9840429276739	9.72151540532991	11.5824964756208	3.07788423851869	1.99902308790778	0	2.96952762693466	3.00412905672233	4.16335562245775	8.89553737986224	5.26643695095726	1.00757693767089	5.59213756328441	17.5753607666117	3.5975608464316	2.28932392628038	1.19027124225213e-05	0.00334954035155738
ENSGALG00010020759	ARHGAP19	56.1479	387.912628716832	150.756562663879	25.4254400075236	185.277614287211	77.5178136708475	255.616267173914	74.9370115566077	111.797427161294	76.2514351311703	59.5057619446947	40.9799733021095	58.8345464229751	32.6648038962812	36.049548680668	70.7770455817818	3.95357216882766	20.0124604136376	24.1818465041013	41.9410317246331	140.164005424354	38.890059063971	1.85035103536051	1.24025687862637e-05	0.00343391122233875
ENSGALG00010007901	FSTL5	19.651748855991	164.909716555948	40.6950230503723	0	70.5819482998899	31.8021799675272	3.67793190178294	0.999160154088102	37.9139100807866	10.6172884359857	0	0	0.919289787858986	2.96952762693466	2.00275270448155	14.5717446786021	0	3.15986217057435	5.03788468835444	0	38.0848907302372	2.86610616568061	3.74046086258269	1.2804217282176e-05	0.00348884434707673
ENSGALG00010025900	FAM237A	5.61479	4.68493512943034	18.4977377501692	59.7497840176804	5.88182902499082	0	12.8727616562403	0.999160154088102	5.83290924319795	14.478120594526	1.02596141283956	1.99902308790778	1.83857957571797	0.989842542311552	2.00275270448155	0	0	1.05328739019145	3.02273081301267	0	12.8612022957749	1.19321775264625	3.41944946176589	1.3495905970563e-05	0.00352539449075248
ENSGALG00010025192	CRYAB	8.42218	528.460682599742	57.3429870255246	7.62763200225707	36.2712789874434	54.6599968191874	0	4.99580077044051	25.2759400538578	42.4691537439429	0	2.99853463186167	1.83857957571797	4.94921271155776	2.00275270448155	13.5309057729877	10.8723234642761	10.5328739019145	5.03788468835444	0.932022927214068	76.5525650083535	5.26950903783657	3.86372751871886	1.35544702545534e-05	0.00352539449075248
ENSGALG00010016496	PLP1	70.184817342825	3779.8056624244	492.96471104201	0	157.829078837254	326.966162791139	1.83896595089147	0	208.04042967406	58.8776904177391	0	1.99902308790778	11.0314774543078	0.989842542311552	0	171.738419426382	0	6.31972434114871	0	0	509.650751848032	19.2078486852058	6.41199081163176	1.38351185689207e-05	0.00354468127394169
ENSGALG00010000741	FAM105A	475.385162802068	255.797458066897	202.550228364353	233.914048069217	293.111146412043	213.670896656823	324.577490332344	229.806835440264	372.334040024136	495.151724332789	157.998057577293	145.928685417268	142.489917118143	58.4007099963816	178.244990698858	164.452547087081	67.2107268700702	63.1972434114871	206.553272222532	228.345617167447	309.629903050093	141.282176756656	1.13193976187563	1.51888155933482e-05	0.00378638855746059
ENSGALG00010016487	ENSGALG00010016487	183.416322655916	1014.75694903461	401.400909178672	165.265360048903	229.391331974642	768.221409840579	251.018852296685	105.910976333339	206.096126592994	502.87338864987	117.98556247655	132.935035345867	111.234064330937	101.95378185809	130.178925791301	205.045264406044	23.721433012966	107.435313799528	95.7198090787344	209.705158623165	382.835162660621	123.591434872318	1.63132406284835	1.52196673927986e-05	0.00378638855746059
ENSGALG00010005246	ENSGALG00010005246	305.070006050146	518.153825314996	280.240726915064	793.273728234735	434.275043011823	245.47307662435	338.36973496403	475.600233345937	322.754311456953	1160.18006364135	191.854784200998	262.871536059873	165.472161814617	246.470793035576	175.240861642136	188.391841916213	216.458076243314	390.769621761028	203.530541409519	170.560195680175	487.339074955938	221.162041376345	1.13969605646248	1.68343524853941e-05	0.00412826421091821
ENSGALG00010009238	ENSGALG00010009238	49.597270922263	118.997352287531	113.761087163541	67.3774160199375	72.5425579748868	57.641451191143	75.3976039865502	55.9529686289337	77.7721232426393	236.475969710591	22.5711510824704	54.973134917464	46.8837791808083	35.6343315232159	18.024774340334	58.2869787144086	18.7794678019314	31.5986217057435	17.1288079404051	56.8533985600582	92.5515801128016	36.0734445766839	1.35916165912704	1.85682367944138e-05	0.00436633360017682
ENSGALG00010017092	ANKS4B	0	1.87397405177214	12.9484164251185	5.08508800150471	0	6.95672686789657	3.67793190178294	1.9983203081762	2.91645462159897	4.82604019817533	15.3894211925935	9.99511543953891	11.0314774543078	13.8577955923617	1.00137635224078	61.4094954312519	25.6982190973798	55.8242316801469	56.4243085095698	5.59213756328441	4.02829523760253	25.6223578312675	-2.66837	2.01627238344734e-05	0.00457883464704469
ENSGALG00010015183	SLC5A7	8.42218	0	7.39909510006769	13.983992004138	13.7242677249786	5.96290874391135	22.9870743861433	5.99496092452861	5.83290924319795	36.6779055061325	2.05192282567913	5.99706926372335	2.75786936357696	0	1.00137635224078	1.04083890561444	0	0	1.00757693767089	1.86404585442814	12.0985291714237	1.57206995029337	2.93626987102957	2.02721328891644e-05	0.00457883464704469
ENSGALG00010015589	FRMD3	58.019449003402	478.800370227781	85.0895936507784	21.611624006395	73.5228628123853	78.5116317948328	57.0079444776355	17.9848827735858	57.3569408914465	50.1908180610235	19.4932668439517	30.9848578625706	24.8208242721926	16.8273232192964	31.0426669194641	52.0419452807219	22.733039970759	27.3854721449777	9.06819	14.9123668354251	97.8096117699265	24.9309955788397	1.97383787632843	2.13052900215629e-05	0.0047496962144175
ENSGALG00010008368	SNCA	41.175092841124	2134.45644496846	289.489595790148	0	78.4243869998777	196.775988549074	0.919482975445734	0	113.74173024236	109.068508478763	3.07788423851869	2.99853463186167	6.4350285150129	1.9796850846231	6.00825811344466	51.0011063751075	5.93035825324149	25.2788973645948	4.03030775068355	26.0966419619939	296.405123084526	13.2836702289082	4.48044015734505	2.17077691766325e-05	0.00476598172365704
ENSGALG00010027790	ENSGALG00010027790	13.101165903994	23.4246756471517	1.84977377501692	17.7978080052665	10.7833532124832	2.98145437195567	4.59741487722867	12.9890820031453	26.2480915943908	0.965208039635067	0	1.99902308790778	0	1.9796850846231	1.00137635224078	3.12251671684332	0	0	4.03030775068355	2.79606878164221	11.4738027430268	1.49289777739407	2.94008448586465	2.19336220534141e-05	0.00476598172365704
ENSGALG00010009353	CD72	14.036963468565	14.054805388291	0	22.8828960067712	7.84243869998777	0.993818123985225	4.59741487722867	4.99580077044051	7.77721232426393	8.6868723567156	4.10384565135826	0.999511543953891	0	0	0	0	0	0	0	0.932022927214068	8.58682220162489	0.603538012252621	3.83395346108781	2.3517355121209e-05	0.00504623647513341
ENSGALG00010016030	TGM4	37.4319	40.2904421131009	52.7185525879823	27.9679840082759	41.1728031749358	42.7341793313647	51.4910466249611	40.9655663176122	80.6885778642382	162.154950658691	64.6355690088925	17.9912	7.35431830287189	6.92889779618087	5.00688176120388	7.28587233930107	2.96517912662075	20.0124604136376	7.05303856369622	13.980343908211	57.7616005264002	15.3213769011786	1.91781616692368	2.46218002410926e-05	0.0051833523045714
ENSGALG00010028763	CTSK	5278.83406174501	10453.9642478109	3298.14664085517	14903.1216604099	4278.05031084333	2492.49585495494	8978.75125522759	6055.90969392799	5814.43836392782	23820.3692101538	4106.92353559677	7062.54856957819	3456.52960234979	2580.51950780622	2679.68311859632	2831.08182327127	2098.35842860528	2058.1235604341	1714.89594791585	1647.81653531447	8537.40812998565	3023.64806294683	1.49749646571771	2.49926840929081e-05	0.0051833523045714
ENSGALG00010000641	ENSGALG00010000641	15.908558597707	16.8657664659492	10.1737557625931	20.3403520060189	13.7242677249786	14.9072718597784	45.054665796841	19.983203081762	24.3037885133248	38.6083215854027	7.18172988987695	10.9946269834928	9.19289787858986	3.95937016924621	1.00137635224078	11.4492279617588	0	9.47958651172306	7.05303856369622	0.932022927214068	21.9869951394356	6.12438772378388	1.84939053118417	2.50622300640467e-05	0.0051833523045714
ENSGALG00010028086	MATK	62.698436826257	113.375430132214	109.136652725998	348.328528103073	140.183591762281	203.732715416971	219.75643113153	92.9218943301935	161.377155728476	701.706244814694	80.024990201486	113.944316010744	106.637615391642	59.3905525386931	61.0839574866874	60.3686565256374	54.3616173213803	44.238070388041	58.4394623849115	123.027026392257	215.321708097169	76.151626464148	1.49845248284937	2.5528560877803e-05	0.00521694376224245
ENSGALG00010012868	CTHRC1	58.955246567973	31.8575588801263	64.7420821255923	151.281368044765	83.3259	33.7898162154976	112.17692300438	154.869823883656	152.62779186368	876.408899988641	82.0769130271651	71.9648311646801	9.19289787858986	18.8070083039195	22.0302797492971	62.4503343368663	20.7562538863452	30.5453343155521	2.01515387534178	10.2522521993548	172.003542176168	33.0091258737112	2.3824739663002	2.61565125993339e-05	0.00528238465035488
ENSGALG00010009051	TROJANZ	82.350185682248	141.485040908796	213.648871014454	155.095184045894	87.2471305373639	189.819261681178	219.75643113153	115.90257787422	150.683488782614	227.789097353876	66.6874918345716	88.9565274118963	55.1573872715392	66.319450334874	80.1101081792621	64.5320121480952	6.9187512954484	54.7709442899555	35.2651928184811	123.959049319471	158.377726901217	64.2676914903595	1.30083703701284	2.7301626628749e-05	0.00544953165940821
ENSGALG00010011538	ENSGALG00010011538	102.93773210281	151.791898193543	119.310408488591	436.046296129029	185.277614287211	84.4745405387441	243.662988493119	260.780800216995	223.594854322588	626.420017723158	123.115369540748	117.942362186559	60.6731259986931	103.933466942713	132.181678495783	73.8995622986251	54.3616173213803	101.115589458379	87.6591935773673	124.891072246685	243.429715049579	97.9773038066933	1.31239248317645	2.8983774568636e-05	0.0057187985545426
ENSGALG00010021113	SYP	29.009724501701	1197.46941908239	204.40000213937	0	61.7592047624037	126.214901746124	3.67793190178294	1.9983203081762	117.630336404492	65.6341466951846	0	0.999511543953891	5.51573872715392	0.989842542311552	0	42.674395130192	3.95357216882766	0	9.06819	4.66011463607034	180.779398754163	6.78613671875473	4.73686322197578	3.13893880617034e-05	0.00612307085758183
ENSGALG00010011574	GAS2L3	43.046687970266	180.838495996011	163.704979088998	58.4785120173042	105.872922449835	121.245811126197	99.3041613481393	24.9790038522026	99.1594571343651	125.477045152559	66.6874918345716	58.9711810932796	32.1751425750645	11.8781105077386	53.0729466687612	40.5927173189631	3.95357216882766	18.9591730234461	23.1742695664304	24.2325961075658	102.210707613588	33.3697200864649	1.61620364377512	3.225328565598e-05	0.00612951233747319
ENSGALG00010001839	ENSGALG00010001839	69.249019778254	95.5726766403789	175.728508626608	138.568648041003	107.833532124832	201.745079169001	218.836948156085	148.874862959127	124.435397188223	715.219157369585	67.7134532474112	125.93845453819	108.47619496736	23.7562210154773	33.0454196239456	26.020972640361	10.8723234642761	28.4387595351692	32.2424620054684	111.842751265688	199.60638300531	56.8347012303348	1.81149194276978	3.24743626560799e-05	0.00612951233747319
ENSGALG00010011923	BARD1	24.330736678846	12.1808313365189	40.6950230503723	30.5105280090283	42.1531080124342	25.8392712236158	60.6858763794184	29.9748046226431	46.6632739455836	22.1997849116065	25.6490353209891	16.9916962472161	13.7893468178848	11.8781105077386	4.00550540896311	12.4900668673733	11.860716506483	12.6394486822974	7.05303856369622	19.5724814714954	33.5233238170067	13.5929446394137	1.30258331387863	3.24936282599359e-05	0.00612951233747319
ENSGALG00010027321	IFI30	1632.03095261182	4011.24145781826	1956.13576708039	5481.72486562208	2225.29198112153	1473.83227787009	2784.19444964968	3122.37548152532	2665.63952414146	9242.8321875454	1645.64210619466	2331.86043204443	1656.56019772189	883.929390284216	1602.20216358524	1112.65679010183	586.117074028701	1207.0673491594	1367.2819044194	1929.28745933312	3459.5298944986	1432.26048668729	1.27222892072948	3.43459886520361e-05	0.0064085134913136
ENSGALG00010002107	ENSGALG00010002107	94.515554021671	59.0301826308223	42.5447968253892	38.1381600112854	43.1334128499327	39.752724959409	55.168978526744	89.9244138679292	69.0227593778423	83.9730994482508	71.8172988987695	111.945292922836	120.426962209527	195.988823377687	107.147269689763	163.411708181467	75.1178712077255	189.591730234461	152.144117588304	67.1056507594129	61.5204082519276	125.469672506995	-1.02601	3.52115584236839e-05	0.00649937217097805
ENSGALG00010021538	TNFRSF18	95.451351586242	86.2028063815182	74.9158378881853	91.5315840270848	119.597190174813	61.6167236870839	127.808133586957	133.887460647806	136.101215674619	298.249284247236	33.8567266237056	89.9560389558502	53.3188076958212	44.5429144040198	55.0756993732427	23.9392948291321	6.9187512954484	27.3854721449777	44.3333852575191	83.8820634492662	122.536158790154	46.3209154028983	1.40257014924889	3.88018646945508e-05	0.00708588095049638
ENSGALG00010014777	APCDD1L	107.616719925665	1048.48848196651	407.875117391231	55.9359680165518	100.971398262342	169.942899201473	249.179886345794	143.879062188687	204.151823511928	301.144908366141	56.427877706176	115.943339098651	42.2873302415134	64.3397652502509	33.0454196239456	266.454759837296	42.5009008148973	60.0373812409127	32.2424620054684	31.6887795252783	278.918626517632	74.496801534439	1.90556071791582	3.989006845525e-05	0.00720792542213496
ENSGALG00010009029	ENSGALG00010009029	308.81319630843	156.476833322973	1112.63892567268	104.244304030847	469.566017161767	553.55669505977	826.615194925715	359.697655471717	781.609838588525	436.27403391505	179.543247246924	285.860301570813	97.4447175130525	163.324019481406	196.269765039192	324.741738551705	51.3964381947596	38.9716334370837	217.636618536912	152.851760063107	510.949269445747	170.804023963495	1.58118470538283	4.28111167910034e-05	0.00753900203514587
ENSGALG00010016412	TMSB15B	525.918231288902	2272.19353777371	747.308605106836	2878.15980885167	1036.18221323588	831.825769775633	950.745396610889	1032.13243917301	996.455329046316	2672.6610617495	857.703741133875	373.817317438755	367.715915143594	666.164030975675	448.616605803868	537.07287529705	193.725036272555	961.651387244795	439.303544824507	760.53070860668	1394.35823926124	560.630116274136	1.31439996487569	4.35760680506762e-05	0.00753900203514587
ENSGALG00010018038	ENSGALG00010018038	314.427981695856	1074.72411869132	189.601811939234	648.348720191851	373.496143086917	337.898162154976	235.387641714108	518.564119971725	751.473140832002	457.508610787022	65.6615304217321	111.945292922836	147.086366057438	99.9740967734668	214.294539379526	156.125835842166	99.8276972628984	277.014583620352	202.522964471849	484.651922151316	490.143045106501	185.910482890358	1.39825565452709	4.42790375909316e-05	0.00753900203514587
ENSGALG00010018404	IL2RG	641.957129295706	892.948635669423	886.041638233105	2051.83300860715	931.289595623547	833.813406023603	1355.31790580701	1226.96866922019	1171.44260634225	2379.23781770044	504.773015117065	896.56185492664	512.044411837455	374.160480993767	647.890499899783	303.924960439416	111.688413769381	372.863736127774	374.818620813571	1048.52579311583	1237.08504125224	514.725178704068	1.26485034566342	4.87091893082383e-05	0.00819434632983426
ENSGALG00010026354	ENSGALG00010026354	561.479	1063.48027438069	1090.44164037248	1141.60225633781	457.802359111786	554.550513183755	971.893505046141	778.345760034632	558.98713580647	1978.67648125189	497.591285227188	881.569181767332	557.089611442545	404.845599805425	276.379873218454	416.335562245775	308.378629168557	259.108697987097	245.848772791697	177.084356170673	915.725846426824	402.423156982474	1.18615725646499	4.916798741541e-05	0.00819434632983426
ENSGALG00010011567	ENSGALG00010011567	78.606995423964	60.9041566825944	12.0235	6.35636000188089	32.3500596374495	65.5919961830248	80.9145018392246	44.9622069339646	18.4708792701268	317.553445039937	12.3115369540748	57.9716695493257	9.19289787858986	8.90858288080397	7.00963446568544	12.4900668673733	14.8258956331037	10.5328739019145	2.01515387534178	0.932022927214068	71.7734130549777	13.6190334933427	2.39930444757608	5.24434012126388e-05	0.00861512901685695
ENSGALG00010010407	SOX10	34.624509889127	1338.0174729653	187.752038164218	0	63.7198144374006	139.134537357931	10.1143127299031	2.99748046226431	61.2455470535784	50.1908180610235	4.10384565135826	8.99560389558502	27.5786936357696	8.90858288080397	1.00137635224078	52.0419452807219	5.93035825324149	2.1065747803829	19.1439618157469	0.932022927214068	188.779653112075	13.0742965473065	3.85227843560123	5.35489422322982e-05	0.00861512901685695
ENSGALG00010022646	ENSGALG00010022646	0	10.3068572847467	4.6244344375423	25.4254400075236	7.84243869998777	11.9258174878227	12.8727616562403	3.99664061635241	3.88860616213196	20.2693688323364	1.02596141283956	1.99902308790778	2.75786936357696	1.9796850846231	1.00137635224078	0	3.95357216882766	0	3.02273081301267	0.932022927214068	10.1152365184684	1.66722412102426	2.58239179771118	5.47789105253724e-05	0.00861512901685695
ENSGALG00010022386	SPI1	462.283996898074	467.556525917148	755.632587094413	1253.47419237091	657.784545961474	821.887588535781	1077.6340472224	811.318045119539	744.668080048271	2908.17182342046	361.138417319526	626.69373805909	444.936257323749	249.440320662511	513.706068699518	282.067343421513	111.688413769381	329.678953129924	254.916965230735	750.278456407325	996.041143258847	392.454493402327	1.34350858690912	5.47862660660254e-05	0.00861512901685695
ENSGALG00010018759	ENSGALG00010018759	3.74319	20.6137145694935	7.39909510006769	0	1.96060967499694	0.993818123985225	2.7584489263372	0	6.80506078373094	3.86083215854027	0	0	0	0	0	0	0	0	0	0.932022927214068	4.81347695954357	0.0932022927214068	4.43517541477112	5.50373081984373e-05	0.00861512901685695
ENSGALG00010023204	SRGN	359.346264795264	1073.78713166543	372.72941566591	1634.85579248377	531.325221924171	425.354157065676	665.705674222711	724.391111713874	980.900904397788	1548.19369557465	189.802861375319	305.850532449891	193.970145238246	166.293547108341	312.429421899122	233.147914857634	245.121474467315	567.721903313192	228.719964851292	823.908267657236	831.658936950924	326.696603321759	1.34775771389238	5.52058832491125e-05	0.00861512901685695
ENSGALG00010001117	P2RY13	77.671197859393	201.452210565505	320.010863077927	352.142344104201	165.671517537242	386.595250230252	222.514880057868	198.832870663532	146.794882620482	551.133790631623	92.3365271555607	135.933569977729	68.9467340894239	67.3092928771855	130.178925791301	78.0629179210829	40.5241147304835	190.645017624653	33.2500389431393	181.744470806743	262.281980734803	101.89316099173	1.36387032540947	5.75901682613329e-05	0.00877166897028295
ENSGALG00010020132	SHC4	29.009724501701	181.775483021897	174.803621739099	45.7657920135424	34.3106693124465	80.4992680428032	32.1819041406007	32.9722850849074	49.5797285671825	46.3299859024832	18.4673054311121	37.9814386702478	50.5609383322442	10.8882679654271	8.01101081792621	17.6942613954455	11.860716506483	26.3321847547863	18.136384878076	28.8927107436361	70.7228462326663	22.8825219495384	1.62720096144081	5.76638903702736e-05	0.00877166897028295
ENSGALG00010004222	SPAG6	17.780153726849	43.1014031907591	31.4461541752877	41.9519760124139	31.3697547999511	40.7465430833942	33.1013871160464	12.9890820031453	28.1923946754567	19.3041607927013	17.4413440182726	9.99511543953891	7.35431830287189	22.7663784731657	3.00412905672233	15.6125835842166	5.93035825324149	5.26643695095726	18.136384878076	13.980343908211	29.9983009576005	11.9487392865274	1.32655290426085	5.77419663079327e-05	0.00877166897028295
ENSGALG00010027831	ATCAY	10.293773210281	32.7945459060124	3.69954755003384	25.4254400075236	8.82274353748624	3.9752724959409	10.1143127299031	8.99244138679292	8.74936386479692	20.2693688323364	0	4.99755771976945	2.75786936357696	2.96952762693466	6.00825811344466	4.16335562245775	0	5.26643695095726	3.02273081301267	2.79606878164221	13.3136809521107	3.19818049917956	2.05578367593951	5.8980361610609e-05	0.00888120076673434
ENSGALG00010011080	EMP1	537.147802063754	1199.34339313417	2623.9040998615	1117.44808833066	611.710218599046	4060.74085460363	1085.90939400141	714.399510172993	513.296013401419	2587.72275426161	958.247959592153	745.635611789603	604.892680411213	488.982215901907	294.404647558788	833.711963397165	179.887533681659	520.323970754577	215.62146466157	236.733823512373	1505.16221284302	507.844187126101	1.5675314961261	6.09050629753867e-05	0.00909127226987382
ENSGALG00010028329	ENSGALG00010028329	28.0739	268.915276429302	32.3710410627961	50.8508800150471	16.665182237474	13.9134537357931	5.5168978526744	4.99580077044051	11.6658184863959	25.0954090305117	4.10384565135826	4.99755771976945	13.7893468178848	10.8882679654271	4.00550540896311	7.28587233930107	0.988393042206915	6.31972434114871	16.1212310027342	15.8443897626392	45.8063686557565	8.43441340514327	2.43921544488568	6.22678027414161e-05	0.0092145612229237
ENSGALG00010016053	DRP2	102.001934538239	5167.48344776166	832.398198757615	35.595616010533	255.859562587101	567.470148795563	3.67793190178294	2.99748046226431	426.774526293983	265.432210899643	4.10384565135826	16.9916962472161	8.27360809073087	6.92889779618087	7.00963446568544	313.292510589946	0	25.2788973645948	16.1212310027342	5.59213756328441	765.969105800839	40.3592458771731	4.24682048994846	6.55488730637239e-05	0.00961719619668277
ENSGALG00010015975	BTK	245.178961917602	254.86047104101	317.236202415402	385.195416113982	293.111146412043	327.959980915124	433.076481434941	367.690936704422	278.035340592435	927.564926089299	178.517285834084	233.88570128521	205.920912480413	166.293547108341	239.328948185546	153.003319125322	51.3964381947596	147.460234626803	140.053194336254	296.383290854074	382.990986363626	181.224287203081	1.07922537683673	6.81069538066321e-05	0.00982457116844241
ENSGALG00010013584	ENSGALG00010013584	2.80739	40.2904421131009	21.2723984126946	0	5.88182902499082	23.8516349756454	3.67793190178294	0	18.4708792701268	10.6172884359857	0	1.99902308790778	0	0	0	2.08167781122888	3.95357216882766	2.1065747803829	2.01515387534178	0.932022927214068	12.686979682804	1.30880246509031	3.28690559548939	6.88950219781172e-05	0.00985543289396967
ENSGALG00010015154	CYP24A1	20.587546420562	44.9753772425313	203.475115251861	49.579608014671	8.82274353748624	375.663250866415	3.67793190178294	17.9848827735858	15.5544246485279	54.0516502195637	19.4932668439517	22.9887655109395	6.4350285150129	12.8679530500502	3.00412905672233	18.7351003010599	0	26.3321847547863	1.00757693767089	9.32022927214068	79.4372530876987	12.0184234242334	2.72626	6.96741443369138e-05	0.0098845153858468
ENSGALG00010012614	LHFPL2	330.336540293563	307.33174449063	251.569233402301	97.8879440289657	203.903406199682	250.442167244277	276.764375609166	189.840429276739	177.903731917537	499.977764530965	123.115369540748	133.934546889821	143.409206906002	90.0756713503512	121.166538621134	261.250565309224	49.4196521103457	82.1564164349332	102.772847642431	118.366911756187	258.595733699383	122.566772656118	1.07800159700205	7.04011896869922e-05	0.00990579362431892
ENSGALG00010028548	MYO1F	557.735348484316	638.088164628412	838.872406970174	643.263632190346	800.909052236251	1151.83520569888	999.477994309513	706.406228940288	1047.00720915403	1632.1667950229	281.11342711804	548.731837630686	310.719948296337	304.871503031958	592.81480052654	325.782577457319	102.792876389519	199.071316746184	348.621620434127	950.66338575835	901.576203763511	396.518329338906	1.18493055933064	7.27727766773905e-05	0.0100752612940453
ENSGALG00010029144	ENSGALG00010029144	36.496105018269	39.3534550872149	91.5638018633376	100.430488029718	72.5425579748868	35.7774524634681	138.841929292306	75.9361717106958	69.0227593778423	341.683646030814	45.1423021649408	81.959946604219	42.2873302415134	18.8070083039195	28.0385378627417	31.2251671684332	12.8491095486899	28.4387595351692	21.1591156910887	30.7567565980643	100.164836684855	34.066403371878	1.55589855240995	7.27794710743108e-05	0.0100752612940453
ENSGALG00010018655	BIRC5	108.552517490236	90.8877415109486	108.21176583849	184.334440054546	142.144201437278	35.7774524634681	148.036759046763	75.9361717106958	82.6328809453042	217.17180891789	111.829793999512	46.9770425658329	79.0589217558728	47.5124420309545	29.0399142149825	41.6335562245775	61.2803686168287	31.5986217057435	38.2879236314938	44.7371005062753	119.368573941562	53.1955685252074	1.16480587397068	7.46253191813966e-05	0.0101668113418084
ENSGALG00010002277	RGS10	255.472735127883	306.394757464744	344.982809040656	293.663832086897	378.39766727441	354.793070262725	388.022	266.775761141523	475.382103320632	895.713060781342	215.451896696308	150.926243137038	168.230031178194	155.405279142914	284.390884036381	259.168887497995	50.4080451525527	108.48860118972	131.992578834886	307.567565980643	395.959761213891	183.203001284663	1.11191585251327	7.70090036289014e-05	0.0103005408669973
ENSGALG00010011160	ENSGALG00010011160	4.67899	0	3.69954755003384	0	2.94091451249541	0	0.919482975445734	0	5.83290924319795	0	10.2596141283956	12.9936500714006	7.35431830287189	12.8679530500502	4.00550540896311	2.08167781122888	5.93035825324149	9.47958651172306	20.1515387534178	19.5724814714954	1.80718421040279	10.4696683762788	-2.51266	7.73938034170504e-05	0.0103005408669973
ENSGALG00010017946	PTGDR	169.379359187351	346.685199577845	381.053397653486	600.040384177556	188.218528799706	345.848707146858	422.042685729592	356.700175009453	191.513853484999	867.722027631925	235.971	269.86811686755	144.328496693861	144.517011177487	121.166538621134	258.128048592381	169.015210217382	220.137064550013	111.841040081469	143.531530790967	386.920431839877	181.850418254534	1.08922651596928	7.7407070479008e-05	0.0103005408669973
ENSGALG00010011433	RNASE6	144.112824943934	428.203070829933	529.03529965484	809.800264239626	181.356394937217	233.547259136528	288.71765428996	397.665741327065	289.701159078831	731.627694043381	163.127864641491	365.821225087124	194.889435026105	99.9740967734668	130.178925791301	100.961373844601	150.235742415451	181.16543111293	190.432041219798	193.860768860526	403.376736248131	177.064690477279	1.18724928757766	7.96436072826483e-05	0.0104429676220173
ENSGALG00010003869	LY96	102.001934538239	56.2192215531641	143.357467563811	381.381600112854	120.577495012312	175.905807945385	160.909520703003	122.896698952837	178.87588345807	633.176474000604	81.0509516143255	103.949200571205	91.0096889980396	25.7359061001004	99.1362588718369	43.7152340358064	81.048229460967	81.1031290447418	38.2879236314938	121.162980537829	207.530210384028	76.6199502866345	1.43651277494986	8.11826979366301e-05	0.0104780615998511
ENSGALG00010021234	ISLR2	2.80739	31.8575588801263	10.1737557625931	0	4.90152418749235	5.96290874391135	2.7584489263372	0	13.6101215674619	0.965208039635067	3.07788423851869	0	0	0	0	0	0	0	0	0	7.30369188012702	0.307788423851869	4.45665739770268	8.46156222174063e-05	0.0107775682028129
ENSGALG00010008118	ENSGALG00010008118	110.424112619378	51.5342864237337	148.906788888862	24.1541680071474	8.82274353748624	180.874898565311	29.4234552142635	3.99664061635241	107.908820999162	3.86083215854027	5.12980706419782	14.9926731593084	1.83857957571797	6.92889779618087	9.01238717016699	3.12251671684332	1.97678608441383	18.9591730234461	5.03788468835444	49.3972151423456	66.9906747030237	11.6395920420975	2.5235497739086	8.47589250483364e-05	0.0107775682028129
ENSGALG00010004404	RGS20	14.036963468565	3.74794810354427	25.8968328502369	15.2552640045141	24.5076209374618	10.9319993638375	17.4701765334689	3.99664061635241	19.4430308106598	15.4433286341611	1.02596141283956	5.99706926372335	0	1.9796850846231	4.00550540896311	4.16335562245775	0	3.15986217057435	2.01515387534178	13.048320980997	15.0729805322802	3.53949	2.08530857468413	8.67078184463704e-05	0.0109443118489
ENSGALG00010007485	CTSC	1424.28389327706	998.828169594548	2127.23984126946	3550.66269705067	1647.89243183493	1672.59590266713	3219.10989703551	2216.13722176741	1561.27537409598	9569.07250494205	1272.19215192106	2105.97082311085	1298.95647024475	977.964431803814	964.325427207868	804.568474039961	729.434065148703	1102.79189753045	562.227931220356	1378.46190934961	2798.70979335348	1119.68935815774	1.32162870898378	9.50700737618193e-05	0.0119122108481415
ENSGALG00010023136	MDK	25.266534243417	283.907068843479	17.5728508626608	133.483560039499	141.16389659978	19.8763624797045	2.7584489263372	48.958847550317	41.8025162429186	90.7295557256963	9.23365271555607	22.9887655109395	23.9015344843336	19.796850846231	16.0220216358524	34.3476838852765	25.6982190973798	17.9058856332547	19.1439618157469	20.5045043987095	80.5519641513808	20.954308002328	1.94195643133919	9.79776272567913e-05	0.0121496763593997
ENSGALG00010003132	TPBG	32.752914759985	51.5342864237337	39.7701361628638	0	44.1137176874312	27.8269074715863	22.9870743861433	15.9865624654096	35.9696069997207	35.7126974664975	16.415382605433	8.99560389558502	16.5472161814617	5.93905525386931	7.00963446568544	11.4492279617588	3.95357216882766	8.42629912153161	12.0909232520507	14.9123668354251	30.6653903823371	10.5739281741628	1.53875788836078	9.8380811718313e-05	0.0121496763593997
ENSGALG00010014793	TLR2A	187.16	111.501456080442	360.706	256.796944075988	219.588283599657	218.639987276749	405.491992171569	311.737968075488	321.78215991642	654.411050872575	131.323060843464	216.894005037994	103.879746028065	112.842049823517	85.116989940466	167.575063803925	44.4776868993112	105.328739019145	173.303233279393	235.801800585159	304.781524111139	137.654237526044	1.14673307609289	0.000101540730378606	0.0124503441262797
ENSGALG00010013232	FHL2	66.441627084541	255.797458066897	32.3710410627961	27.9679840082759	132.341153062294	24.8454530996306	37.6988019932751	44.9622069339646	33.0531523781217	53.0864421799287	30.7788423851869	21.9892539669856	27.5786936357696	46.522599488643	13.0178925791301	14.5717446786021	27.6750051817936	23.1723225842119	17.1288079404051	17.7084356170673	70.8565319869724	24.0143598057795	1.56198996319497	0.000103844625134423	0.0126425307450887
ENSGALG00010030064	ENSGALG00010030064	123.525278523372	34.6685199577845	60.1176	68.6486880203136	36.2712789874434	23.8516349756454	120.452269783391	28.975644468555	87.4936386479692	61.7733145366443	31.8048037980265	33.9833924944323	5.51573872715392	46.522599488643	11.0151398746485	15.6125835842166	38.5473286460697	25.2788973645948	19.1439618157469	10.2522521993548	64.5777915589168	23.7676697992887	1.44394715315413	0.000108007394212691	0.0129783760576815
ENSGALG00010018329	ENSGALG00010018329	180.608929962203	237.994704575061	173.878734851591	447.487744132415	298.992975437034	204.726533540956	505.715636495154	395.667421018889	394.693525456394	855.174323116669	154.920173338774	323.841740241061	143.409206906002	103.933466942713	205.282152209359	106.165568372673	61.2803686168287	62.1439560212956	163.227463902684	232.073708876303	369.494052858637	155.627780542769	1.24709594962483	0.000108115331250638	0.0129783760576815
ENSGALG00010017278	CCR5	117.910493135946	191.145353280758	193.301359489268	335.615808099311	254.879257749602	275.287620343907	165.506935580232	264.777440833347	323.726462997486	305.005740524681	69.7653760730903	114.943827554697	56.0766770593981	69.2889779618087	188.258754221266	71.8178844873963	29.6517912662075	93.7425777270392	93.7046552033926	273.082717673722	242.715647203454	106.033323922802	1.19380022203322	0.000110848141028089	0.0132140221450567
ENSGALG00010027575	FCER1G	73.928007601109	161.161768452404	76.7656116632023	518.678976153481	99.0107885873455	124.227265498153	250.09936932124	184.844628506299	147.767034161015	637.037306159144	90.2846043298816	122.939919906329	94.6868481494756	45.5327569463314	139.191312961468	39.5518784133487	6.9187512954484	43.1847829978495	31.2348850677975	90.4062239397646	227.352075610339	70.3931964007694	1.69055222943141	0.000116375028036899	0.0136204735327601
ENSGALG00010028037	ENSGALG00010028037	21.523343985133	70.2740269414551	46.244344375423	27.9679840082759	27.4485354499572	41.7403612073794	42.2962168705038	21.9815233899383	46.6632739455836	24.1302009908767	11.2855755412352	15.9921847032623	23.9015344843336	20.7866933885426	16.0220216358524	22.8984559235176	22.733039970759	24.2256099744034	11.0833463143798	13.980343908211	37.0269811164526	18.2908805844497	1.02035704384204	0.000116935978468822	0.0136204735327601
ENSGALG00010001305	WNT16	56.1479	54.3452475013919	51.7936657004738	0	7.84243869998777	13.9134537357931	75.3976039865502	52.9554881666694	73.8835170805073	92.6599718049664	8.20769130271651	17.9912	15.6279263936028	4.94921271155776	7.00963446568544	31.2251671684332	0	2.1065747803829	6.04546162602533	5.59213756328441	47.8939	9.87550138028583	2.27990593830033	0.000119241000597769	0.0137375235990692
ENSGALG00010005742	GPR183	297.583625533578	340.126290396643	246.944798964759	191.962072056803	333.30364474948	328.953799039109	221.595397082422	197.833710509444	580.374469698196	497.082140412059	108.751909760994	123.939431450282	107.556905179501	99.9740967734668	135.185807552505	283.108182327127	172.96878238621	127.447774213166	117.886501707494	329.93611623378	323.575994844249	160.675550758453	1.01006620630916	0.000122504596804205	0.0139635443676329
ENSGALG00010025653	IGSF11	19.651748855991	589.364839282337	117.460634713575	17.7978080052665	36.2712789874434	117.270538630257	7.35586380356587	4.99580077044051	55.4126378103805	48.2604019817533	10.2596141283956	18.9907193351239	11.0314774543078	8.90858288080397	12.0165162268893	70.7770455817818	10.8723234642761	27.3854721449777	5.03788468835444	4.66011463607034	101.384155284101	17.9939750540981	2.49648788556319	0.000122829733165127	0.0139635443676329
ENSGALG00010012118	ENSGALG00010012118	11.229570774852	0	26.8217197377454	7.62763200225707	21.5667064249664	1.98763624797045	34.0208700914921	0.999160154088102	3.88860616213196	42.4691537439429	0	1.99902308790778	1.83857957571797	4.94921271155776	0	1.04083890561444	0	4.21314956076581	0	3.72809170885627	15.0611055339446	1.77689	3.08235970231246	0.000126311296761295	0.0141264560492598
ENSGALG00010007767	VAT1L	45.854080663979	90.8877415109486	43.4696837128977	29.2392560086521	106.853227287333	46.7094518273056	24.8260403370348	36.9689257012598	43.7468193239846	66.5993547348196	10.2596141283956	24.9877885988473	18.3857957571797	31.6749613539697	28.0385378627417	22.8984559235176	4.94196521103457	45.2913577782324	18.136384878076	19.5724814714954	53.5154581108215	22.418734296349	1.25816937990793	0.000126731575881744	0.0141264560492598
ENSGALG00010028461	ENSGALG00010028461	1607.70021593298	3451.86020336427	4763.16747066857	3323.10500898333	1684.16371082237	2496.47112745088	2739.13978385284	1479.75618820448	1367.81721752992	6248.75684859742	1838.5228518085	2572.74271413732	1813.75875144578	493.931428613465	971.335061673553	1441.56	460.591157668422	835.256900421821	521.92485371352	431.526615300114	2916.19377754071	1138.11522190585	1.35744569937814	0.000128424475488708	0.0142228035241236
ENSGALG00010010389	ENSGALG00010010389	12.165368339423	4.68493512943034	4.6244344375423	6.35636000188089	4.90152418749235	3.9752724959409	4.59741487722867	10.9907616949691	11.6658184863959	2.8956241189052	19.4932668439517	10.9946269834928	12.8700570300258	8.90858288080397	11.0151398746485	12.4900668673733	53.3732242791734	22.1190351940205	18.136384878076	19.5724814714954	6.68575137692087	18.8972866303061	-1.49942	0.000129358659037452	0.0142344278271596
ENSGALG00010025613	CDKN1A	78.606995423964	82.454858277974	165.554752864014	175.435536051913	101.951703099841	373.675614618444	260.213682051143	156.868144191832	150.683488782614	677.576043823817	94.3884499812399	118.941873730513	98.3640073009115	64.3397652502509	80.1101081792621	60.3686565256374	76.1062642499325	137.98064811508	51.3864238212153	120.230957610615	222.302081918556	90.2217154764658	1.30096170759437	0.000131580929384189	0.0143622909935296
ENSGALG00010017604	ENSGALG00010017604	0.935798	9.36987025886068	5.54932132505076	0	0	2.98145437195567	2.7584489263372	1.9983203081762	4.86075770266495	0.965208039635067	37.9605722750639	2.99853463186167	7.35431830287189	3.95937016924621	7.00963446568544	17.6942613954455	21.7446469285521	13.6927360724889	27.204577317114	4.66011463607034	2.94191784972515	14.4279	-2.27348	0.000132777531102535	0.0143622909935296
ENSGALG00010027695	TREMB2	55.212056309689	56.2192215531641	27.7466066252538	111.871936033104	47.0546321999266	34.7836343394829	49.6520806740696	44.9622069339646	32.0810008375887	139.955165747085	21.5451896696308	15.9921847032623	16.5472161814617	8.90858288080397	37.0509250329087	32.2660060740476	0	25.2788973645948	5.03788468835444	30.7567565980643	59.9538541253328	19.3383643193129	1.63134367843661	0.000133030657577257	0.0143622909935296
ENSGALG00010014690	CSF3R	278.867674242158	331.693407163668	1198.65340621097	471.641912139562	411.728031749358	1193.57556690625	655.591361492808	492.585955965434	721.336443075479	2944.84972892659	297.528809723474	762.627308036819	391.617449627928	162.334176939095	310.426669194641	156.125835842166	58.315189490208	140.087222895463	272.04577317114	339.256345505921	870.052348787228	289.036478042685	1.58980968574139	0.000135128829685035	0.0144976343148331
ENSGALG00010013914	NRG1	1.8716	19.6767275436074	8.32398198757615	0	4.90152418749235	4.96909061992612	4.59741487722867	0	0.972151540532991	3.86083215854027	0	0	0	0	0	0	0	0	0	1.86404585442814	4.9173318044046	0.186404585442814	4.17706949220393	0.000138335440847513	0.0147494793639031
ENSGALG00010002604	BLEC3	38.367700147411	237.994704575061	29.5963804002707	38.1381600112854	62.7395095999021	38.7589068354238	0.919482975445734	65.9445701698148	118.602487945025	35.7126974664975	7.18172988987695	12.9936500714006	46.8837791808083	3.95937016924621	14.0192689313709	11.4492279617588	11.860716506483	26.3321847547863	21.1591156910887	14.9123668354251	66.6774600126137	17.0751409992245	1.96423445134887	0.000146630837657102	0.0153479570684257
ENSGALG00010029545	OMG	111.359910183949	176.153560866581	121.160182263608	129.66974403837	173.513956237229	175.905807945385	239.065573615891	187.842108968563	259.564461322309	404.422168607093	54.3759548804969	119.941385274467	97.4447175130525	78.1975608426126	102.140387928559	77.0220790154684	33.6053634350351	61.0906686311042	82.6213088890129	219.025387895306	197.865747404898	92.5464814305115	1.09563667706528	0.000148706847363914	0.0153920156299386
ENSGALG00010027375	CFTII	23.394939114275	45.9123642684173	68.4416296756261	55.9359680165518	37.2515838249419	32.7959980915124	46.8936317477324	68.9420506320791	32.0810008375887	68.5297708140897	17.4413440182726	48.9760656537406	21.1436651207567	12.8679530500502	27.037161510501	11.4492279617588	13.8375025908968	21.065747803829	26.1970003794431	29.8247336708502	48.0178937022815	22.9840401760099	1.06100399324743	0.000150276252669311	0.0153920156299386
ENSGALG00010009575	RHOBTB1	21.523343985133	27.172623750696	36.9954755003384	27.9679840082759	18.6257919124709	27.8269074715863	16.5506935580232	21.9815233899383	19.4430308106598	9.65208039635067	41.0384565135826	15.9921847032623	49.6416485443852	50.4819696578892	46.0633122030757	48.9194285638786	94.8857320518638	81.1031290447418	24.1818465041013	39.1449629429909	22.7739454783473	49.1452670729771	-1.11072	0.00015045017638339	0.0153920156299386
ENSGALG00010023664	SLC6A9	63.634234390828	208.011119746707	221.972853002031	120.770840035737	103.912312774838	166.961444829518	135.163997390523	98.9168552547221	129.296154890888	267.362626978914	151.842289100255	86.9575043239885	66.188864725847	57.4109	57.0784520777243	88.4713069772273	34.593756477242	57.9308064605298	87.6591935773673	64.3095819777707	151.60024392947	75.2442623152022	1.01164706324717	0.000150638391345082	0.0153920156299386
ENSGALG00010027624	ENSGALG00010027624	145.048622508505	234.246756471517	223.822626777048	631.822184186961	195.080662662196	232.553441012543	369.632156129185	329.722850849074	181.792338079669	820.426833689807	104.648064109636	210.896935774271	188.454406511092	72.2585055887433	119.163785916652	61.4094954312519	34.593756477242	115.86161292106	80.6061550136711	305.703520126214	336.41484723665	129.359623786983	1.37793901682573	0.000151679926850062	0.0154031261136463
ENSGALG00010026409	VILL	31.817117195414	294.213926128225	78.6153854382192	0	16.665182237474	26.8330893476011	91.0288145691276	50.9571678584932	47.6354254861166	52.1212341402936	1.02596141283956	6.99658080767724	12.8700570300258	7.91874033849242	18.024774340334	49.9602674694931	0.988393042206915	0	8.06061550136711	5.59213756328441	68.9887342400965	11.143752750572	2.63201431390243	0.000153907358836489	0.0154031261136463
ENSGALG00010007786	SAMSN1	155.342395718786	123.682287416961	139.657920013778	59.7497840176804	142.144201437278	218.639987276749	159.070554752112	141.880741880511	144.850579539416	269.293043058184	31.8048037980265	59.9706926372334	34.9330119386415	32.6648038962812	97.1335061673553	82.2262735435406	13.8375025908968	49.5045073389982	64.4849240109369	175.220310316245	155.431149511145	64.1780336238155	1.27606935063332	0.000160371823941656	0.0157164127962992
novel.407	-	7.48638	7.49589620708854	3.69954755003384	0	9.80304837498471	4.96909061992612	11.0337957053488	17.9848827735858	2.91645462159897	38.6083215854027	0	3.99804617581556	4.59644893929493	1.9796850846231	2.00275270448155	1.04083890561444	0	0	2.01515387534178	0.932022927214068	10.3997417954538	1.65649486123854	2.64216855614954	0.000161053294732752	0.0157164127962992
ENSGALG00010019221	VASH2	179.673132397632	125.556261468733	247.869685852268	97.8879440289657	95.0895692373517	258.392712236158	447.788209042072	147.875702805039	78.7442747831723	617.733145366443	153.894211925935	114.943827554697	58.8345464229751	103.933466942713	85.116989940466	99.9205349389861	72.1526920811048	81.1031290447418	84.6364627643546	113.706797120116	229.661063721784	96.824265873609	1.24676978228312	0.000161798430378343	0.0157164127962992
ENSGALG00010001901	PRPS2	23.394939114275	97.4466506921511	166.479639751523	15.2552640045141	11.7636580499816	105.344721142434	27.584489263372	26.9773241603788	43.7468193239846	37.6431135457676	123.115369540748	37.9814386702478	65.269574937988	73.2483481310549	77.1059791225398	333.06844979662	640.478691350081	247.522536694991	216.629041599241	187.336608370028	55.5636619048382	200.175603821354	-1.84769	0.000167176089779362	0.0160597300818926
ENSGALG00010008203	CXCL13	29.009724501701	12.1808313365189	9.24886887508461	0	25.4879257749602	0.993818123985225	3.67793190178294	22.9806835440264	66.1063047562434	1.93041607927013	0	0.999511543953891	1.83857957571797	3.95937016924621	8.01101081792621	1.04083890561444	0	0	0	3.72809170885627	17.1616504893573	1.9577402721315	3.12730246315297	0.000167649083637832	0.0160597300818926
ENSGALG00010029532	EVI2A	110.424112619378	97.4466506921511	158.155657763947	137.297376040627	140.183591762281	167.955262953503	109.418474078042	131.88914033963	112.769578701827	272.188667177089	53.3499934676573	78.9614119723574	26.6594038479106	60.3803950810047	81.1114845315029	65.5728510537096	28.6633982240005	76.889979483976	68.5152317616204	164.036035189676	143.772851212848	70.4140184613415	1.02939885364456	0.000170768283946362	0.0160597300818926
ENSGALG00010012854	LECT2	23.394939114275	7.49589620708854	998.877838509138	15.2552640045141	6.8621338624893	1.98763624797045	19.3091424843604	9.99160154088102	361.640373078273	11.5824964756208	0	6.99658080767724	0.919289787858986	1.9796850846231	19.0261506925748	8.32671124491551	8.89553737986224	8.42629912153161	2.01515387534178	0	145.639732152461	5.65854079943852	3.04397872382773	0.000172283162112718	0.0160597300818926
ENSGALG00010003061	ABCB5	2.80739	87.1397934074043	11.0986426501015	0	1.96060967499694	16.8949081077488	0	0	5.83290924319795	18.3389527530663	0	2.99853463186167	0	0	0	3.12251671684332	0	1.05328739019145	0	0.932022927214068	14.4073208530229	0.810636166611051	4.16292395673621	0.000172530154070246	0.0160597300818926
ENSGALG00010001865	CYBB	239.564176530176	125.556261468733	465.218104416756	542.833144160628	318.599072187003	391.564340850178	517.668915175948	441.628788106941	555.098529644338	1548.19369557465	198.010552678036	310.84809016966	168.230031178194	204.897406258491	303.417034728955	140.513252257949	42.5009008148973	103.222164238762	103.780424580102	373.741193812841	514.592502811535	194.916105071789	1.40036171187341	0.000173869991221637	0.0160597300818926
ENSGALG00010019994	PLD4	14.972761033136	32.7945459060124	1.84977377501692	7.62763200225707	15.6848773999755	10.9319993638375	7.35586380356587	20.9823632358502	8.74936386479692	7.72166431708053	4.10384565135826	3.99804617581556	2.75786936357696	0.989842542311552	3.00412905672233	6.24503343368663	0	0	4.03030775068355	7.45618341771255	12.8670844701529	3.25852573918674	1.97965785056331	0.000175256138394854	0.0160597300818926
ENSGALG00010003109	ART5	206.811261770191	279.222133714048	129.484164251185	377.567784111725	152.927554649761	79.505449918818	174.701765334689	241.796757289321	314.977099132689	273.153875216724	70.7913374859299	44.9780194779251	95.6061379373345	110.862364738894	62.0853338389282	79.1037568266973	105.75805551614	71.6235425330187	144.083502086937	246.986075711728	223.014784538915	103.187812615353	1.11040064769358	0.000175884262809962	0.0160597300818926
ENSGALG00010029234	TOM1L1	12.165368339423	106.816520951012	22.1972853002031	17.7978080052665	40.1924983374373	19.8763624797045	3.67793190178294	0	30.1366977565227	12.5477045152559	9.23365271555607	0.999511543953891	4.59644893929493	7.91874033849242	7.00963446568544	5.20419452807219	1.97678608441383	11.586161292106	4.03030775068355	6.52416049049848	26.5408177586608	5.90795981487568	2.17068831336908	0.000180258453985296	0.016372045614347
ENSGALG00010024521	HEPACAM	9.35798	301.709822335314	47.1692312629315	0	17.6454870749725	33.7898162154976	1.83896595089147	0.999160154088102	31.1088492970557	5.7912482378104	0	0	4.59644893929493	0.989842542311552	0	10.4083890561444	0	0	0	0	44.9410556174271	1.59946805377509	4.81417743193618	0.000182755023147172	0.0164249881012794
ENSGALG00010010399	FGF18	29.009724501701	178.027534918353	22.1972853002031	24.1541680071474	12.7439628874801	39.752724959409	44.1351828213952	28.975644468555	25.2759400538578	37.6431135457676	25.6490353209891	10.9946269834928	22.9822446964746	15.8374806769848	15.0206452836116	17.6942613954455	8.89553737986224	6.31972434114871	17.1288079404051	13.980343908211	44.1915281463869	15.4502707926626	1.51724872100599	0.000186310803000843	0.0166142122190112
ENSGALG00010005011	CD163L	0	0	5.54932132505076	0	0	0	2.7584489263372	0	0	0	4.10384565135826	0	0	1.9796850846231	2.00275270448155	30.1843282628187	22.733039970759	10.5328739019145	76.5758472629875	7.45618341771255	0.830777025138797	15.5568556256655	-4.1957	0.000187017154569952	0.0166142122190112
ENSGALG00010012918	GLRX	173.122549445635	161.161768452404	72.1411772256599	755.13556822345	56.8576805749113	190.813079805163	79.0755358883331	85.9277732515768	64.1620016751774	666.958755387831	64.6355690088925	63.968738813049	48.7223587565263	39.5937016924621	48.0660649075573	49.9602674694931	62.2687616590356	214.870627599056	30.2273081301267	62.4455361233426	230.535588993014	68.4758934159541	1.75096965348295	0.000187764020184561	0.0166142122190112
ENSGALG00010009995	SEPTIN3	6.55058	422.581148674617	57.3429870255246	0	11.7636580499816	42.7341793313647	0	0	21.3873338917258	13.5129125548909	0	2.99853463186167	0	0	0	7.28587233930107	0	0	0	0.932022927214068	57.5872802480101	1.12164298983768	5.6876273827996	0.000192058540566698	0.0167972461054053
ENSGALG00010012001	FAM102B	130.075861475369	564.066189583413	248.794572739776	222.472600065831	184.297309449712	958.040671521757	195.849873769941	196.834550355356	203.179671971395	1000.92073710156	207.244205393592	196.903774158916	207.759492056131	98.9842542311552	144.198194722672	201.922747689201	82.0366225031739	76.889979483976	129.977424959545	178.948402025101	390.453203803411	152.486509722346	1.35644269777601	0.000192836789252979	0.0167972461054053
ENSGALG00010023276	ABCC8	495.97270922263	256.734445092783	443.020819116553	161.451544047775	164.691212699743	234.541077260513	552.609268242886	329.722850849074	529.82258959048	215.24139283862	302.658616787671	285.860301570813	961.577118100499	753.270174699091	711.978586443192	690.076194422373	677.049233911737	878.441683419671	1081.13005412086	598.358719271432	338.380790896106	694.040068274734	-1.03589	0.000193434750746135	0.0167972461054053
ENSGALG00010028643	ENSGALG00010028643	25.266534243417	2.8109610776582	30.5212672877792	13.983992004138	44.1137176874312	29.8145437195567	15.6312105825775	12.9890820031453	18.4708792701268	15.4433286341611	84.1288358528442	61.9697157251412	43.2066200293723	7.91874033849242	75.1032264180583	33.306844979662	57.3267964480011	22.1190351940205	96.7273860164053	109.046682484046	20.9045516509991	59.0853883486043	-1.49816	0.000193746634560774	0.0167972461054053
ENSGALG00010024233	FAIM2	1.8716	91.8247285368347	5.54932132505076	0	7.84243869998777	25.8392712236158	3.67793190178294	2.99748046226431	8.74936386479692	5.7912482378104	1.02596141283956	2.99853463186167	0	4.94921271155776	2.00275270448155	2.08167781122888	0	0	4.03030775068355	0	15.4143379381286	1.7088447022653	3.17974170997232	0.000197375650086908	0.0170258814542305
ENSGALG00010005553	PPP1R14C	6.55058	32.7945459060124	12.9484164251185	0	17.6454870749725	8.94436311586702	3.67793190178294	4.99580077044051	2.91645462159897	7.72166431708053	6.15576847703738	2.99853463186167	1.83857957571797	0	1.00137635224078	1.04083890561444	0	0	2.01515387534178	0.932022927214068	9.81952470848703	1.59822747450281	2.62752671086061	0.000199062137625802	0.0170855032724226
ENSGALG00010008906	DBN1	395.842369813533	813.304738469107	398.626248516147	219.930056065079	321.539986699498	192.800716053134	496.520806740696	321.729569616369	336.364433024415	742.244982479366	263.672083099768	267.869093779643	164.552872026758	175.202129989145	297.408776615511	361.17110024821	87.9669807564154	97.955727287805	139.045617398583	140.735462009324	423.890390747734	199.557984321116	1.08741501621937	0.000200955427522776	0.0171621933773929
ENSGALG00010020396	CHL1	30.881319630843	179.901508970125	362.555659903317	12.7127200037618	112.735056312324	242.491622252395	159.070554752112	27.9764843144669	86.5214871074362	33.7822813872273	45.1423021649408	26.9868116867551	40.4487506657954	25.7359061001004	28.0385378627417	77.0220790154684	4.94196521103457	16.8525982430632	58.4394623849115	31.6887795252783	124.862869463401	35.5297192860089	1.81425374854853	0.000208636962366392	0.017730010376146
ENSGALG00010016868	NIPAL1	23.394939114275	29.0465978024681	40.6950230503723	45.7657920135424	59.7985950874067	54.6599968191874	27.584489263372	23.9798436981145	51.5240316482485	52.1212341402936	20.5192282567913	18.9907193351239	18.3857957571797	19.796850846231	20.0275270448155	13.5309057729877	11.860716506483	3.15986217057435	19.1439618157469	41.9410317246331	40.857054263728	18.7356599230566	1.11915271092264	0.000215233049304712	0.0180505218541015
ENSGALG00010006739	VCAN	1140.73723121205	688.68546402626	2908.76926121411	232.642776068841	564.655586399119	1942.91443239111	2570.87439934627	424.643065487444	725.225049237611	1338.74355097384	639.173960199048	646.683968938167	327.267164477799	346.444889809043	296.40740026327	1129.31021259167	94.8857320518638	94.7958651172306	150.128963712962	207.841112768737	1253.78908163567	393.293926992979	1.67277260009056	0.00021738051945705	0.0181143397912608
ENSGALG00010025548	B3GAT1L	45.854080663979	801.123907132588	221.972853002031	17.7978080052665	82.3456063498715	140.128355481917	24.8260403370348	20.9823632358502	92.3543963506341	88.7991396464262	12.3115369540748	6.99658080767724	7.35431830287189	1.9796850846231	0	94.7163404109139	0	13.6927360724889	0	3.72809170885627	153.61845502056	14.0779289341506	3.44960380148329	0.000221319801968447	0.0182652678874537
ENSGALG00010008037	LY6CLEL	374.319	191.145353280758	238.620816977183	3290.05193697355	593.084426686575	283.238165335789	1586.10813264389	948.202986229609	1394.06530912431	6620.36194385692	581.720121080033	921.549643525487	307.042789144901	345.455047266732	207.284904913841	125.941507579347	42.5009008148973	161.152970699292	163.227463902684	372.809170885627	1551.9198096937	322.868451981284	2.26497795266463	0.00022495297986124	0.0182938552402858
ENSGALG00010017821	ENSGALG00010017821	3.74319	29.0465978024681	18.4977377501692	41.9519760124139	10.7833532124832	19.8763624797045	22.0675914106976	34.9706053930836	21.3873338917258	60.8081064970092	12.3115369540748	20.9897424230317	2.75786936357696	4.94921271155776	5.00688176120388	13.5309057729877	4.94196521103457	8.42629912153161	3.02273081301267	11.1842751265688	26.3132854708039	8.71214192585805	1.59425013467052	0.000227315184177927	0.0182938552402858
ENSGALG00010002991	BLB1	4614.4177908996	5322.08630703287	5038.78376314609	14838.2867883908	5029.94412120465	3095.74345621397	2031.13789275963	4313.37438519834	6697.15196273177	8119.33002941018	2265.32279954976	1736.15155184791	2834.17041596925	1764.8892529415	4148.70222733354	2670.79263180665	2692.38264697164	3741.27680996004	3288.73112455778	4020.74690800149	5910.02564969879	2916.31663689395	1.01894922444277	0.00022830065292206	0.0182938552402858
ENSGALG00010000791	ACOD1	13.101165903994	37.4794810354427	42.5447968253892	30.5105280090283	18.6257919124709	71.5549049269362	34.9403530669379	38.967246009436	49.5797285671825	238.406385789862	29.7528809723474	38.9809502142017	2.75786936357696	7.91874033849242	22.0302797492971	8.32671124491551	0	3.15986217057435	5.03788468835444	17.7084356170673	57.5710382046679	13.5673614358827	2.08592167031713	0.000228410737900397	0.0182938552402858
ENSGALG00010017645	SYNC	21.523343985133	66.5260788379108	22.1972853002031	3.81381600112854	28.4288402874556	36.7712705874533	31.262421165155	18.9840429276739	27.2202431349237	46.3299859024832	8.20769130271651	3.99804617581556	8.27360809073087	8.90858288080397	6.00825811344466	13.5309057729877	3.95357216882766	10.5328739019145	12.0909232520507	31.6887795252783	30.305732812952	10.719324118457	1.49984185924575	0.000228957506386911	0.0182938552402858
ENSGALG00010003127	ENSGALG00010003127	6.55058	7.49589620708854	3.69954755003384	16.5265360048903	7.84243869998777	0.993818123985225	5.5168978526744	4.99580077044051	1.94430308106598	4.82604019817533	0	2.99853463186167	3.67715915143594	0	0	0	0	0	0	0.932022927214068	6.03918614403389	0.760771671051168	2.93779840206092	0.000229295474954013	0.0182938552402858
ENSGALG00010020013	ADAM8	43.046687970266	24.3616626730378	139.657920013778	75.0050480221945	38.2318886624404	144.103627977858	89.1898486182362	26.9773241603788	50.5518801077155	234.545553631321	44.1163407521012	76.9623888844496	34.0137221507825	9.89842542311552	17.0233979880932	16.653422489831	11.860716506483	26.3321847547863	18.136384878076	38.2129400157768	86.5671441837225	29.3209923843495	1.56169250668021	0.000232284742054491	0.0183751146640894
ENSGALG00010004949	RAB39A	44.918283099408	207.074132720821	104.512218288456	81.3614080240754	44.1137176874312	182.862534813281	39.5377679441666	41.9647264717003	77.7721232426393	313.692612881397	21.5451896696308	54.973134917464	27.5786936357696	23.7562210154773	62.0853338389282	18.7351003010599	0	9.47958651172306	17.1288079404051	78.2899258859817	113.780952517338	31.357199371644	1.85850222340256	0.000239377565121993	0.018817396133647
ENSGALG00010000590	DNAH5	4.67899	0	5.54932132505076	5.08508800150471	9.80304837498471	3.9752724959409	2.7584489263372	0	8.74936386479692	25.0954090305117	0	0	1.83857957571797	0	0	1.04083890561444	0	0	2.01515387534178	0.932022927214068	6.56949398419819	0.582659528388826	3.4764607280848	0.000240068143613462	0.018817396133647
ENSGALG00010023743	CD3D	375.254823392971	610.915540877716	244.170138302234	980.150712290034	455.841749436789	406.471612709957	266.650062879263	585.507850295628	712.587079210682	531.829629838922	80.024990201486	66.9672734449107	132.377729451694	100.963939315778	188.258754221266	224.821203612719	153.200921542072	311.77306749667	193.454772032811	667.328415885273	516.937919923419	211.917106720468	1.28596651851115	0.000247379754632591	0.0192984965956609
ENSGALG00010003217	ENSGALG00010003217	48.661473357692	22.4876886212656	18.4977377501692	25.4254400075236	13.7242677249786	8.94436311586702	25.7455233124805	6.99412107861672	19.4430308106598	98.4512200427768	5.12980706419782	5.99706926372335	12.8700570300258	2.96952762693466	3.00412905672233	23.9392948291321	9.88393042206915	11.586161292106	4.03030775068355	0.932022927214068	28.837486582203	8.03423072628088	1.84735075854151	0.000248454371877028	0.0192984965956609
ENSGALG00010016006	PLTP	423.916296750663	897.633570798853	205.324889026878	695.38578420577	414.668946261853	268.330893476011	856.038650139978	675.432264163557	468.577042536902	3173.6040343201	321.125922218784	667.673711361199	346.572250022838	226.673942189345	176.242237994377	340.354322135921	203.608966694624	292.813894473224	214.613887723899	260.034396692725	807.891237168056	304.971353150694	1.40551427588955	0.000258056153002855	0.0196740357542498
ENSGALG00010028912	EXFABP	122.589480958801	182.712470047783	309.837107315334	536.476784158747	98.0304837498471	641.01268997047	74.4781210111044	118.900058336484	363.584676159339	339.753229951544	112.855755412352	209.897424230317	137.893468178848	81.1670884695473	160.220216358524	22.8984559235176	114.653592896002	77.9432668741674	51.3864238212153	65.2416049049848	278.737510165945	103.415729706948	1.42978072177229	0.000258420662016958	0.0196740357542498
ENSGALG00010009506	HAS2	214.297642286759	444.131850269996	336.65882705308	120.770840035737	191.159443312202	1266.12428995718	226.192811959651	199.83203081762	170.126519593273	250.954090305117	130.297099430625	89.9560389558502	54.2380974836802	153.425594058291	73.1004737135767	210.249458934117	21.7446469285521	166.419407650249	79.5985780760002	236.733823512373	342.024834559061	121.576321874331	1.49247520189344	0.000259019694772251	0.0196740357542498
ENSGALG00010021793	ARHGEF1	15.908558597707	29.0465978024681	89.7140280883207	5.08508800150471	20.5864015874679	150.066536721769	66.2027742320928	43.9630467798765	48.6075770266495	32.8170733475923	34.8826880365452	21.9892539669856	6.4350285150129	12.8679530500502	23.0316561015379	22.8984559235176	5.93035825324149	8.42629912153161	14.1060771273924	9.32022927214068	50.1997682185448	15.9887999367956	1.6540059658495	0.000265497974422365	0.0199892027584838
ENSGALG00010011983	LYZ	36.496105018269	14.054805388291	134.108598688727	22.8828960067712	5.88182902499082	10.9319993638375	16.5506935580232	23.9798436981145	70.9670624589083	24.1302009908767	10.2596141283956	0.999511543953891	11.0314774543078	7.91874033849242	2.00275270448155	12.4900668673733	25.6982190973798	7.37301173134016	6.04546162602533	13.048320980997	35.9984034196809	9.68671764727468	1.89406728631347	0.000271760969886422	0.0202828209090014
ENSGALG00010021974	GFAP	24.330736678846	197.70426246196	42.5447968253892	0	18.6257919124709	16.8949081077488	13.792244631686	5.99496092452861	15.5544246485279	12.5477045152559	5.12980706419782	1.99902308790778	5.51573872715392	4.94921271155776	0	6.24503343368663	23.721433012966	3.15986217057435	0	4.66011463607034	34.7989830706414	5.53802248441146	2.65215509552647	0.000279265661580456	0.0207365891704484
ENSGALG00010023003	ENSGALG00010023003	0	13.117818362405	3.69954755003384	0	0.980304837498471	4.96909061992612	3.67793190178294	2.99748046226431	0	9.65208039635067	35.9086494493847	0.999511543953891	0	33.6546464385928	12.0165162268893	3.12251671684332	16.8026817175176	9.47958651172306	220.659349349925	11.1842751265688	3.90942541302613	34.3827733081398	-3.1297	0.00028043690881211	0.0207365891704484
ENSGALG00010010974	NCAPG	99.194541844526	36.5424940095566	97.1131231883884	62.2923280184327	122.538104687309	60.6229055630987	180.218663187364	92.9218943301935	140.961973377284	108.103300439127	70.7913374859299	42.9789963900173	42.2873302415134	32.6648038962812	34.0467959761864	41.6335562245775	31.6285773506213	8.42629912153161	43.3258083198482	99.7264532119053	100.050932864528	44.7509958218412	1.16024046628857	0.000281464830287457	0.0207365891704484
ENSGALG00010006942	ALOX5AP	154.406598154215	312.953666645947	189.601811939234	415.70594412301	281.347488362061	211.683260408853	170.104350457461	320.730409462281	328.587220700151	377.396343497311	94.3884499812399	92.9545735877118	53.3188076958212	109.872522196582	200.275270448155	96.7980182221428	34.593756477242	162.206258089484	82.6213088890129	326.208024524924	276.251709375052	125.323699011232	1.13963181173684	0.000292578106974808	0.0214632298475622
ENSGALG00010023065	DNA2	22.459141549704	22.4876886212656	40.6950230503723	25.4254400075236	27.4485354499572	27.8269074715863	90.1093315936819	27.9764843144669	39.8582131618526	39.5735296250377	32.830765210866	18.9907193351239	13.7893468178848	10.8882679654271	7.00963446568544	19.7759392066743	8.89553737986224	6.31972434114871	8.06061550136711	27.028664889208	36.3860294845448	15.3589215113248	1.24571710357032	0.000295624797673159	0.0215944479866274
ENSGALG00010022946	KRT17	3.74319	86.2028063815182	26.8217197377454	0	4.90152418749235	13.9134537357931	0	0.999160154088102	1.94430308106598	2.8956241189052	1.02596141283956	2.99853463186167	0	0.989842542311552	2.00275270448155	1.04083890561444	0	0	4.03030775068355	0	14.1421781654892	1.20882379477923	3.55613729216755	0.000298833870238719	0.0217196136873715
ENSGALG00010014563	ENSGALG00010014563	1243.67496331486	212.696054876137	623.373762180703	387.737960114734	669.548204011455	396.533431470105	543.414438488429	446.624588877382	985.761662100453	63.7037306159144	1211.66042856352	1966.0392069573	856.778082284575	1138.31892365829	1339.84155929816	963.81682659897	1995.56555221576	1102.79189753045	1998.02506740137	684.104828575126	557.306879605017	1325.69423730835	-1.25008	0.000300267361733247	0.0217196136873715
ENSGALG00010003761	UGT8	84.2218	825.485569805626	454.119461766654	0	114.695665987321	326.966162791139	37.6988019932751	13.9882421572334	238.177127430583	148.642	19.4932668439517	48.9760656537406	36.7715915143594	25.7359061001004	19.0261506925748	137.390735541106	29.6517912662075	8.42629912153161	5.03788468835444	18.6404585442814	224.399485084702	34.9150149966208	2.68462380845344	0.00030113410565038	0.0217196136873715
ENSGALG00010019027	GNLY	1352.2274808051	2440.85120243321	362.555659903317	3349.80172099123	1264.59324037303	555.544331307741	936.033669003757	1624.63441054725	2260.2523317392	2635.01794820373	341.645150475575	392.808036773879	453.20986541448	347.434732351355	777.068049338843	460.050796281582	388.438465587318	1026.95520543667	330.485235556051	1943.26780324133	1678.15119953076	646.136334045708	1.37681759173386	0.000309771288625224	0.0222490959855255
ENSGALG00010022569	KIAA1549L	7.48638	3.74794810354427	4.6244344375423	3.81381600112854	7.84243869998777	6.95672686789657	8.2753467790116	1.9983203081762	5.83290924319795	5.7912482378104	1.02596141283956	0.999511543953891	0	2.96952762693466	2.00275270448155	1.04083890561444	0	0	1.00757693767089	3.72809170885627	5.63695691948636	1.27742608403513	2.13564325397161	0.000312552931899999	0.02226258767218
ENSGALG00010026690	KRT14	5.61479	376.668784406199	41.6199099378807	53.3934240157995	18.6257919124709	62.6105418110692	0	5.99496092452861	9.72151540532991	14.478120594526	8.20769130271651	0	0	1.9796850846231	1.00137635224078	12.4900668673733	0	7.37301173134016	13.0985001897216	7.45618341771255	58.872783439523	5.16065149457279	3.51419855222444	0.000314757777783781	0.0223269917910595
ENSGALG00010014880	SFRP2	986.330633057834	1636.91633422296	536.434394754907	514.865160152352	751.893810361327	454.174882661248	1672.53953233579	780.344080342808	700.921260724286	991.268656705214	743.822024308684	537.737210647193	371.39307429503	565.200091659896	449.617982156109	717.138005968348	311.343808295178	175.898994161972	222.674503225266	267.490580110438	902.568874531873	436.231627482812	1.04917801065807	0.000320783193053896	0.0225187412376876
ENSGALG00010022761	ENSGALG00010022761	9.35798	36.5424940095566	10.1737557625931	21.611624006395	4.90152418749235	22.8578168516602	2.7584489263372	6.99412107861672	17.4987277295938	22.1997849116065	1.02596141283956	2.99853463186167	4.59644893929493	4.94921271155776	7.00963446568544	10.4083890561444	0	2.1065747803829	1.00757693767089	7.45618341771255	15.4896273109562	4.15585163531501	1.89402461075982	0.000321396458303242	0.0225187412376876
ENSGALG00010015608	ENSGALG00010015608	41.175092841124	22.4876886212656	37.9203623878469	58.4785120173042	18.6257919124709	37.7650887114385	45.9741487722867	20.9823632358502	8.74936386479692	61.7733145366443	15.3894211925935	25.9873001428012	4.59644893929493	22.7663784731657	9.01238717016699	11.4492279617588	0	10.5328739019145	16.1212310027342	11.1842751265688	35.3931726901028	12.7039543910999	1.47799050786434	0.000324051641236097	0.0225669972529969
ENSGALG00010007954	PSCA	25.266534243417	1247.12973145436	138.733033126269	0	51.956156387419	128.202537994094	0	3.99664061635241	86.5214871074362	91.6947637653314	2.05192282567913	0	1.83857957571797	0.989842542311552	0	38.5110395077342	0	0	0	0	177.350088469468	4.33913844514429	5.3554240035994	0.000324714454240373	0.0225669972529969
ENSGALG00010028872	SLC2A6	81.414388117677	111.501456080442	252.49412028981	380.110328112477	186.257919124709	254.417439740218	341.128183890367	208.824472204413	275.118885970836	602.289816732282	76.9471059629673	277.864209219182	88.2518196344626	78.1975608426126	127.174796734579	48.9194285638786	3.95357216882766	44.238070388041	43.3258083198482	130.48320980997	269.355701026323	91.9355581644368	1.55041184662883	0.000327497773034023	0.0226686563383147
ENSGALG00010028080	MUSTN1	246.114759482173	1158.11596399518	87.8642543133038	694.114512205393	269.583830312079	176.89962606937	211.481084352519	321.729569616369	85.5493355669032	683.367292061627	172.361517357047	118.941873730513	130.539149875976	173.222444904522	141.19406566595	196.718553161129	200.643787568004	189.591730234461	56.4243085095698	33.5528253797065	393.482022797492	141.319025638688	1.47736598060523	0.000340880459559982	0.0235002167421954
ENSGALG00010018783	ENSGALG00010018783	204.003869076478	162.09875547829	102.662444513439	87.7177680259563	148.026030462269	69.5672686789657	181.13814616281	103.912656025163	75.8278201615733	371.605095259501	95.4144113940794	80.9604350602652	101.121876664488	85.1264586387935	76.104602770299	74.9404012042396	29.6517912662075	74.783404703593	32.2424620054684	68.9696966138411	150.655985384444	71.9315540321275	1.06715781586083	0.000345263726230662	0.0237071884979022
ENSGALG00010002356	WNT11	120.717885829659	181.775483021897	95.2633494133715	111.871936033104	62.7395095999021	39.752724959409	55.168978526744	55.9529686289337	34.9974554591877	56.9472743384689	12.3115369540748	49.9755771976945	30.3365629993465	53.4514972848238	37.0509250329087	65.5728510537096	33.6053634350351	40.0249208272752	21.1591156910887	14.9123668354251	81.5187565810677	35.8400717311382	1.18629448739597	0.000348463309023213	0.0238315584171015
ENSGALG00010027155	ENSGALG00010027155	146.920217637647	142.422027934682	291.339369565165	533.934240157995	204.88371103718	107.332357390404	282.28127346184	257.78331975473	188.597	793.401008580025	144.660559210378	261.872024515919	114.911223482373	96.0147266042206	129.17754943906	155.084996936551	88.9553737986223	66.3571055820614	114.863770894481	148.191645427037	294.889492438307	132.008897589071	1.15900987995391	0.000351063202340769	0.0239140909975462
ENSGALG00010013573	ENSGALG00010013573	72.992210036538	14.9917924141771	108.21176583849	76.2763200225707	28.4288402874556	66.5858143070101	43.2156998459495	52.9554881666694	68.0506078373094	289.56241189052	12.3115369540748	69.9658080767724	0	3.95937016924621	10.0137635224078	22.8984559235176	39.5357216882766	2.1065747803829	15.1136540650633	25.1646190347798	82.127095064669	20.1069504214521	2.03024364390681	0.000357158978971148	0.0241377599725147
ENSGALG00010008737	ENSGALG00010008737	3.74319	4.68493512943034	2.77466066252538	0	1.96060967499694	3.9752724959409	0.919482975445734	0.999160154088102	4.86075770266495	2.8956241189052	6.15576847703738	7.99609235163113	5.51573872715392	1.9796850846231	7.00963446568544	9.36755015052995	12.8491095486899	7.37301173134016	14.1060771273924	14.9123668354251	2.68136931722816	8.72650344995085	-1.6813	0.000359388142669356	0.0241931641453418
ENSGALG00010013516	CSRP2	160.021383541641	1081.28302787252	117.460634713575	263.153304077869	273.505049662073	121.245811126197	90.1093315936819	177.850507427682	191.513853484999	307.901364643586	164.15382605433	57.9716695493257	118.588382633809	108.882679654271	153.210581892839	92.634662599685	144.30538416221	142.193797675846	63.477347073266	56.8533985600582	278.404426814383	110.227172985564	1.33696132847609	0.000362181732755119	0.024285982908103
ENSGALG00010015090	GZMA	169.379359187351	67.4630658637969	41.6199099378807	261.882032077493	98.0304837498471	116.276720506271	101.143127299031	207.825312050325	182.764489620202	150.57245418307	10.2596141283956	19.9902308790778	35.8523017265004	32.6648038962812	39.0536777373903	72.8587233930107	29.6517912662075	90.5827155564648	27.204577317114	163.104012262462	139.695695447527	52.1222448162904	1.42085623100513	0.000376744917785747	0.0251270170059688
ENSGALG00010005190	ENSGALG00010005190	21.523343985133	43.1014031907591	167.404526639031	141.111192041756	40.1924983374373	69.5672686789657	74.4781210111044	48.958847550317	53.4683347293145	285.70157973198	51.2980706419782	80.9604350602652	43.2066200293723	16.8273232192964	39.0536777373903	15.6125835842166	12.8491095486899	32.651909095935	23.1742695664304	18.6404585442814	94.5507115895798	33.4274457027856	1.49964337749796	0.000377651776042174	0.0251270170059688
ENSGALG00010017450	ENSGALG00010017450	495.036911658059	748.652633682968	1596.3547678396	942.012552278748	507.797905824208	699.647959285598	1453.70258417971	478.597713808201	446.217557104643	1331.02188665676	809.483554730416	759.628773404957	551.573872715392	338.526149470551	144.198194722672	319.537544023633	230.295578834211	221.190351940205	267.007888482785	162.171989335248	869.904247231849	380.361389766007	1.19352486196262	0.000382776085311514	0.0252972272474261
ENSGALG00010003220	SPP1	337.822920810131	14.9917924141771	534.58462097989	4584.2068333565	160.769993349749	503.865788860509	1616.4510708336	731.385232792491	814.662990966646	8210.05958513588	255.464391797051	925.547689701303	220.629549086157	482.053318105726	97.1335061673553	41.6335562245775	18.7794678019314	33.7051964861264	11.0833463143798	229.277640094661	1750.88008294996	231.530766177927	2.91874118939357	0.000384631032947583	0.0252972272474261
ENSGALG00010010206	SCARA5	1157.58158737433	3902.55096281547	1147.78	1791.22224853004	638.178449211504	879.529039726924	1160.38751501252	858.27857236168	647.452925994972	1045.32030692478	1089.57102043562	576.718160861395	471.59566117166	877.990335030347	486.668907189017	494.398480166858	453.672406372974	819.457589568949	710.341741057976	425.002454809615	1322.82862353502	640.541675666441	1.04631632016718	0.000386269173471775	0.0253080024115133
ENSGALG00010003795	LCP1	1491.66131792617	1644.41223043005	1788.73124044136	1873.85492855449	2304.6966729589	1888.25443557193	2402.6090148397	2458.93313921082	3135.1887182189	3443.86228541792	798.197979189181	1264.38210310167	842.069445678831	699.818677414267	1682.3122717645	946.122565203525	214.481290158901	745.727472255548	847.372204581217	2721.50694746508	2243.22039835702	1076.19909568127	1.05956970629585	0.000393124925745885	0.0255620548308858
ENSGALG00010021153	PTPRF	50.533068486834	532.208630703287	179.428056176641	3.81381600112854	79.4046918373761	169.942899201473	51.4910466249611	23.9798436981145	101.103760215431	52.1212341402936	28.7269195595078	23.9882770548934	33.0944323629235	31.6749613539697	18.024774340334	78.0629179210829	41.5125077726904	6.31972434114871	51.3864238212153	28.8927107436361	124.402704708554	34.1683649271402	1.86508662167247	0.000397991576102653	0.0257808430014269
ENSGALG00010024480	CDC45	59.891044132544	39.3534550872149	63.8171952380838	34.3243440101568	87.2471305373639	44.7218155793351	140.680895243197	45.9613670880527	103.048063296497	105.207676320222	58.4798005318551	37.9814386702478	34.0137221507825	21.7765359308541	28.0385378627417	39.5518784133487	14.8258956331037	35.8117712665093	8.06061550136711	51.2612609967738	72.4252986532668	32.9801456957584	1.13645547376726	0.000406247815928997	0.0261132237965592
ENSGALG00010017991	RAB26	116.038898006804	340.126290396643	61.9674214630669	38.1381600112854	140.183591762281	90.4374492826554	82.753467790116	117.900898182396	120.546791026091	111.964132597668	65.6615304217321	35.9824155823401	34.0137221507825	76.2178757579895	79.1087318270214	49.9602674694931	37.5589356038628	105.328739019145	33.2500389431393	36.3488941613487	122.005710051901	55.3431150936854	1.14259980950919	0.00041466068778412	0.0264612095409004
ENSGALG00010012283	ENSGALG00010012283	6.55058	1.87397405177214	11.0986426501015	0	17.6454870749725	6.95672686789657	42.2962168705038	3.99664061635241	7.77721232426393	53.0864421799287	0	5.99706926372335	0	3.95937016924621	1.00137635224078	1.04083890561444	0	3.15986217057435	0	6.52416049049848	15.1281925587788	2.16826773518976	2.80202064647348	0.000421976600627568	0.0268283345421216
ENSGALG00010029317	KPNA2	180.608929962203	192.082340306644	245.095025189742	302.56273608953	367.614314061927	165.967626705533	621.570491401316	238.799276827056	205.123975052461	502.87338864987	300.606693961992	205.899378054502	171.90719032963	79.1874033849242	91.1252480539107	182.146808482527	77.0946572921394	142.193797675846	85.6440397020255	146.327599572609	302.229810424628	148.213281651011	1.02819144539265	0.000424866768374544	0.0269124093945292
ENSGALG00010004420	ENSGALG00010004420	88.900768634245	87.1397934074043	35.1457017253215	303.834008089907	73.5228628123853	79.505449918818	71.7196720847672	116.901738028308	105.964517918096	127.407461231829	49.2461478162991	38.9809502142017	69.8660238772829	47.5124420309545	59.0812047822058	42.674395130192	67.2107268700702	34.7584838763179	17.1288079404051	78.2899258859817	109.004197385108	50.4749108423911	1.10620959567588	0.000428496553140523	0.0269434865612096
ENSGALG00010010107	MGST2	69.249019778254	205.200158669049	73.9909510006769	488.168448144452	95.0895692373517	89.4436311586702	47.8131147231782	165.860585578625	97.2151540532991	178.563487332487	74.8951831372882	35.9824155823401	33.0944323629235	103.933466942713	75.1032264180583	6.24503343368663	61.2803686168287	31.5986217057435	90.6819	39.1449629429909	151.059411967604	55.1959635532953	1.45075107097068	0.000430512040254431	0.0269714222007575
ENSGALG00010005264	ITIH2	47.725675793121	69.337039915569	208.099549689404	33.0530720097806	40.1924983374373	98.3879942745372	43.2156998459495	36.9689257012598	46.6632739455836	41.5039457043079	189.802861375319	91.9550620437579	91.0096889980396	68.2991354194971	82.1128608837437	217.535331273418	406.229540347042	108.48860118972	318.394312304001	110.910728338474	66.514767521695	168.473812217301	-1.33927	0.000435267010797201	0.0271701582085264
ENSGALG00010017515	ENSGALG00010017515	0	0	110.986426501015	11.4414480033856	2.94091451249541	24.8454530996306	10.1143127299031	0.999160154088102	0	0	28.7269195595078	8.99560389558502	4.59644893929493	19.796850846231	9.01238717016699	18.7351003010599	408.206326431456	8.42629912153161	138.038040460912	47.5331692879175	16.1327715000518	69.2067146013662	-3.47487	0.000445214573394012	0.0275843657228078
ENSGALG00010013414	LAPTM5	1429.89867866449	1898.33571444517	1986.65703436817	3572.27432105706	2650.74428059586	2303.67041139775	2312.49968324602	3250.2679812486	3804.02897810559	6261.30455311268	1096.75275032549	1879.08170263331	1104.9863250065	1112.58301755818	2088.87107077426	994.001154861789	361.751853447731	1609.42313221254	1310.85759590983	2824.02946945863	2946.96816362414	1438.23380721883	1.03488335109445	0.00044525589964025	0.0275843657228078
ENSGALG00010026725	ENSGALG00010026725	15.908558597707	3.74794810354427	2.77466066252538	5.08508800150471	10.7833532124832	7.9505449918818	6.43638082812014	2.99748046226431	4.86075770266495	2.8956241189052	11.2855755412352	6.99658080767724	14.7086366057438	16.8273232192964	13.0178925791301	16.653422489831	25.6982190973798	16.8525982430632	19.1439618157469	12.1162980537829	6.34403966816009	15.3300508452886	-1.26821	0.000454622827949261	0.0278716266592036
ENSGALG00010023195	ENSGALG00010023195	60.826841697115	164.909716555948	133.183711801218	0	40.1924983374373	121.245811126197	31.262421165155	4.99580077044051	85.5493355669032	23.1649929512416	4.10384565135826	12.9936500714006	7.35431830287189	4.94921271155776	18.024774340334	56.2053009031797	0	4.21314956076581	10.0757693767089	15.8443897626392	66.5331129971656	13.3764410680816	2.31633105886667	0.000460562420238327	0.0280355124319543
ENSGALG00010016920	C1QA	645.70031955399	1426.0942533986	1066.39458129726	3925.68793716164	1292.04177582298	923.257037182274	946.14798173366	1621.63693008499	1396.00961220537	2459.35008499015	784.860480822266	1005.50861321761	499.174354807429	566.189934202208	1040.43002997817	656.769349442711	302.448270915316	800.498416545503	880.622243524357	1202.30957610615	1570.23205134309	773.881126956172	1.0205688709591	0.00047213766392045	0.0283381648211834
ENSGALG00010011674	ENSGALG00010011674	4.67899	20.6137145694935	111.911313388524	128.398472037994	23.5273160999633	287.21343783173	24.8260403370348	7.99328123270482	30.1366977565227	230.684721472781	49.2461478162991	18.9907193351239	27.5786936357696	19.796850846231	27.037161510501	20.8167781122888	7.90714433765532	16.8525982430632	1.00757693767089	16.7764126898532	86.9983982549603	20.6010083464456	2.07790589204122	0.000474342071554812	0.0283712752624038
ENSGALG00010017351	CCR2	382.741203909539	357.929043888478	516.086883229721	363.583792107587	521.522173549186	636.043599350544	542.494955512983	450.621229493734	1040.2021483703	1056.9028034004	138.504790733341	313.846624801522	193.970145238246	154.415436600602	310.426669194641	171.738419426382	62.2687616590356	220.137064550013	260.96242685676	783.831281787032	586.812783281247	261.010162084757	1.16859474298082	0.000477219235283902	0.0284442548364009
ENSGALG00010016165	KK34	17.780153726849	57.1562085790501	36.0706	26.6967120078997	4.90152418749235	4.96909061992612	17.4701765334689	6.99412107861672	7.77721232426393	9.65208039635067	4.10384565135826	1.99902308790778	6.4350285150129	1.9796850846231	5.00688176120388	11.4492279617588	0	10.5328739019145	6.04546162602533	0	18.9467868066748	4.75520275898046	2.00083174621283	0.000490725058710492	0.0287501240881375
ENSGALG00010018593	LGALS3	442.632248042083	590.301826308223	492.039824154501	1988.26940858834	376.437057599413	417.403612073794	1068.43921746794	573.517928446571	590.095985103525	3331.89815282025	723.302796051893	699.658080767724	403.568216870095	394.947174382309	436.600089576979	171.738419426382	214.481290158901	354.957850494519	192.44719509514	227.413594240233	987.103526060465	381.911470706417	1.36986047707137	0.000498227165144403	0.0288464899328798
ENSGALG00010025424	IRX6	140.36963468565	1047.55149494062	183.127603726675	230.100232068088	192.14	76.5239955468623	308.026796774321	200.831190971709	188.597	338.788021911908	203.140359742234	83.9589696921268	123.184831573104	138.577955923617	142.19544201819	144.676607880407	150.235742415451	121.128049872017	60.4546162602533	70.8337424682692	290.605611763894	123.838631784567	1.23102026368658	0.000499091664340284	0.0288464899328798
ENSGALG00010007781	MBP	2463.01918995087	21481.364555464	6406.69146977111	2320.07140068653	2902.68262383297	5031.70116173719	1769.08524475759	3097.39647767312	3675.70497475524	3637.86910138457	1399.41136711317	2632.71340677455	1041.55532964423	1990.57335258853	2015.77059706068	3892.74	2115.1611103228	2503.66412648508	2407.10130409575	1521.99344014057	5278.55862000132	2152.06815412234	1.29445871056035	0.000501612224319249	0.028894884035786
ENSGALG00010015410	HTR2B	56.1479	162.09875547829	149.831675776371	110.600664032728	36.2712789874434	125.221083622138	79.9950188637789	38.967246009436	42.7746677834516	185.319943609933	116.95960106371	40.9799733021095	9.19289787858986	37.614016607839	2.00275270448155	22.8984559235176	16.8026817175176	43.1847829978495	21.1591156910887	13.980343908211	98.7228188037829	32.4774621794915	1.60541183228537	0.000505064713225506	0.0289964577499299
ENSGALG00010008405	LRATD2	1513.18466191131	567.814137686957	729.735754244176	822.512984243387	1120.48842926075	919.281764686333	932.355737101974	1228.96698952837	1397.95391528644	485.499643936439	915.157580252891	891.564297206871	4727.90737895876	2031.15689682331	2229.06376008797	1089.75833417832	2860.40946414681	1151.24311747926	2224.72987837732	1480.98443134315	971.779401788613	1960.19751388547	-1.01234	0.000514539334407712	0.0293239748246447
ENSGALG00010010889	CCL19	41.175092841124	91.8247285368347	150.756562663879	52.1221520154233	38.2318886624404	47.7032699512908	34.0208700914921	126.893339569189	241.093582052182	18.3389527530663	5.12980706419782	8.99560389558502	7.35431830287189	27.7155911847235	28.0385378627417	5.20419452807219	22.733039970759	26.3321847547863	10.0757693767089	102.522521993548	84.2160439136921	24.4101568933994	1.78493593112892	0.000515894232613463	0.0293239748246447
ENSGALG00010002701	TMEM196	4.67899	31.8575588801263	8.32398198757615	0	1.96060967499694	5.96290874391135	2.7584489263372	0	6.80506078373094	5.7912482378104	0	0	0	0	0	1.04083890561444	0	0	4.03030775068355	0	6.81388050573443	0.507114665629799	3.76658249513127	0.000536115057322578	0.0302469150363179
ENSGALG00010023854	SHCBP1	29.945522066272	2.8109610776582	37.9203623878469	33.0530720097806	79.4046918373761	12.9196356118079	129.647099537848	30.9739647767312	68.0506078373094	54.0516502195637	27.7009581466682	15.9921847032623	16.5472161814617	11.8781105077386	15.0206452836116	22.8984559235176	0	13.6927360724889	11.0833463143798	16.7764126898532	47.8777567362195	15.1590065822982	1.66056669031298	0.000548859837828588	0.0307899607064234
ENSGALG00010016363	ENSGALG00010016363	59.891044132544	18.7397405177214	18.4977377501692	6.35636000188089	36.2712789874434	23.8516349756454	12.8727616562403	16.9857226194977	12.6379700269289	16.4085366737961	40.012495100743	20.9897424230317	174.665059693207	58.4007099963816	14.0192689313709	24.9801337347465	160.11967283752	53.717656899764	45.341	45.6691234334894	22.2512787341867	63.7914825245445	-1.51726	0.000554106498630489	0.0309830363371041
ENSGALG00010014692	ENSGALG00010014692	35.560307453698	7.49589620708854	19.4226246376777	3.81381600112854	16.665182237474	18.8825443557193	5.5168978526744	15.9865624654096	17.4987277295938	6.75645627744547	26.6749967338287	35.9824155823401	73.5431830287189	26.7257486424119	29.0399142149825	27.0618115459754	34.593756477242	13.6927360724889	37.2803466938229	39.1449629429909	14.7599015217909	34.3739871934802	-1.21531	0.000565300611160232	0.0314043698743577
ENSGALG00010023631	ENSGALG00010023631	47.725675793121	249.238548885694	53.6434394754907	113.14320803348	113.715361149823	63.6043599350544	36.7793190178294	51.9563280125813	80.6885778642382	75.2862270915352	26.6749967338287	43.9785079339712	76.3010523922958	22.7663784731657	44.0605594985942	61.4094954312519	19.7678608441383	38.9716334370837	33.2500389431393	37.2809170885627	88.5781045258847	40.4461440776032	1.12986028905952	0.000586720164101531	0.0322506970045134
ENSGALG00010012171	CDH17	51.468866051405	68.400052889683	36.9954755003384	22.8828960067712	16.665182237474	31.8021799675272	38.6182849687208	34.9706053930836	40.8303647023856	25.0954090305117	20.5192282567913	27.9863232307089	9.19289787858986	18.8070083039195	11.0151398746485	12.4900668673733	9.88393042206915	31.5986217057435	14.1060771273924	27.028664889208	36.7729316747901	18.2627958556444	1.01438791241595	0.000591466299779703	0.0322659160119101
ENSGALG00010015494	CHRDL1	543.698385015751	1670.64786715486	478.166520841874	298.748920088402	842.081855411186	730.45632112914	566.401512874572	469.605272421408	479.270709482764	229.719513433146	211.34805104495	445.782148603435	207.759492056131	178.171657616079	330.454196239456	495.439319072473	272.796479649109	280.174445790926	460.462660515596	232.073708876303	630.87968778531	311.446215946446	1.01872645364228	0.00059859382205614	0.0325172833842269
ENSGALG00010020382	MFAP2	112.29570774852	255.797458066897	40.6950230503723	144.925008042884	43.1334128499327	32.7959980915124	144.35882714498	67.942890477991	130.268306431421	318.518653079572	51.2980706419782	62.9692272690951	67.108154513706	57.4109	18.024774340334	77.0220790154684	82.0366225031739	43.1847829978495	39.2955005691647	18.6404585442814	129.073128498408	51.6990537849121	1.32016741951829	0.00061051153117091	0.0329561035977353
ENSGALG00010026252	ENO2	28.0739	20.6137145694935	52.7185525879823	26.6967120078997	51.956156387419	20.8701806036897	68.9612	20.9823632358502	121.518942566624	85.903515527521	22.5711510824704	25.9873001428012	26.6594038479106	13.8577955923617	13.0178925791301	13.5309057729877	22.733039970759	21.065747803829	20.1515387534178	39.1449629429909	49.8295287582039	21.8719738488658	1.18765704283069	0.000623166722943396	0.0334289998938948
ENSGALG00010021744	LITAF	76.735400294822	95.5726766403789	83.2398198757615	221.201328065455	162.730603024746	188.825443557193	103.901576225368	133.887460647806	314.004947592156	592.637736335931	45.1423021649408	87.9570158679424	49.6416485443852	49.4921271155776	99.1362588718369	36.4293616965054	63.2571547012426	89.5294281662734	55.4167315718989	226.481571313019	197.273699225962	80.2483600013622	1.29683340066382	0.00063082146096497	0.0336294447171574
ENSGALG00010017297	ENSGALG00010017297	4.67899	0	0	0	0.980304837498471	0	0.919482975445734	0	0	0	8.20769130271651	16.9916962472161	3.67715915143594	1.9796850846231	4.00550540896311	1.04083890561444	6.9187512954484	0	19.1439618157469	2.79606878164221	0.657877563579921	6.47613579934067	-3.26444	0.000635631772903278	0.0337809752744819
ENSGALG00010000277	ENSGALG00010000277	2.80739	0.936987025886068	9.24886887508461	67.3774160199375	7.84243869998777	3.9752724959409	43.2156998459495	0	1.94430308106598	53.0864421799287	2.05192282567913	0	0	3.95937016924621	0	9.36755015052995	0	1.05328739019145	2.01515387534178	4.66011463607034	19.0434820917494	2.31073990470589	3.04289	0.000641639101240223	0.0339949901601533
ENSGALG00010003027	SCIN	1140.73723121205	1313.65581029227	381.978284540994	580.971304171914	1011.67459229842	922.263219058288	1972.2909823311	868.270173902561	1570.99688950131	1281.79627663537	358.060533081008	636.688853498628	415.518984112262	266.267643881808	697.959317511821	667.177738498855	197.678608441383	351.797988323945	222.674503225266	1312.28828151741	1104.46347639443	512.611245209238	1.10739120528876	0.000645261661962379	0.0340817282746037
ENSGALG00010011566	NR1H4	0	6.55890918120248	5.54932132505076	0	0	2.98145437195567	0	0	0	0	4.10384565135826	0.999511543953891	1.83857957571797	0.989842542311552	2.00275270448155	10.4083890561444	95.8741250940707	4.21314956076581	37.2803466938229	6.52416049049848	1.50896848782089	16.4234702913126	-3.42875	0.000663067315245352	0.0346259209451163
ENSGALG00010017301	LHCGR	1.8716	27.172623750696	9.24886887508461	7.62763200225707	0	0	5.5168978526744	3.99664061635241	0.972151540532991	9.65208039635067	0	0	0	0	0	0	0	0	2.01515387534178	2.79606878164221	6.60584901630901	0.481122265698398	3.74644095412651	0.000664086097612265	0.0346259209451163
ENSGALG00010028148	ENSGALG00010028148	16.844356162278	13.117818362405	36.9954755003384	64.8348720191851	23.5273160999633	16.8949081077488	81.8339848146703	44.9622069339646	38.8860616213196	141.885581826355	17.4413440182726	50.9750887416484	17.4665059693207	14.8476381346733	17.0233979880932	8.32671124491551	7.90714433765532	20.0124604136376	11.0833463143798	9.32022927214068	47.9782581448228	17.4403866434737	1.45969126240339	0.000664337741212069	0.0346259209451163
ENSGALG00010014946	PCK1	0	12.1808313365189	13.8733033126269	0	0.980304837498471	0.993818123985225	4.59741487722867	2.99748046226431	5.83290924319795	0	4.10384565135826	11.9941385274467	14.7086366057438	1.9796850846231	19.0261506925748	13.5309057729877	446.753655077526	40.0249208272752	106.803155393114	11.1842751265688	4.14560621933204	67.0109368759218	-2.46767	0.000664551890628444	0.0346259209451163
ENSGALG00010021499	ENSGALG00010021499	41.175092841124	3.74794810354427	28.6714935127623	38.1381600112854	35.2909741499449	35.7774524634681	168.265384506569	18.9840429276739	43.7468193239846	136.094333588544	37.9605722750639	16.9916962472161	34.9330119386415	7.91874033849242	3.00412905672233	17.6942613954455	6.9187512954484	0	4.03030775068355	13.048320980997	54.9891701428901	14.2499791278711	1.94743641784315	0.00066565035022069	0.0346259209451163
ENSGALG00010007985	APELA	0	0	6.47420821255923	0	0.980304837498471	1.98763624797045	3.67793190178294	1.9983203081762	0	0	7.18172988987695	0.999511543953891	13.7893468178848	3.95937016924621	3.00412905672233	14.5717446786021	19.7678608441383	4.21314956076581	6.04546162602533	8.38820634492662	1.51184015079873	8.19205105321424	-2.41309	0.000672205808092831	0.0348612836910016
ENSGALG00010002895	ENSGALG00010002895	6.55058	12.1808313365189	0.924886887508461	0	5.88182902499082	16.8949081077488	2.7584489263372	0.999160154088102	3.88860616213196	1.93041607927013	0	1.99902308790778	13.7893468178848	129.669373042813	19.0261506925748	128.023185390576	53.3732242791734	0	7.05303856369622	11.1842751265688	5.20096696305914	36.4117617001195	-2.8033	0.000682757824348972	0.0352679318996032
ENSGALG00010015900	ENSGALG00010015900	19.651748855991	77.7699231485436	62.8923083505753	147.467552043637	29.4091451249541	64.5981780590396	45.054665796841	26.9773241603788	38.8860616213196	80.1122672897105	29.7528809723474	16.9916962472161	27.5786936357696	23.7562210154773	36.049548680668	20.8167781122888	35.5821495194489	37.9183460468923	31.2348850677975	26.0966419619939	59.281917445099	28.5778	1.04816438223029	0.000699851611756328	0.0357549189506224
ENSGALG00010028447	OLFM1	123.525278523372	340.126290396643	161.855205313981	139.83992004138	161.750298187248	110.31381176236	163.667969629341	104.911816179251	131.240457971954	109.068508478763	95.4144113940794	114.943827554697	49.6416485443852	63.3499227079393	36.049548680668	165.493385992696	1272.0618453203	41.0782082174666	53.4015776965571	31.6887795252783	154.629955648429	192.312315563407	1.01693443735581	0.000709620142689355	0.0361464076243486
ENSGALG00010006134	K123	6.55058	10.3068572847467	54.5683263629992	64.8348720191851	37.2515838249419	76.5239955468623	22.0675914106976	41.9647264717003	36.9417585402537	88.7991396464262	22.5711510824704	10.9946269834928	7.35431830287189	14.8476381346733	18.024774340334	8.32671124491551	0.988393042206915	18.9591730234461	4.03030775068355	39.1449629429909	43.980943405981	14.5242056848085	1.5959913435271	0.000716787133076891	0.0362918879597578
ENSGALG00010008031	MAP3K21	34.624509889127	57.1562085790501	72.1411772256599	45.7657920135424	125.479019199804	80.4992680428032	133.325031439631	91.9227341761054	101.103760215431	139.955165747085	22.5711510824704	38.9809502142017	29.4172732114875	44.5429144040198	66.0908392478913	27.0618115459754	15.8142886753106	22.1190351940205	61.4621931979242	89.4742010125506	88.197266652824	41.7534657785852	1.07841414845331	0.000723507596232236	0.0362918879597578
ENSGALG00010027714	SYPL2	43.046687970266	72.1480009932272	93.4135756383545	105.515576031223	50.9758515499205	43.7279974553499	42.2962168705038	50.9571678584932	25.2759400538578	178.563487332487	46.1682635777804	43.9785079339712	37.6908813022184	16.8273232192964	33.0454196239456	39.5518784133487	40.5241147304835	34.7584838763179	22.1666926287595	29.8247336708502	70.5920501753683	34.4536298976972	1.03387625087952	0.000727594846052852	0.0362918879597578
ENSGALG00010003791	ITGB8	57.083651438831	700.866295362779	219.198192339505	0	75.4834724873822	178.88726231734	44.1351828213952	11.9899218490572	119.574639485558	55.9820662988339	6.15576847703738	18.9907193351239	15.6279263936028	24.7460635577888	13.0178925791301	93.6755015052995	3.95357216882766	0	26.1970003794431	15.8443897626392	146.320068440068	21.8208834158892	2.7460693929801	0.00073349093213546	0.0362918879597578
ENSGALG00010002796	PRDM8	43.046687970266	462.871590787718	77.6904985507107	72.4625040214422	147.045725624771	474.051245140952	746.620176061936	79.9328123270482	281.923946754567	268.327835018549	191.854784200998	82.9594581481729	52.3995179079622	86.116301181105	151.207829188357	112.410601806359	33.6053634350351	130.60763638374	58.4394623849115	41.009008797419	265.397302225796	94.0609963434061	1.49724799072929	0.000734715719854423	0.0362918879597578
ENSGALG00010025935	CATH3	30.881319630843	129.304209572277	317.236202415402	0	11.7636580499816	13.9134537357931	8.2753467790116	13.9882421572334	71.9392139994413	12.5477045152559	9.23365271555607	2.99853463186167	14.7086366057438	8.90858288080397	23.0316561015379	12.4900668673733	4.94196521103457	21.065747803829	19.1439618157469	14.9123668354251	60.984935085524	13.1435171468912	2.21549475969316	0.000736651855325146	0.0362918879597578
ENSGALG00010014976	ITGB2	1120.14968479149	989.458299335688	1444.67331828822	1678.07904049656	1872.38223962208	1296.93265180072	2527.65869950032	1727.54790641833	2439.12821519727	4203.48101261072	703.809529207941	1509.26243137038	917.451208283268	619.641431487032	1063.4616860797	704.647939100975	170.991996301796	315.986217057435	619.659816667596	2043.92627938045	1929.94910680614	866.883853493658	1.15458033874753	0.00073784625992983	0.0362918879597578
ENSGALG00010019692	MMEL1	7.48638	33.7315329318984	116.535747826066	36.8668880109092	53.9167660624159	25.8392712236158	45.054665796841	27.9764843144669	53.4683347293145	2.8956241189052	29.7528809723474	14.9926731593084	206.840202268272	52.4616547425123	165.227098119728	49.9602674694931	255.993797931591	225.403501500971	157.182002276659	118.366911756187	40.3771695531001	127.618099019707	-1.65976	0.000751477804415434	0.0366039553997167
ENSGALG00010017209	ENSGALG00010017209	12.165368339423	2.8109610776582	10.1737557625931	63.5636000188089	8.82274353748624	7.9505449918818	5.5168978526744	4.99580077044051	15.5544246485279	6.75645627744547	0	7.99609235163113	4.59644893929493	3.95937016924621	1.00137635224078	0	0	5.26643695095726	1.00757693767089	39.1449629429909	13.8310553276939	6.29722646440321	2.21467750816409	0.000752322822703732	0.0366039553997167
ENSGALG00010020950	EFHD2	98.258744279955	106.816520951012	53.6434394754907	136.026104040251	87.2471305373639	66.5858143070101	106.660025151705	96.9185349465459	113.74173024236	160.224534579421	34.8826880365452	55.9726464614179	60.6731259986931	37.614016607839	47.0646885553165	51.0011063751075	9.88393042206915	25.2788973645948	43.3258083198482	132.347255664398	102.612257851111	49.8044163805829	1.04032144311989	0.000754580354910229	0.0366039553997167
ENSGALG00010005443	BANK1	22.459141549704	96.509663666265	98.0380100758968	41.9519760124139	49.995546712422	64.5981780590396	46.8936317477324	41.9647264717003	44.7189708645176	161.189742619056	22.5711510824704	52.9741118295562	48.7223587565263	23.7562210154773	28.0385378627417	33.306844979662	3.95357216882766	10.5328739019145	10.0757693767089	35.4168712341346	66.8319587778748	26.934831220802	1.31031939252573	0.000754852627956408	0.0366039553997167
ENSGALG00010025943	CATH1	2.80739	0.936987025886068	127.634390476168	0	5.88182902499082	0	8.2753467790116	1.9983203081762	69.9949109183753	4.82604019817533	1.02596141283956	1.99902308790778	0	2.96952762693466	0	0	0	1.05328739019145	1.00757693767089	0	22.2355217424496	0.805537645554434	3.57785961517752	0.000759501659036304	0.0366224873006101
ENSGALG00010017053	ENSGALG00010017053	480.999948189494	267.041302377529	518.861543892247	818.699168242259	647.001192748991	379.638523362356	473.533732354553	319.731249308193	525.933983428348	192.076399887378	1010.57199164697	817.600442954283	574.556117411866	1116.54238772743	1275.75347275475	276.863148893441	2144.81290158901	1004.83617024264	1132.51647794208	300.11138256293	462.351704379135	965.41644937254	-1.06244	0.000765371332904655	0.0368021408981549
ENSGALG00010011646	ENSGALG00010011646	8.42218	3.74794810354427	22.1972853002031	8.89890400263325	3.92121934999388	7.9505449918818	18.3896595089147	10.9907616949691	7.77721232426393	51.1560261006585	0	5.99706926372335	10.1121876664488	2.96952762693466	4.00550540896311	4.16335562245775	0	0	2.01515387534178	5.59213756328441	14.3451739458202	3.48549370271539	2.03233346301948	0.000774367950558752	0.0371307269253954
ENSGALG00010008202	KCNG2	56.1479	210.822080824365	73.0660641131684	66.1061440195613	54.8970708999144	56.6476330671578	52.4105296004068	35.9697655471717	79.7164263237052	19.3041607927013	9.23365271555607	8.99560389558502	37.6908813022184	38.6038591501505	62.0853338389282	31.2251671684332	11.860716506483	17.9058856332547	28.2121542547849	40.0769858702049	70.5087729062412	28.5890240335599	1.30171743648045	0.000779733631019144	0.03728386493057
ENSGALG00010008422	EXO1	13.101165903994	4.68493512943034	33.2959279503046	24.1541680071474	27.4485354499572	8.94436311586702	29.4234552142635	26.9773241603788	39.8582131618526	19.3041607927013	24.6230739081495	12.9936500714006	4.59644893929493	4.94921271155776	2.00275270448155	10.4083890561444	6.9187512954484	8.42629912153161	8.06061550136711	4.66011463607034	22.7192248885897	8.76393079454462	1.37875575868752	0.000801995714162048	0.0381937763598491
ENSGALG00010005324	ENSGALG00010005324	32.752914759985	17.8027534918353	22.1972853002031	35.595616010533	49.995546712422	22.8578168516602	33.1013871160464	4.99580077044051	16.5265761890608	21.2345768719715	15.3894211925935	14.9926731593084	7.35431830287189	4.94921271155776	8.01101081792621	19.7759392066743	0	2.1065747803829	4.03030775068355	14.9123668354251	25.7060274074158	9.15218247574236	1.48903704615884	0.000822069672573909	0.0389824530370268
ENSGALG00010016100	SFRP4	16.844356162278	39.3534550872149	167.404526639031	8.89890400263325	26.4682306124587	104.350903018449	31.262421165155	18.9840429276739	49.5797285671825	135.129125548909	35.9086494493847	12.9936500714006	6.4350285150129	16.8273232192964	4.00550540896311	14.5717446786021	10.8723234642761	16.8525982430632	57.4318854472406	10.2522521993548	59.8275693730986	18.6150960696595	1.68692532052695	0.00083094759223174	0.0391097159595822
ENSGALG00010006266	CENPW	37.4319	13.117818362405	51.7936657004738	58.4785120173042	79.4046918373761	36.7712705874533	88.2703656427905	55.9529686289337	39.8582131618526	83.9730994482508	73.8692217244486	22.9887655109395	31.2558527872055	17.8171657616079	10.0137635224078	19.7759392066743	15.8142886753106	7.37301173134016	18.136384878076	12.1162980537829	54.505250796968	22.9160691851793	1.25024770966105	0.000841473587491819	0.0394055255470801
ENSGALG00010011278	ENSGALG00010011278	201.196476382765	118.060365261645	183.127603726675	39.4094320116615	251.938343237107	348.830161518814	193.091424843604	129.890820031453	245.954339754847	38.6083215854027	296.502848310634	191.906216439147	458.725604141634	195.988823377687	560.770757254835	379.90620054927	511.987595863182	363.384149616051	326.454927805368	409.158065046976	175.010728835397	369.478518840478	-1.07741	0.00084476484919757	0.0394055255470801
ENSGALG00010006147	ENSGALG00010006147	284.482459629584	245.49060078215	569.730322705212	315.275456093292	224.48980778715	723.499594261243	770.526733423525	288.757284531462	729.113655399743	736.453734241556	408.332642310146	217.893516581948	162.714292451041	75.228033215678	344.473465170827	147.79912459725	28.6633982240005	57.9308064605298	395.977736504659	143.531530790967	488.781964885492	198.254454630705	1.30200756694619	0.000872281077129352	0.0402877953046121
ENSGALG00010003260	ENSGALG00010003260	625.112773133428	568.751124712843	397.701361628638	2116.66788062634	810.712100611235	610.204328126928	1219.23442544104	1679.5882190221	1196.71854639611	6619.39673581729	552.993201520525	1106.45927915696	873.325298466037	502.840011494268	587.807918765336	270.618115459754	100.816090305105	502.418085121322	565.250662033368	719.521699809261	1584.4087495516	578.205036213193	1.45421739578733	0.000873561193300441	0.0402877953046121
ENSGALG00010009284	CCN3	47.725675793121	421.644161648731	85.0895936507784	561.902224166271	215.667064249664	197.76980667306	46.8936317477324	1218.97538798748	414.136556267054	142.85078986599	195.958629852357	12.9936500714006	13.7893468178848	107.892837111959	117.161033212171	189.432680821828	14.8258956331037	184.325293283504	22.1666926287595	27.9606878164221	335.265489204989	88.6506747249389	1.91941141588916	0.00087389701598816	0.0402877953046121
novel.458	-	21.523343985133	37.4794810354427	8.32398198757615	20.3403520060189	29.4091451249541	8.94436311586702	27.584489263372	20.9823632358502	82.6328809453042	23.1649929512416	4.10384565135826	4.99755771976945	2.75786936357696	5.93905525386931	14.0192689313709	13.5309057729877	12.8491095486899	7.37301173134016	23.1742695664304	125.823095173899	28.038539365076	21.4567988713292	1.4110972027133	0.000881497311605121	0.040459312435865
ENSGALG00010016777	TNMD	71.120614907396	491.918188590186	61.0425345755584	55.9359680165518	53.9167660624159	80.4992680428032	22.0675914106976	6.99412107861672	43.7468193239846	36.6779055061325	13.3374983669143	14.9926731593084	17.4665059693207	27.7155911847235	18.024774340334	31.2251671684332	83.0250155453809	36.8650586567008	13.0985001897216	18.6404585442814	92.3919777514342	27.4391243125119	1.75234804304644	0.000886878751982743	0.040597761750762
ENSGALG00010022782	TMPRSS13	84.2218	80.5808842262018	252.49412028981	389.009232115111	113.715361149823	156.02944546568	187.57452699093	150.873183267303	147.767034161015	459.439026866292	132.349022256304	149.926731593084	138.812757966707	70.2788205041202	124.170667677856	32.2660060740476	30.6401843084144	62.1439560212956	57.4318854472406	104.386567847976	202.170459534355	90.2406599697045	1.16261	0.000897304479680981	0.0408571053002751
ENSGALG00010004108	PERPB	251.729544869599	573.436059842274	322.785523740453	347.057256102697	158.809383674752	328.953799039109	239.065573615891	325.726210232721	297.478371403095	159.259326539786	290.347079833597	281.862255394997	247.288952934067	103.933466942713	88.1211189971883	118.655635240046	85.9901946720016	137.98064811508	79.5985780760002	54.057329778416	300.430104906038	148.783525998411	1.01377	0.000924737089682473	0.0417737812670772
ENSGALG00010015177	TC2N	328.464945164421	106.816520951012	37.9203623878469	132.212288039123	217.627673924661	273.299984095937	122.291235734283	101.914335716986	92.3543963506341	80.1122672897105	252.386507558533	160.921358576576	547.896713563956	194.009138293064	413.568433475441	412.172206623318	279.715230944557	273.854721449777	311.341273740305	225.549548385805	149.301400965461	307.141513261133	-1.04072	0.00095236709583364	0.0427021579635371
ENSGALG00010016421	ENSGALG00010016421	0.935798	0.936987025886068	0	0	0.980304837498471	0	3.67793190178294	0	0	0	2.05192282567913	2.99853463186167	4.59644893929493	14.8476381346733	1.00137635224078	13.5309057729877	3.95357216882766	4.21314956076581	2.01515387534178	0.932022927214068	0.653102132973847	5.01407251888868	-2.89314	0.00095382269200997	0.0427021579635371
ENSGALG00010005221	ENSGALG00010005221	6.55058	2.8109610776582	8.32398198757615	0	5.88182902499082	4.96909061992612	24.8260403370348	1.9983203081762	5.83290924319795	17.3737447134312	5.12980706419782	0	0	0	1.00137635224078	1.04083890561444	3.95357216882766	0	0	1.86404585442814	7.85674602639885	1.29896403453088	2.60597350309067	0.000960365505717957	0.0427088970755296
ENSGALG00010013517	STMN1	419.237308927808	1044.74053386297	233.996382539641	724.625040214422	621.51326697403	393.551977098149	654.671878517363	435.633827182413	472.465648699034	1112.88486969923	797.172017776341	250.877397532427	371.39307429503	111.852207281205	97.1335061673553	328.905094174163	239.191116214073	264.375134938054	138.038040460912	241.393938148444	611.332073371506	284.033	1.10592728570462	0.000996430014624241	0.0440347246098219
ENSGALG00010022022	STAMBPL1	34.624509889127	48.7233253460755	12.0235	68.6486880203136	17.6454870749725	23.8516349756454	44.1351828213952	45.9613670880527	36.9417585402537	39.5735296250377	31.8048037980265	13.9931616153545	28.4979834236286	11.8781105077386	21.0289033970563	9.36755015052995	3.95357216882766	12.6394486822974	15.1136540650633	23.3005731803517	37.2129012918483	17.1577760988875	1.11088486377238	0.00101242604506245	0.0444299443051392
ENSGALG00010003250	CD1C	15.908558597707	37.4794810354427	28.6714935127623	31.7818000094045	32.3500596374495	20.8701806036897	15.6312105825775	18.9840429276739	26.2480915943908	51.1560261006585	5.12980706419782	29.9853463186167	8.27360809073087	10.8882679654271	11.0151398746485	4.16335562245775	14.8258956331037	11.586161292106	7.05303856369622	24.2325961075658	27.9080944601756	12.715321653255	1.13001859473932	0.00101834047147552	0.0444804899067397
ENSGALG00010010411	CD180	14.036963468565	34.6685199577845	30.5212672877792	10.1701760030094	25.4879257749602	32.7959980915124	43.2156998459495	27.9764843144669	43.7468193239846	62.7385225762793	2.05192282567913	9.99511543953891	19.3050855450387	17.8171657616079	15.0206452836116	6.24503343368663	0	15.7993108528718	25.1894234417722	13.980343908211	32.5358376644291	12.5404046492018	1.3761054550595	0.00103142986233583	0.0448377502607879
ENSGALG00010018253	gga-mir-3531	1.8716	0	0.924886887508461	0	0	0.993818123985225	1.83896595089147	0	0.972151540532991	0	0	2.99853463186167	10.1121876664488	2.96952762693466	14.0192689313709	1.04083890561444	10.8723234642761	0	6.04546162602533	4.66011463607034	0.660141763206014	5.27182574886022	-2.96652	0.00103174364167606	0.0448377502607879
ENSGALG00010028489	ENSGALG00010028489	32.752914759985	40.2904421131009	22.1972853002031	39.4094320116615	12.7439628874801	10.9319993638375	16.5506935580232	37.9680858553479	31.1088492970557	39.5735296250377	9.23365271555607	9.99511543953891	7.35431830287189	2.96952762693466	8.01101081792621	11.4492279617588	20.7562538863452	12.6394486822974	13.0985001897216	30.7567565980643	28.3527194771733	12.6263812221015	1.16233020249539	0.00103545664384833	0.0448854766371224
ENSGALG00010004758	FLT3	27.138129372559	10.3068572847467	6.47420821255923	12.7127200037618	13.7242677249786	9.93818123985225	13.792244631686	42.9638866257884	20.4151823511928	31.8518653079572	0	4.99755771976945	0	3.95937016924621	8.01101081792621	3.12251671684332	0	5.26643695095726	2.01515387534178	22.3685502531376	18.9317542755082	4.97405965032219	1.9226747747741	0.00104390418279457	0.0451376806091979
novel.549	-	0	2.8109610776582	3.69954755003384	0	0.980304837498471	1.98763624797045	0	1.9983203081762	0	1.93041607927013	2.05192282567913	1.99902308790778	5.51573872715392	4.94921271155776	5.00688176120388	14.5717446786021	3.95357216882766	11.586161292106	3.02273081301267	6.52416049049848	1.34071861006073	5.91811485565494	-2.1165	0.00106225999825365	0.0457085708454636
ENSGALG00010007514	VIT	29.945522066272	1092.52687218316	245.095025189742	7.62763200225707	54.8970708999144	223.609077896676	5.5168978526744	11.9899218490572	226.511308944187	74.3210190519002	0	3.99804617581556	5.51573872715392	11.8781105077386	5.00688176120388	169.656741615153	1.97678608441383	3.15986217057435	9.06819	12.1162980537829	197.204034793583	22.2376657534875	3.14960717495548	0.0010719994974978	0.0460048584351179
ENSGALG00010024603	ENSGALG00010024603	16.844356162278	0	0	0	3.92121934999388	0.993818123985225	4.59741487722867	24.9790038522026	0.972151540532991	12.5477045152559	0	0.999511543953891	0	0	2.00275270448155	100.961373844601	0	1.05328739019145	0	0	6.48556684214772	10.5016925483227	3.69353827486277	0.00109520988413582	0.0464722836245431
novel.90	-	33.688712324556	74.9589620708854	19.4226246376777	76.2763200225707	43.1334128499327	26.8330893476011	24.8260403370348	49.9580077044051	61.2455470535784	13.5129125548909	23.5971	10.9946269834928	13.7893468178848	13.8577955923617	20.0275270448155	18.7351003010599	25.6982190973798	9.47958651172306	4.03030775068355	42.8730546518471	42.3855628903133	18.3082677246558	1.20597325068735	0.00109642752347314	0.0464722836245431
ENSGALG00010027087	RAB7B	196.51748855991	306.394757464744	617.824440855652	676.316704200127	256.839867424599	431.317065809587	433.995964410386	296.750565764166	278.035340592435	1368.66500020252	483.227825447435	392.808036773879	193.970145238246	209.846618970049	105.144516985282	230.025398140791	197.678608441383	202.231178916759	134.007732710228	128.619163955541	486.265719528413	227.755922557959	1.09427678892062	0.00110637019225593	0.0467693442791991
ENSGALG00010026786	ENSGALG00010026786	0	20.6137145694935	4.6244344375423	0	3.92121934999388	8.94436311586702	5.5168978526744	0.999160154088102	2.91645462159897	25.0954090305117	0	0	0.919289787858986	4.94921271155776	0	0	0	0	0	0.932022927214068	7.26316531317699	0.680052542663082	3.40535119220105	0.00110888518709274	0.0467693442791991
ENSGALG00010028412	S100A4	1133.25085069548	7528.69075299456	1326.28779668713	6686.8907219787	897.959231148599	1320.78428677636	2212.27603892244	1289.91575892774	726.197200778144	5001.70806138892	1963.69014417493	1565.23507783179	1406.51337542425	1342.22648737446	531.730843039852	1251.08836454856	838.157299791464	1054.34067758164	306.30338905195	304.771	2812.39607002981	1056.40571560179	1.41260543964625	0.00112285983301038	0.047012224130381
ENSGALG00010017467	SFRP1	99.194541844526	983.836377180371	313.536654865368	0	150.966944974764	114.289084258301	66.2027742320928	43.9630467798765	89.4379417290352	63.7037306159144	62.5836461832134	45.977531021879	64.350285150129	43.5530718617083	21.0289033970563	120.737313051275	42.5009008148973	41.0782082174666	48.3636930082027	28.8927107436361	192.513109648025	51.9066263449464	1.89159014006761	0.00113426744758854	0.0473742944168002
ENSGALG00010001248	PTPRZ1	13.101165903994	372.920836302655	133.183711801218	0	103.912312774838	143.109809853872	4.59741487722867	5.99496092452861	135.129064134086	16.4085366737961	0	6.99658080767724	28.4979834236286	4.94921271155776	0	35.3885227908909	0	12.6394486822974	3.02273081301267	0.932022927214068	92.8357813246217	9.24265021562786	3.32858543914917	0.00116882807189345	0.0485813624264478
ENSGALG00010017730	TARP	379.933811215826	562.192215531641	266.367423602437	423.333576125267	670.528508848954	202.738897292986	370.551639104631	514.567479355373	1020.75911755964	559.820662988339	69.7653760730903	87.9570158679424	141.570627330284	115.811577450452	241.331700890027	179.024291765683	127.502702444692	189.591730234461	351.64435124714	703.677310046622	497.079333162509	220.787668335039	1.17054231072856	0.00117955485822731	0.0486736507123318
ENSGALG00010029318	C17orf58	15.908558597707	48.7233253460755	8.32398198757615	19.0690800056427	35.2909741499449	4.96909061992612	15.6312105825775	19.983203081762	23.3316369727918	27.9910331494169	15.3894211925935	3.99804617581556	10.1121876664488	13.8577955923617	8.01101081792621	13.5309057729877	0	4.21314956076581	8.06061550136711	5.59213756328441	21.9222094493421	8.27652698435508	1.40706726135938	0.00118405387641764	0.0487421315169911
ENSGALG00010003845	CFI	46.7899	41.227429138987	131.333938026201	27.9679840082759	51.956156387419	72.5487230509214	54.2494955512983	27.9764843144669	34.0253039186547	30.8866572683221	109.777871173833	66.9672734449107	89.1711094223216	45.5327569463314	56.0770757254835	137.390735541106	162.096458921934	51.6110821193811	229.727541788963	147.259622499823	51.8962049893097	109.561152758409	-1.07607	0.00120184373984617	0.0490142729264759
ENSGALG00010015105	ENSGALG00010015105	136.626444427366	114.312	36.9954755003384	222.472600065831	26.4682306124587	130.190174242064	121.371752758837	245.793397905673	401.498586240125	237.441177750226	29.7528809723474	35.9824155823401	69.8660238772829	44.5429144040198	77.1059791225398	52.0419452807219	43.4892938571043	190.645017624653	46.3485391328609	90.4062239397646	167.317025666102	68.0181233793634	1.29850518400785	0.00120208603647014	0.0490142729264759
ENSGALG00010008268	ENSGALG00010008268	12.165368339423	80.5808842262018	7.39909510006769	0	18.6257919124709	23.8516349756454	8.2753467790116	44.9622069339646	39.8582131618526	21.2345768719715	2.05192282567913	1.99902308790778	8.27360809073087	4.94921271155776	3.00412905672233	11.4492279617588	5.93035825324149	4.21314956076581	17.1288079404051	14.9123668354251	25.6953118300609	7.39118063241942	1.79769501302938	0.0012110674716427	0.0492634697114184
ENSGALG00010026069	ENSGALG00010026069	0	0.936987025886068	0.924886887508461	0	0	0	0	0.999160154088102	2.91645462159897	0	3.07788423851869	0	1.83857957571797	2.96952762693466	2.00275270448155	2.08167781122888	16.8026817175176	10.5328739019145	9.06819	0.932022927214068	0.57774886890816	4.93061929425659	-3.06831	0.00121489972543499	0.0493025264463759
ENSGALG00010002439	GPR82	4.67899	3.74794810354427	4.6244344375423	57.207240016928	2.94091451249541	3.9752724959409	8.2753467790116	7.99328123270482	19.4430308106598	17.3737447134312	0	6.99658080767724	0.919289787858986	0	2.00275270448155	2.08167781122888	0	6.31972434114871	3.02273081301267	6.52416049049848	13.0260200925113	2.78669167559065	2.2133040446562	0.00122234588260318	0.0494877108980334
ENSGALG00010018016	IFIT5	456.669211510648	298.898861257656	1356.80906397491	2058.18936860903	578.379854124098	3345.19180533427	452.385623919301	196.834550355356	284.840401376166	826.218081927617	368.320147209403	311.847601713614	374.150943658607	264.287958797184	535.736348448816	164.452547087081	458.614371584009	386.556472200263	270.030619295798	720.453722736475	985.441682238905	385.445073273125	1.35403006061455	0.00124332203265499	0.0499832927694508
ENSGALG00010003552	PI15	49.597270922263	118.997352287531	179.428056176641	24.1541680071474	106.853227287333	48.697088075276	55.168978526744	38.967246009436	95.2708509722331	40.5387376646728	32.830765210866	35.9824155823401	30.3365629993465	36.6241740655274	31.0426669194641	68.6953677705529	23.721433012966	3.15986217057435	31.2348850677975	36.3488941613487	75.7672975929278	32.9977026960784	1.20077599545865	0.00126620583061925	0.0506659423972262
ENSGALG00010005851	SLC15A1	0.935798	1.87397405177214	0	11.4414480033856	4.90152418749235	0	1.83896595089147	3.99664061635241	0	13.5129125548909	0	0.999511543953891	0	0	0	1.04083890561444	0	0	0	0	3.85012629293559	0.204035044956833	3.80775331706349	0.00127719217181861	0.0509866995847401
ENSGALG00010009619	ENSGALG00010009619	79.542792988535	100.257611769809	102.662444513439	231.371504068464	78.4243869998777	106.338539266419	114.015888955271	86.9269334056649	69.9949109183753	157.328910460516	660.719149868679	390.809013685971	79.9782115437318	130.659215585125	94.129377110633	134.268218824263	419.078649895732	139.033935505272	260.96242685676	149.123668354251	112.686392334637	245.876186723042	-1.12683	0.00128816074018862	0.0512690783810086
ENSGALG00010018514	EAF2	34.624509889127	48.7233253460755	130.409051138693	227.557688067336	116.656275662318	292.182528451656	56.0884615021898	144.878222342775	133.18476105302	172.772239094677	76.9471059629673	40.9799733021095	42.2873302415134	62.3600801656278	76.104602770299	84.3079513547695	30.6401843084144	117.968187701443	68.5152317616204	39.1449629429909	135.707706254787	63.9255610511755	1.08583455547159	0.00129023895261538	0.0512690783810086
ENSGALG00010028699	ENSGALG00010028699	21.523343985133	5.62192215531641	10.1737557625931	13.983992004138	37.2515838249419	27.8269074715863	12.8727616562403	6.99412107861672	20.4151823511928	17.3737447134312	52.3240320548178	18.9907193351239	37.6908813022184	0.989842542311552	101.139011576318	33.306844979662	65.2339407856564	18.9591730234461	80.6061550136711	72.6977883226973	17.403731500319	48.1938388935923	-1.46971	0.00129824330227008	0.051280691991458
ENSGALG00010022678	ENSGALG00010022678	0	0	2.77466066252538	0	0	0	3.67793190178294	0	7.77721232426393	0	1.02596141283956	1.99902308790778	1.83857957571797	0.989842542311552	2.00275270448155	10.4083890561444	48.4312590681388	10.5328739019145	29.2197311924558	13.048320980997	1.42298048885722	11.9496733522909	-3.05429	0.00129949324340465	0.051280691991458
ENSGALG00010008664	TM4SF1a	0	9.36987025886068	5.54932132505076	0	2.94091451249541	9.93818123985225	1.83896595089147	1.9983203081762	3.88860616213196	0	17.4413440182726	0.999511543953891	1.83857957571797	2.96952762693466	1.00137635224078	17.6942613954455	104.769662473933	11.586161292106	27.204577317114	17.7084356170673	3.55241797574587	20.3213437212786	-2.50902	0.0013114026014483	0.0515331448895193
ENSGALG00010010859	ENSGALG00010010859	29.009724501701	35.6055069836706	28.6714935127623	0	38.2318886624404	19.8763624797045	57.9274274530812	14.9874023113215	43.7468193239846	22.1997849116065	27.7009581466682	12.9936500714006	12.8700570300258	14.8476381346733	4.00550540896311	5.20419452807219	10.8723234642761	8.42629912153161	5.03788468835444	8.38820634492662	29.0256410140273	11.0346716938892	1.39952472191001	0.00133839668664334	0.0522157216429991
ENSGALG00010023648	SCN2B	2.80739	38.4164680613288	0.924886887508461	0	12.7439628874801	6.95672686789657	0.919482975445734	6.99412107861672	10.6936669458629	4.82604019817533	0	0	1.83857957571797	0.989842542311552	1.00137635224078	4.16335562245775	0	2.1065747803829	2.01515387534178	2.79606878164221	8.52827485960276	1.49109515300949	2.52038064661288	0.00135793437201104	0.0528578263717493
ENSGALG00010013944	METTL24	23.394939114275	89.9507544850625	36.9954755003384	20.3403520060189	11.7636580499816	14.9072718597784	2.7584489263372	2.99748046226431	28.1923946754567	7.72166431708053	4.10384565135826	10.9946269834928	3.67715915143594	1.9796850846231	0	16.653422489831	0	11.586161292106	0	4.66011463607034	23.9022439396594	5.36550152889174	2.16049002160129	0.0013883942457868	0.053439438353191
ENSGALG00010018119	ENSGALG00010018119	0.935798	20.6137145694935	20.3475115251861	0	0.980304837498471	1.98763624797045	0	0	4.86075770266495	0	0	0	0	0	0	0	0	0	0	0	4.97257224473845	0	4.76727273417309	0.00138846138793032	0.053439438353191
ENSGALG00010012754	ENSGALG00010012754	0.935798	4.68493512943034	1.84977377501692	3.81381600112854	1.96060967499694	5.96290874391135	1.83896595089147	3.99664061635241	2.91645462159897	2.8956241189052	11.2855755412352	2.99853463186167	7.35431830287189	15.8374806769848	4.00550540896311	13.5309057729877	2.96517912662075	3.15986217057435	16.1212310027342	12.1162980537829	3.08555261968031	8.93748906886166	-1.54445	0.00139155475613867	0.053439438353191
ENSGALG00010001831	CSF2RA	273.252888854732	193.956314358416	478.166520841874	626.737096185456	399.964373699376	433.304702057558	466.177868550987	276.767362682404	395.665676996927	1420.78623434282	208.270166806431	312.847113257568	209.598071631849	138.577955923617	356.489981397717	141.554091163564	70.175905996691	170.632557211015	244.841195854026	495.836197277884	496.477903857055	234.882323652036	1.0794983228079	0.00140650932539044	0.0538429970587619
ENSGALG00010004988	HJURP	54.276258745118	24.3616626730378	51.7936657004738	58.4785120173042	102.932007937339	38.7589068354238	96.5457124218021	31.9731249308193	95.2708509722331	55.0168582591988	43.0903793392617	27.9863232307089	39.5294608779364	12.8679530500502	30.0412905672233	41.6335562245775	6.9187512954484	29.4920469253606	23.1742695664304	46.6011463607034	60.940756049275	30.1335177437701	1.01582646424896	0.0014122019144783	0.0538707956976322
ENSGALG00010024600	CD9	233.013593578179	3284.13952573067	1261.54571456154	573.343672169656	789.145394186269	1383.39482858743	572.837893702692	287.758124377374	772.860474723728	557.890246909069	333.437459172858	363.822201999216	44.1259098172313	570.149304371454	37.0509250329087	704.647939100975	16.8026817175176	412.888656955049	321.417043117013	305.703520126214	971.592946852661	311.004564141044	1.64356009362795	0.00142692594900783	0.0541916169041337
ENSGALG00010030003	ENSGALG00010030003	0.935798	0.936987025886068	0.924886887508461	15.2552640045141	1.96060967499694	0	4.59741487722867	0	0.972151540532991	4.82604019817533	0	0	0	0	0	0	0	0	0	0	3.04091517734136	0	4.03577622074031	0.00144597065229037	1
ENSGALG00010007940	GLIPR2	384.612799038681	941.671961015498	1176.45612091076	798.35881623624	453.881139761792	1193.57556690625	491.923391863468	440.629627952853	274.146734430303	2124.42289523678	335.489381998537	160.921358576576	175.584349481066	174.212287446833	263.361980639324	787.91505155013	662.223338278633	557.189029411278	350.636774309469	233.937754730731	827.967905335263	370.147130642258	1.16164439658306	0.0014583194548583	0.0550187071694454
ENSGALG00010006345	SMC2	85.157578375961	29.9835848283542	163.704979088998	86.4464960255801	384.279496299401	134.165446738005	439.512862263061	113.904257566044	215.817641998324	196.902440085554	160.049980402972	94.9535966756196	131.458439663835	40.5835442347736	25.0344088060194	72.8587233930107	62.2687616590356	35.8117712665093	49.3712699458735	101.590499066333	184.987478326928	77.3980995113982	1.25706212760684	0.00146589671801545	0.0551547010085761
ENSGALG00010003441	ENSGALG00010003441	7.48638	0	0	10.1701760030094	0	0.993818123985225	5.5168978526744	9.99160154088102	0	6.75645627744547	0	0	0	0	0	1.04083890561444	0	0	0	0	4.09153303145635	0.104083890561444	4.1888943170516	0.00147247751812258	0.0551889717818607
ENSGALG00010018413	SLC15A2	12.165368339423	11.2438443106328	0	33.0530720097806	7.84243869998777	0.993818123985225	7.35586380356587	4.99580077044051	27.2202431349237	3.86083215854027	5.12980706419782	20.9897424230317	8.27360809073087	13.8577955923617	9.01238717016699	176.942613954455	100.816090305105	18.9591730234461	49.3712699458735	42.8730546518471	10.873128135128	44.6225542221216	-2.04468	0.0014817554104333	0.0554157154150285
ENSGALG00010027721	SUSD3	18.716	46.8493512943034	29.5963804002707	39.4094320116615	37.2515838249419	23.8516349756454	30.3429381897092	49.9580077044051	52.4961831887815	51.1560261006585	11.2855755412352	15.9921847032623	13.7893468178848	3.95937016924621	20.0275270448155	5.20419452807219	0	14.7460234626803	12.0909232520507	51.2612609967738	37.9627488981797	14.8356406516021	1.35137143225528	0.00148989466597752	0.0555135987796147
ENSGALG00010017466	SPIA4	0	8.43288323297461	24.0471	12.7127200037618	0	8.94436311586702	4.59741487722867	3.99664061635241	0	0.965208039635067	25.6490353209891	2.99853463186167	13.7893468178848	4.94921271155776	5.00688176120388	43.7152340358064	91.9205529252431	24.2256099744034	38.2879236314938	43.8050775790612	6.36962889610395	29.4347409389505	-2.21179	0.0014908405590937	0.0555135987796147
ENSGALG00010027559	ENSGALG00010027559	332.208135422705	161.161768452404	475.391860179349	322.903088095549	575.438939611602	626.105418110692	652.832912566471	301.746366534607	683.422532994693	972.929703952147	188.77689996248	850.584323904761	161.795002663182	242.51142286633	131.180302143542	121.778151956889	114.653592896002	80.0498416545503	75.5682703253166	209.705158623165	510.414072592022	217.660296699622	1.22960127446277	0.00150103804094831	0.055772335521469
ENSGALG00010014957	ENSGALG00010014957	51.468866051405	31.8575588801263	41.6199099378807	0	42.1531080124342	30.808361843542	37.6988019932751	45.9613670880527	22.3594854322588	19.3041607927013	68.7394146602508	105.948223659112	61.5924157865521	36.6241740655274	44.0605594985942	44.7560729414209	103.781269431726	74.783404703593	122.924386395848	41.9410317246331	32.3231620031676	70.5150952867258	-1.12055	0.00152184782997607	0.0563636984663377
ENSGALG00010029635	CCL26	359.346264795264	1365.19	2419.50409772213	2417.95934471549	861.687952161156	1283.01919806492	620.65100842587	961.192068232755	1074.22745228895	2576.14025778599	404.228796658788	796.610700531251	305.204209569183	390.987804213063	1094.50435299917	329.945933079777	209.539324947866	461.339876903856	499.758161084761	1660.86485629547	1393.89177409085	615.298401628318	1.1796167312475	0.00156076567474732	0.0571260204109009
ENSGALG00010001245	SERPINI1	212.426047157617	197.70426246196	96.1882363008799	631.822184186961	165.671517537242	232.553441012543	260.213682051143	163.862265270449	174.015125755405	783.748928183674	72.843260311609	148.92722004913	120.426962209527	141.547483550552	107.147269689763	47.8785896582642	331.111669139317	56.8775190703384	88.6667705150382	166.832103971318	291.820568991787	128.225884816486	1.18549688347812	0.00156833101349916	0.0572807876121842
ENSGALG00010028372	PTGS1	245.178961917602	752.400581786513	178.503169289133	109.329392032351	194.100357824697	173.918171697414	120.452269783391	75.9361717106958	102.075911755964	161.189742619056	165.17978746717	54.973134917464	142.489917118143	142.537326092864	58.079828429965	74.9404012042396	94.8857320518638	72.6768299232101	108.818309268456	62.4455361233426	211.308473041682	97.7026802596717	1.11330486357342	0.00158573125443326	0.0577384514435038
ENSGALG00010030006	ENSGALG00010030006	0	0	0	0	0	1.98763624797045	0.919482975445734	0	0	0	5.12980706419782	0.999511543953891	8.27360809073087	0.989842542311552	2.00275270448155	8.32671124491551	0	0	8.06061550136711	1.86404585442814	0.290711922341618	3.56468945463864	-3.43233	0.00159759005957896	0.0577384514435038
ENSGALG00010013312	PDCD1LG2	74.8638	23.4246756471517	63.8171952380838	169.079176050032	83.3259	55.6538149431726	155.392622850329	95.9193747924578	90.4100932695682	443.995698232131	53.3499934676573	91.9550620437579	72.6238932408599	64.3397652502509	52.0715703165204	42.674395130192	37.5589356038628	34.7584838763179	34.2576158808102	67.1056507594129	125.588236737598	55.0695365569642	1.18842702647616	0.00159767939156847	0.0577384514435038
ENSGALG00010024808	CELSR2	40.239295276553	72.1480009932272	36.0706	29.2392560086521	46.0743273624281	27.8269074715863	19.3091424843604	40.9655663176122	112.769578701827	35.7126974664975	48.2201864034595	16.9916962472161	26.6594038479106	27.7155911847235	12.0165162268893	11.4492279617588	8.89553737986224	29.4920469253606	8.06061550136711	23.3005731803517	46.0355360695574	21.2801	1.11435742748596	0.00162382487095058	0.0583150161814596
ENSGALG00010000225	LIF	37.4319	142.422027934682	64.7420821255923	39.4094320116615	77.4440821623792	252.429803492247	23.9065573615891	67.942890477991	55.4126378103805	59.8428984573741	27.7009581466682	22.9887655109395	2.75786936357696	45.5327569463314	34.0467959761864	38.5110395077342	38.5473286460697	36.8650586567008	22.1666926287595	67.1056507594129	82.0984314416737	33.622291614238	1.28830837808854	0.00164365967243952	0.0588465934017799
ENSGALG00010026495	ENSGALG00010026495	4.67899	2.8109610776582	2.77466066252538	0	0.980304837498471	3.9752724959409	2.7584489263372	7.99328123270482	8.74936386479692	6.75645627744547	0	0	0	0.989842542311552	1.00137635224078	3.12251671684332	0.988393042206915	0	0	0.932022927214068	4.14777371977624	0.703415158081663	2.57753415155626	0.0016454832129124	0.0588465934017799
ENSGALG00010027418	ENSGALG00010027418	85.157578375961	58.0931956049362	27.7466066252538	8.89890400263325	27.4485354499572	20.8701806036897	9.19482975445734	17.9848827735858	39.8582131618526	14.478120594526	72.843260311609	75.9628773404957	46.8837791808083	59.3905525386931	27.037161510501	34.3476838852765	120.583951149244	45.2913577782324	149.121386775292	98.7944302846912	30.9731046946853	73.0256440754842	-1.23419	0.00165484245736552	0.0590582653287661
novel.222	-	101.066136973668	177.090547892467	77.6904985507107	160.180272047398	162.730603024746	232.553441012543	143.439344169534	159.865624654096	201.235368890329	232.615137552051	25.6490353209891	42.9789963900173	66.188864725847	34.6444889809043	59.0812047822058	72.8587233930107	33.6053634350351	71.6235425330187	74.5606933876458	285.199015727505	164.846697476754	76.6389928676179	1.10369191938145	0.00167751727041784	0.0594531199585413
ENSGALG00010025648	ENSGALG00010025648	62.698436826257	32.7945459060124	79.5402723257276	38.1381600112854	67.6410337873945	85.4683586627293	38.6182849687208	35.9697655471717	124.435397188223	147.676830064165	25.6490353209891	34.9829040383862	23.9015344843336	20.7866933885426	58.079828429965	22.8984559235176	4.94196521103457	13.6927360724889	37.2803466938229	72.6977883226973	71.2981085287687	31.4911287885778	1.17828945500074	0.00168322359896604	0.0594531199585413
ENSGALG00010013552	FGF16	40.239295276553	230.498808367973	125.784616701151	8.89890400263325	54.8970708999144	623.123963738736	103.901576225368	55.9529686289337	59.3012439725124	80.1122672897105	62.5836461832134	34.9829040383862	3.67715915143594	55.4311823694469	34.0467959761864	42.674395130192	2.96517912662075	101.115589458379	15.1136540650633	46.6011463607034	138.271071510348	39.9191651859628	1.79335957888665	0.0016908576673091	0.0595741787218377
ENSGALG00010016567	E2F2	24.330736678846	32.7945459060124	21.2723984126946	43.2232480127901	55.8773757374128	22.8578168516602	55.168978526744	14.9874023113215	60.2733955130454	72.3906	31.8048037980265	23.9882770548934	37.6908813022184	9.89842542311552	14.0192689313709	11.4492279617588	0	7.37301173134016	11.0833463143798	13.980343908211	40.3176500923157	16.1287586425314	1.31956906746855	0.00170529391139096	0.0598631396379085
ENSGALG00010011394	SERPINC1	13.101165903994	126.493248494619	282.090500690081	47.0370640139186	8.82274353748624	74.5363592988919	31.262421165155	28.975644468555	10.6936669458629	12.5477045152559	125.167292366427	90.9555504998041	67.108154513706	68.2991354194971	72.0990973613359	237.311270480092	734.376030359738	146.406947236612	480.614199269014	178.948402025101	63.5560519033819	220.128607953133	-1.79155	0.00171505104860995	0.0599526474211268
ENSGALG00010002570	ADAM12	402.39295276553	112.438443106328	630.77285728077	190.690800056427	383.299191461902	120.251993002212	1719.43316408352	349.706053930836	338.308736105481	1554.95015185209	351.90476460397	444.782637059481	249.127532509785	158.374806769848	79.1087318270214	389.274	67.2107268700702	51.6110821193811	140.053194336254	137.939393227682	580.22443436451	206.938662002329	1.48758358665879	0.001751809386338	0.0605061567925112
ENSGALG00010005131	IL8L2	14.036963468565	10.3068572847467	52.7185525879823	17.7978080052665	48.0349370374251	82.4869042907736	10.1143127299031	21.9815233899383	72.9113655399743	38.6083215854027	30.7788423851869	5.99706926372335	9.19289787858986	9.89842542311552	21.0289033970563	8.32671124491551	4.94196521103457	0	8.06061550136711	27.028664889208	36.8997545919978	12.5254095194197	1.55776999530367	0.00177637896983649	0.0611088605134533
ENSGALG00010020770	B4GALNT4	37.4319	148.043950089999	138.733033126269	20.3403520060189	32.3500596374495	57.641451191143	65.2832912566471	24.9790038522026	55.4126378103805	59.8428984573741	73.8692217244486	15.9921847032623	15.6279263936028	38.6038591501505	9.01238717016699	29.1434893572043	32.6169703928282	5.26643695095726	20.1515387534178	18.6404585442814	64.0058580010324	25.892447314032	1.30805271544248	0.00178140933173357	0.0611593451770769
novel.88	-	126.332671217085	1.87397405177214	4.6244344375423	6.35636000188089	5.88182902499082	0.993818123985225	4.59741487722867	0	3.88860616213196	1.93041607927013	7.18172988987695	7.99609235163113	22.0629549086157	61.3702376233162	2.00275270448155	15.6125835842166	1.97678608441383	2.1065747803829	15.1136540650633	2.79606878164221	15.6479523975887	13.821943477364	-1.99597	0.00182954848373678	0.0623135501425112
ENSGALG00010021863	CLDN19	27.138129372559	2025.76594996568	138.733033126269	0	66.660728949896	105.344721142434	0	0	73.8835170805073	36.6779055061325	0	2.99853463186167	3.67715915143594	0	0	61.4094954312519	0	11.586161292106	1.00757693767089	0.932022927214068	247.420398514348	8.16109503715404	3.66189883786347	0.00187824088855467	0.0638453130553057
ENSGALG00010003123	ENSGALG00010003123	66.441627084541	135.86311875348	91.5638018633376	19.0690800056427	54.8970708999144	23.8516349756454	65.2832912566471	44.9622069339646	34.9974554591877	46.3299859024832	27.7009581466682	36.981927126294	35.8523017265004	11.8781105077386	13.0178925791301	33.306844979662	31.6285773506213	15.7993108528718	44.3333852575191	35.4168712341346	58.3259273134843	28.591617976114	1.03058517529979	0.00191426157689627	0.0649411348399237
ENSGALG00010026627	ENSGALG00010026627	13.101165903994	0.936987025886068	2.77466066252538	0	0	0	0	1.9983203081762	0.972151540532991	2.8956241189052	8.20769130271651	16.9916962472161	5.51573872715392	4.94921271155776	8.01101081792621	8.32671124491551	34.593756477242	1.05328739019145	16.1212310027342	4.66011463607034	2.26789095600198	10.8430450557724	-2.23875	0.00194629356090476	0.0657678646978171
ENSGALG00010015800	BVES	6.55058	54.3452475013919	4.6244344375423	0	1.96060967499694	21.8639987276749	0	3.99664061635241	0.972151540532991	5.7912482378104	0	0	0	0	0	4.16335562245775	3.95357216882766	0	0	1.86404585442814	10.0104913688299	0.998097364571355	3.33014226108507	0.00195941468305523	0.0659515930378943
ENSGALG00010021560	ENSGALG00010021560	11.229570774852	6.55890918120248	69.3665165631346	30.5105280090283	7.84243869998777	20.8701806036897	18.3896595089147	145.877382496863	12.6379700269289	58.8776904177391	5.12980706419782	28.9858347746628	2.75786936357696	4.94921271155776	7.00963446568544	16.653422489831	17.7910747597245	14.7460234626803	0	12.1162980537829	38.216084628234	11.0139	1.79572570286511	0.00197870014404129	0.066219655149876
ENSGALG00010007933	CEP126	49.597270922263	14.054805388291	25.8968328502369	39.4094320116615	49.0152418749235	24.8454530996306	65.2832912566471	52.9554881666694	90.4100932695682	82.0426833689807	21.5451896696308	45.977531021879	16.5472161814617	6.92889779618087	23.0316561015379	18.7351003010599	0	12.6394486822974	3.02273081301267	35.4168712341346	49.3510592208872	18.3844641801195	1.42402122671437	0.00197895159570584	0.066219655149876
ENSGALG00010029057	ENSGALG00010029057	11.229570774852	4.68493512943034	0.924886887508461	5.08508800150471	21.5667064249664	27.8269074715863	17.4701765334689	17.9848827735858	9.72151540532991	0	22.5711510824704	26.9868116867551	76.3010523922958	32.6648038962812	41.0564304418718	23.9392948291321	22.733039970759	42.1314956076581	11.0833463143798	22.3685502531376	11.6494669402233	32.1835976474741	-1.4655	0.00198951776394651	0.066443700264408
ENSGALG00010025685	NCKAP1L	367.768442876403	547.200423117464	1054.37105175965	442.40265613091	796.007528048758	708.592322401465	1222.91235734283	732.384392946579	902.156629614615	1425.61227454099	354.982648842489	821.598489130098	351.168698962133	392.967489297686	505.695057881592	296.639088100115	56.3384034057942	215.923914989248	340.56100493276	709.269447609906	819.940807877966	404.514424315182	1.01933747342185	0.00199562667065616	0.0665183056863761
ENSGALG00010009297	CTNNA3	6.55058	114.312	32.3710410627961	0	8.82274353748624	20.8701806036897	0	0	16.5265761890608	7.72166431708053	3.07788423851869	0	3.67715915143594	0	2.00275270448155	8.32671124491551	0	0	8.06061550136711	0.932022927214068	20.7175205820211	2.60771457679329	2.9934623259667	0.00202393936336546	0.0670711399783413
ENSGALG00010013111	RFESD	28.0739	28.109610776582	13.8733033126269	22.8828960067712	28.4288402874556	56.6476330671578	11.0337957053488	22.9806835440264	22.3594854322588	19.3041607927013	47.1942249906199	31.9843694065245	111.234064330937	33.6546464385928	56.0770757254835	24.9801337347465	149.247349373244	40.0249208272752	19.1439618157469	39.1449629429909	25.3694335862059	55.2685709586162	-1.12514	0.00203298484286276	0.0671119573318887
ENSGALG00010029649	PSPH	30.881319630843	386.03865466506	546.608	221.201328065455	40.1924983374373	255.411257864203	90.1093315936819	130.889980185541	50.5518801077155	48.2604019817533	312.918230916067	123.939431450282	151.682814996733	180.151342700702	168.23122717645	981.511087994416	1756.37443600169	528.750269876109	683.137163740862	601.154788053074	180.014480294919	548.785079290638	-1.60809	0.00204417991812428	0.0673484247778757
ENSGALG00010003223	AREG	0.935798	0	4.6244344375423	0	0	43.7279974553499	4.59741487722867	3.99664061635241	5.83290924319795	27.0258251097819	2.05192282567913	0	0	0	0	0	2.96517912662075	0	2.01515387534178	1.86404585442814	9.07410193040241	0.889630168206979	3.3484492682478	0.00205039210012998	0.0673484247778757
ENSGALG00010008265	ENSGALG00010008265	67.377424649112	34.6685199577845	20.3475115251861	0	47.0546321999266	50.6847243232465	40.4572509196123	18.9840429276739	48.6075770266495	21.2345768719715	10.2596141283956	10.9946269834928	1.83857957571797	8.90858288080397	16.0220216358524	9.36755015052995	2.96517912662075	1.05328739019145	24.1818465041013	28.8927107436361	34.9416260401163	11.4483999119342	1.61050535478014	0.00205615729729573	0.0673484247778757
ENSGALG00010027601	ENSGALG00010027601	1.8716	5.62192215531641	0	5.08508800150471	3.92121934999388	6.95672686789657	5.5168978526744	0	1.94430308106598	0	3.07788423851869	11.9941385274467	5.51573872715392	11.8781105077386	9.01238717016699	7.28587233930107	14.8258956331037	10.5328739019145	14.1060771273924	4.66011463607034	3.0917752437594	9.2889092808807	-1.59672	0.00206049707472699	0.0673484247778757
novel.17	-	5.61479	4.68493512943034	9.24886887508461	24.1541680071474	2.94091451249541	13.9134537357931	7.35586380356587	2.99748046226431	0.972151540532991	0.965208039635067	5.12980706419782	3.99804617581556	0	0	2.00275270448155	1.04083890561444	0	0	0	1.86404585442814	7.28478294933751	1.40354907045375	2.36854969388876	0.0020782501016668	0.067566744782599
ENSGALG00010015119	TLR1A	14.972761033136	38.4164680613288	40.6950230503723	47.0370640139186	50.9758515499205	40.7465430833942	29.4234552142635	54.9538084748456	25.2759400538578	55.9820662988339	29.7528809723474	8.99560389558502	16.5472161814617	12.8679530500502	49.0674412597981	4.16335562245775	10.8723234642761	8.42629912153161	4.03030775068355	29.8247336708502	39.8478980833871	17.4548114989042	1.18804822512789	0.00210069319687451	0.0677828936420072
ENSGALG00010002465	ENSGALG00010002465	0	17.8027534918353	9.24886887508461	0	0	10.9319993638375	2.7584489263372	3.99664061635241	0.972151540532991	0	16.415382605433	13.9931616153545	0	10.8882679654271	11.0151398746485	41.6335562245775	70.175905996691	12.6394486822974	30.2273081301267	24.2325961075658	4.57109	23.1220767202121	-2.33076	0.0021046593358243	0.0677834562078047
ENSGALG00010010494	ENSGALG00010010494	52.404663615976	178.964521944239	177.578282401624	371.211424109844	313.697547999511	71.5549049269362	346.645081743042	303.744686842783	107.908820999162	254.814922463658	2604.91602719965	1886.07828344099	49.6416485443852	218.755201850853	92.1266244061514	316.415027306789	499.138486314492	173.792419381589	744.599356938787	240.46191522123	217.852485704677	682.592499060492	-1.64784	0.00211387480890859	0.0678562197698855
ENSGALG00010013912	ENSGALG00010013912	96.387149150813	21.5507015953796	50.8687788129653	59.7497840176804	83.3259	43.7279974553499	21.1481084352519	20.9823632358502	61.2455470535784	9.65208039635067	78.9990287886464	53.9736233735101	136.974178390989	120.760790162009	142.19544201819	48.9194285638786	86.9785877142085	75.8366920937845	92.6970782657217	118.366911756187	46.8638421340589	95.5701761127125	-1.0295	0.002114824512227	0.0678562197698855
ENSGALG00010006606	SULT	0	44.9753772425313	71.2162903381515	8.89890400263325	3.92121934999388	63.6043599350544	50.5715636495154	18.9840429276739	11.6658184863959	0.965208039635067	42.0644179264221	17.9912	38.6101710900774	68.2991354194971	32.0440432717049	410.090528812089	255.993797931591	115.86161292106	85.6440397020255	207.841112768737	27.4802783971585	127.444006763437	-2.21214	0.00212617285761756	0.068093065809446
ENSGALG00010021034	NPM3	36.496105018269	74.0219750449994	176.653395514116	382.65287211323	67.6410337873945	168.949081077488	91.0288145691276	115.90257787422	46.6632739455836	266.397418939278	117.98556247655	109.946269834928	59.7538362108341	80.1772459272357	45.0619358508349	45.7969118470353	46.454472983725	64.2505308016785	27.204577317114	44.7371005062753	142.640654788371	64.1368443756211	1.15172754515393	0.00214509962627145	0.0685712852599175
ENSGALG00010010222	PAH	2.80739	21.5507015953796	97.1131231883884	35.595616010533	4.90152418749235	27.8269074715863	10.1143127299031	16.9857226194977	0.972151540532991	2.8956241189052	36.9346108622243	18.9907193351239	13.7893468178848	10.8882679654271	19.0261506925748	165.493385992696	262.912549227039	135.874073334697	122.924386395848	78.2899258859817	22.0763076155932	86.5123416509497	-1.97073	0.00215317851673808	0.068663695408346
ENSGALG00010018177	KIF20B	32.752914759985	14.9917924141771	49.0190050379484	16.5265360048903	84.3062160248685	47.7032699512908	141.600378218643	33.9714452389955	78.7442747831723	62.7385225762793	53.3499934676573	26.9868116867551	36.7715915143594	18.8070083039195	19.0261506925748	20.8167781122888	10.8723234642761	11.586161292106	22.1666926287595	33.5528253797065	56.235435501025	25.3936336542403	1.14804357784257	0.00215599043604209	0.068663695408346
ENSGALG00010021106	ITGB6	9.35798	34.6685199577845	65.6669690131007	0	22.5470112624648	52.6723605712169	5.5168978526744	6.99412107861672	23.3316369727918	18.3389527530663	2.05192282567913	11.9941385274467	4.59644893929493	9.89842542311552	6.00825811344466	16.653422489831	5.93035825324149	7.37301173134016	0	5.59213756328441	23.9094445107426	7.0098123866678	1.77443265982881	0.00217413926201913	0.0689387752951819
ENSGALG00010024197	KRT7	48.661473357692	374.794810354427	140.582806901286	25.4254400075236	447.019005899303	98.3879942745372	41.376733895058	28.975644468555	98.1873055938321	27.0258251097819	50.2721092291386	35.9824155823401	60.6731259986931	60.3803950810047	57.0784520777243	55.1644619975652	47.4428660259319	6.31972434114871	44.3333852575191	55.9213756328441	133.044	47.356831122391	1.49033679561589	0.00217907499970018	0.0689387752951819
ENSGALG00010029864	SLC16A3	10.293773210281	5.62192215531641	36.0706	0	20.5864015874679	98.3879942745372	31.262421165155	9.99160154088102	18.4708792701268	111.964132597668	9.23365271555607	14.9926731593084	10.1121876664488	12.8679530500502	13.0178925791301	9.36755015052995	0	14.7460234626803	4.03030775068355	6.52416049049848	34.2649714414263	9.48924010248859	1.85434770674612	0.00218388069957458	0.0689387752951819
ENSGALG00010029516	ENSGALG00010029516	1000.3675965264	877.956843255246	1745.26155672847	5373.66674559011	1069.51257771083	620.14250936678	917.644009494842	2049.2774760347	782.581990129058	3615.66931647296	1801.58824094627	480.765052641821	796.104956285882	877.990335030347	764.050156759713	667.177738498855	534.720635833941	795.231979594546	1149.64528588248	542.437343638588	1805.20806213094	840.971172511245	1.10190276941143	0.00218514513238925	0.0689387752951819
ENSGALG00010007017	SRD5A2	13.101165903994	18.7397405177214	17.5728508626608	25.4254400075236	22.5470112624648	5.96290874391135	11.9532786807945	8.99244138679292	50.5518801077155	23.1649929512416	11.2855755412352	13.9931616153545	11.0314774543078	11.8781105077386	6.00825811344466	6.24503343368663	6.9187512954484	9.47958651172306	0	6.52416049049848	19.801171042482	8.33641149634374	1.24557673838684	0.00218926048017007	0.0689387752951819
novel.174	-	2.80739	0	0	0	1.96060967499694	0	0	0	0	0	6.15576847703738	1.99902308790778	3.67715915143594	0	4.00550540896311	3.12251671684332	6.9187512954484	2.1065747803829	11.0833463143798	0.932022927214068	0.476800236870994	4.00006681596127	-3.02253	0.00219096603257103	0.0689387752951819
ENSGALG00010013797	IL1RL1	63.634234390828	134.926131727594	65.6669690131007	143.653736042508	209.785235224673	61.6167236870839	35.8598360423836	26.9773241603788	72.9113655399743	46.3299859024832	28.7269195595078	16.9916962472161	20.2243753328977	62.3600801656278	64.0880865434097	18.7351003010599	9.88393042206915	48.4512199488068	79.5985780760002	18.6404585442814	86.1361541731007	36.7700445140877	1.22784	0.00223628959507132	0.0699237653715742
ENSGALG00010022820	SHTN1	34.624509889127	55.282234527278	73.9909510006769	45.7657920135424	67.6410337873945	102.363266770478	73.5586380356587	38.967246009436	87.4936386479692	158.294118500151	29.7528809723474	37.9814386702478	42.2873302415134	36.6241740655274	60.0825811344466	39.5518784133487	0	8.42629912153161	13.0985001897216	39.1449629429909	73.7981429181712	30.6950045751675	1.26526833436495	0.0022765349048594	0.0703732829396027
ENSGALG00010027487	MPZ	280.739	25674.3814963041	2942.06518916441	0	752.874115198826	1561.28827278079	0	0.999160154088102	1358.09570212459	264.467002860008	0	13.9931616153545	13.7893468178848	0	0	681.749483177457	0	27.3854721449777	0	0	3283.49102079582	73.6917463755674	5.02730664393681	0.00227681580000011	0.0703732829396027
ENSGALG00010005003	ENSGALG00010005003	36.496105018269	14.054805388291	87.8642543133038	40.6807040120377	24.5076209374618	148.078900473798	45.9741487722867	18.9840429276739	31.1088492970557	19.3041607927013	10.2596141283956	23.9882770548934	10.1121876664488	33.6546464385928	20.0275270448155	27.0618115459754	18.7794678019314	6.31972434114871	29.2197311924558	18.6404585442814	46.7053591932879	19.8063445758939	1.23787632908826	0.00232182641771038	0.0711722719400291
ENSGALG00010022616	GLDN	61.762639261686	1585.38204779923	450.41991421662	0	85.286520862367	394.545795222134	0	0	170.126519593273	111.964132597668	0	8.99560389558502	7.35431830287189	7.91874033849242	7.00963446568544	111.369762900745	0	23.1723225842119	0	1.86404585442814	285.948756955298	16.768442834202	4.09263753946333	0.00236422667106427	0.0722140836930414
ENSGALG00010015820	ENSGALG00010015820	55.212056309689	131.178183624049	52.7185525879823	161.451544047775	50.9758515499205	119.258174878227	28.5039722388177	54.9538084748456	66.1063047562434	91.6947637653314	23.5971	38.9809502142017	39.5294608779364	40.5835442347736	24.0330324537786	14.5717446786021	7.90714433765532	40.0249208272752	24.1818465041013	111.842751265688	81.2053212232881	36.5252507889323	1.14900421471868	0.00237927639932436	0.0724991767516768
ENSGALG00010017487	C1QTNF8	190.902703172484	207.074132720821	327.409958177995	137.297376040627	77.4440821623792	199.75744292103	985.685749677827	183.845468352211	209.012581214593	665.993547348196	166.205748880009	58.9711810932796	138.812757966707	145.506853719798	35.0481723284272	416.335562245775	15.8142886753106	62.1439560212956	54.409154634228	24.2325961075658	318.442304178816	111.74802716724	1.51129630050942	0.00238200720540287	0.0724991767516768
ENSGALG00010006035	ADH1C	3.74319	140.54805388291	272.841631814996	35.595616010533	6.8621338624893	83.4807224147589	22.9870743861433	23.9798436981145	19.4430308106598	10.6172884359857	183.647092898282	55.9726464614179	49.6416485443852	68.2991354194971	85.116989940466	574.54307589917	691.87512954484	441.327416490218	220.659349349925	212.501227404808	62.0098585574875	258.358371195301	-2.05816	0.00241461356275197	0.0729740429897893
ENSGALG00010028733	ENSGALG00010028733	5.61479	64.6521047861387	24.9719459627284	0	8.82274353748624	1.98763624797045	2.7584489263372	3.99664061635241	0.972151540532991	2.8956241189052	0	1.99902308790778	0	0	0	3.12251671684332	0	8.42629912153161	0	0	11.6672081123878	1.35478389262827	3.12645626825958	0.00243539125349414	0.073435897667978
ENSGALG00010017562	SLC30A10	2.80739	0	11.0986426501015	0	1.96060967499694	6.95672686789657	7.35586380356587	0.999160154088102	12.6379700269289	0.965208039635067	31.8048037980265	17.9912	2.75786936357696	4.94921271155776	0	16.653422489831	61.2803686168287	15.7993108528718	29.2197311924558	13.048320980997	4.4781573910926	19.3504247797315	-2.10184	0.0024384516876819	0.073435897667978
ENSGALG00010002293	GYG2	24.330736678846	21.5507015953796	6.47420821255923	17.7978080052665	8.82274353748624	7.9505449918818	7.35586380356587	8.99244138679292	14.5822731079949	11.5824964756208	1.02596141283956	5.99706926372335	0.919289787858986	3.95937016924621	1.00137635224078	2.08167781122888	15.8142886753106	4.21314956076581	7.05303856369622	6.52416049049848	12.9439817795394	4.85893820874089	1.41014871363794	0.0024436119147997	0.0734624205419467
ENSGALG00010001129	TM4SF4	0.935798	48.7233253460755	55.4932132505077	11.4414480033856	0.980304837498471	30.808361843542	1.83896595089147	10.9907616949691	7.77721232426393	0	55.4019162933364	7.99609235163113	11.9507672421668	27.7155911847235	18.024774340334	117.614796334432	256.982190973798	56.8775190703384	116.878924769823	57.7854214872722	16.8989390815705	72.7227994047855	-2.10405	0.00244830619895389	0.073474867502172
ENSGALG00010005781	ENSGALG00010005781	15.908558597707	4.68493512943034	10.1737557625931	5.08508800150471	5.88182902499082	3.9752724959409	1.83896595089147	2.99748046226431	7.77721232426393	4.82604019817533	19.4932668439517	21.9892539669856	19.3050855450387	3.95937016924621	1.00137635224078	15.6125835842166	52.3848312369665	15.7993108528718	15.1136540650633	11.1842751265688	6.31491379477619	17.584300774315	-1.47338	0.00245957677284004	0.0736842842627786
ENSGALG00010011893	LIX1	4.67899	8.43288323297461	1.84977377501692	0	8.82274353748624	2.98145437195567	8.2753467790116	4.99580077044051	8.74936386479692	6.75645627744547	1.02596141283956	0.999511543953891	1.83857957571797	0.989842542311552	1.00137635224078	0	0	0	2.01515387534178	5.59213756328441	5.55428104319829	1.34625628656899	2.02864191810894	0.00246404369043638	0.0736895017247926
ENSGALG00010008815	ENSGALG00010008815	11.229570774852	2.8109610776582	6.47420821255923	0	2.94091451249541	5.96290874391135	0.919482975445734	1.9983203081762	4.86075770266495	4.82604019817533	6.15576847703738	6.99658080767724	16.5472161814617	6.92889779618087	15.0206452836116	17.6942613954455	12.8491095486899	1.05328739019145	20.1515387534178	14.9123668354251	4.20231645059384	11.8309672469139	-1.47887	0.0024783225361492	0.0739548450844084
ENSGALG00010005573	CHST9	7.48638	17.8027534918353	12.0235	15.2552640045141	6.8621338624893	4.96909061992612	10.1143127299031	4.99580077044051	10.6936669458629	15.4433286341611	12.3115369540748	5.99706926372335	1.83857957571797	2.96952762693466	1.00137635224078	4.16335562245775	0	6.31972434114871	0	1.86404585442814	10.564626111331	3.64652155907261	1.54298849231378	0.00248153272565649	0.0739548450844084
ENSGALG00010008575	ENSGALG00010008575	0	0	0	0	0	0	0	0	0	0	1.02596141283956	1.99902308790778	2.75786936357696	0	2.00275270448155	2.08167781122888	10.8723234642761	2.1065747803829	1.00757693767089	0	0	2.38537595623646	-3.71781	0.00250520840520542	1
ENSGALG00010012441	FST	286.354054758726	505.036006952591	298.738464665233	292.392560086521	340.165778611969	353.79925213874	248.260403370348	261.779960371083	209.984732755126	69.4949788537248	756.133561262759	595.708880196519	170.987900541771	643.397652502509	828.138243303122	255.005531875537	402.275968178214	337.051964861264	1698.77471691312	282.402946945863	286.600619256406	596.987736658068	-1.05859	0.00252506779695598	0.0751218610096123
ENSGALG00010004888	FOXA1	0	1.87397405177214	12.9484164251185	0	0	3.9752724959409	0	0	0	0	15.3894211925935	1.99902308790778	6.4350285150129	4.94921271155776	1.00137635224078	7.28587233930107	54.3616173213803	12.6394486822974	20.1515387534178	3.72809170885627	1.87976629728315	12.7940630664566	-2.75025	0.00253379905271238	0.0752512016243265
ENSGALG00010019019	TBX20	1.8716	30.9205718542402	17.5728508626608	0	7.84243869998777	5.96290874391135	2.7584489263372	0.999160154088102	0.972151540532991	6.75645627744547	0	0.999511543953891	0	0	0	7.28587233930107	0	0	0	0	7.56565821883459	0.828538388325496	3.21635125294103	0.00253848391508709	0.0752601293374525
ENSGALG00010028973	ENSGALG00010028973	3.74319	0	0.924886887508461	0	0.980304837498471	4.96909061992612	0	0	0	2.8956241189052	7.18172988987695	2.99853463186167	2.75786936357696	0.989842542311552	7.00963446568544	3.12251671684332	6.9187512954484	3.15986217057435	20.1515387534178	9.32022927214068	1.35130967221223	6.36105091017371	-2.22142	0.0025687758675441	0.0755490527870902
ENSGALG00010026151	ENSGALG00010026151	28.0739	3.74794810354427	29.5963804002707	297.477648088026	49.0152418749235	32.7959980915124	163.667969629341	45.9613670880527	112.769578701827	560.785871027974	21.5451896696308	88.9565274118963	26.6594038479106	47.5124420309545	5.00688176120388	4.16335562245775	0	0	1.00757693767089	13.048320980997	132.38919299426	20.7899698262722	2.67024706748358	0.00257135594595605	0.0755490527870902
ENSGALG00010012852	MSTN	59.891044132544	184.586444099555	23.1221721877115	8.89890400263325	32.3500596374495	34.7836343394829	58.846910428527	70.9403709402553	28.1923946754567	102.312052201317	12.3115369540748	16.9916962472161	11.0314774543078	19.796850846231	7.00963446568544	64.5320121480952	21.7446469285521	37.9183460468923	12.0909232520507	0	60.3923986644933	20.3427124343105	1.57338458772677	0.00259395073561898	0.0759859357126884
ENSGALG00010008751	ENSGALG00010008751	9.35798	0.936987025886068	5.54932132505076	0	10.7833532124832	8.94436311586702	3.67793190178294	1.9983203081762	4.86075770266495	1.93041607927013	19.4932668439517	11.9941385274467	17.4665059693207	8.90858288080397	19.0261506925748	11.4492279617588	19.7678608441383	11.586161292106	2.01515387534178	7.45618341771255	4.80394263168913	12.9163232305155	-1.41418	0.00261068640534032	0.0760866601597146
ENSGALG00010003990	ICA1	207.747059334762	77.7699231485436	74.9158378881853	188.148256055674	214.686759412165	151.060354845754	56.0884615021898	72.9386912484315	191.513853484999	152.502870262341	343.697073301254	135.933569977729	389.77887005221	267.257486424119	491.675788950221	79.1037568266973	432.916152486629	156.939821138526	406.053505881368	106.250613702404	138.737206718305	280.960663874116	-1.01864	0.00263414427651198	0.0766402044925501
ENSGALG00010015679	ENSGALG00010015679	1.8716	31.8575588801263	3.69954755003384	0	0	3.9752724959409	0	0.999160154088102	2.91645462159897	0.965208039635067	0	0	0	0	1.00137635224078	2.08167781122888	0	0	0	0	4.62847968705652	0.308305416346965	3.79954460227404	0.00268296624791276	0.0771874779522215
novel.463	-	8.42218	8.43288323297461	7.39909510006769	50.8508800150471	6.8621338624893	6.95672686789657	7.35586380356587	9.99160154088102	2.91645462159897	19.3041607927013	0	2.99853463186167	12.8700570300258	0	0	1.04083890561444	0	0	5.03788468835444	37.2809170885627	12.8491977918362	5.92282323444191	2.19684217489261	0.0026844299392681	0.0771874779522215
ENSGALG00010010984	MAT1A	15.908558597707	72.1480009932272	207.174662801895	44.4945200131662	16.665182237474	50.6847243232465	42.2962168705038	24.9790038522026	21.3873338917258	17.3737447134312	138.504790733341	60.9702041811873	33.0944323629235	56.4210249117585	48.0660649075573	126.982346484962	570.30278535339	113.755038140677	171.288079404051	131.415232737184	51.3111948294579	145.079999921703	-1.49864	0.00268944610896351	0.0772023944924206
ENSGALG00010021886	ENSGALG00010021886	13.101165903994	3.74794810354427	20.3475115251861	0	12.7439628874801	0.993818123985225	11.0337957053488	8.99244138679292	16.5265761890608	12.5477045152559	2.05192282567913	1.99902308790778	0.919289787858986	4.94921271155776	0	10.4083890561444	0	0	0	0.932022927214068	10.0034924340648	2.12598603963621	2.24668935818885	0.00269940737044442	0.077358976495908
ENSGALG00010023331	CD4	67.377424649112	161.161768452404	55.4932132505077	61.0210560180566	92.1486547248562	163.979990457562	47.8131147231782	107.909296641515	110.825275620761	68.5297708140897	20.5192282567913	21.9892539669856	16.5472161814617	28.705433727035	82.1128608837437	36.4293616965054	27.6750051817936	46.3446451684239	32.2424620054684	133.279278591612	93.6259565352042	44.584474565982	1.06962632031647	0.00273778834277929	0.077938432325289
[truncated: 224 more rows]
