# Supplementary material for: Integrated transcriptomic and metabolomic analyses reveal the regulatory mechanism of subcutaneous fat deposition in Baicheng Oil chickens
Source: Poult Sci. 2026 Apr 2;105(7):106894. doi: 10.1016/j.psj.2026.106894 (PMC13090636; doi:10.1016/j.psj.2026.106894)
Supplement: Supplementary file 5 [file mmc5.xlsx]

## Sheet: Sheet1
Table S4. Differential genes shared by liver and subcutaneous adipose tissue in FH and FL groups
Gene id	gene_name
ENSGALG00010012854	LECT2
ENSGALG00010009181	ARID3C
ENSGALG00010027697	CATH2
ENSGALG00010025943	CATH1
ENSGALG00010011974	ENSGALG00010011974
ENSGALG00010008202	KCNG2
ENSGALG00010009720	RELN
ENSGALG00010014690	CSF3R
ENSGALG00010022646	ENSGALG00010022646
ENSGALG00010006328	SYNDIG1L
ENSGALG00010006606	SULT
ENSGALG00010016030	TGM4
ENSGALG00010002373	POSTN
novel.262	-
ENSGALG00010023631	ENSGALG00010023631
ENSGALG00010014946	PCK1
ENSGALG00010018514	EAF2
ENSGALG00010017635	NPPC
ENSGALG00010008945	FER1L6
ENSGALG00010012788	RGS1
ENSGALG00010005131	IL8L2
ENSGALG00010023664	SLC6A9
ENSGALG00010004404	RGS20
novel.458	-
ENSGALG00010016406	PDILT
ENSGALG00010019692	MMEL1
ENSGALG00010012118	ENSGALG00010012118
ENSGALG00010022396	PPP1R1C
ENSGALG00010025935	CATH3
ENSGALG00010011567	ENSGALG00010011567
ENSGALG00010029778	DOC2B
ENSGALG00010004949	RAB39A
ENSGALG00010027164	CR1
ENSGALG00010016165	KK34
ENSGALG00010011985	ENSGALG00010011985
