# Supplementary material for: Integrated transcriptomic and metabolomic analyses reveal the regulatory mechanism of subcutaneous fat deposition in Baicheng Oil chickens
Source: Poult Sci. 2026 Apr 2;105(7):106894. doi: 10.1016/j.psj.2026.106894 (PMC13090636; doi:10.1016/j.psj.2026.106894)
Supplement: Supplementary file 6 [file mmc6.xlsx]

## Sheet: FHZG vs FLZG
Table S5-1. GO enrichment analysis of DEGs between FHZG and FLZG groups
Category	GOID	Description	GeneRatio	BgRatio	pvalue	padj	geneID	geneName	Count
BP	GO:0010460	positive regulation of heart rate	4/268	12/12394	9.22886040745568e-05	0.253793661205031	ENSGALG00010024153/ENSGALG00010016253/ENSGALG00010004892/ENSGALG00010024286	KCNQ1/EDN3/HEY2/ADA	4
BP	GO:0034368	protein-lipid complex remodeling	4/268	17/12394	0.000407415675440852	0.297008661826479	ENSGALG00010007977/ENSGALG00010021935/ENSGALG00010013954/ENSGALG00010020711	APOB/CETP/LPL/PLA2G2E	4
BP	GO:0034369	plasma lipoprotein particle remodeling	4/268	17/12394	0.000407415675440852	0.297008661826479	ENSGALG00010007977/ENSGALG00010021935/ENSGALG00010013954/ENSGALG00010020711	APOB/CETP/LPL/PLA2G2E	4
BP	GO:0034367	protein-containing complex remodeling	4/268	18/12394	0.000514969258901435	0.297008661826479	ENSGALG00010007977/ENSGALG00010021935/ENSGALG00010013954/ENSGALG00010020711	APOB/CETP/LPL/PLA2G2E	4
BP	GO:0045823	positive regulation of heart contraction	4/268	19/12394	0.000641280409794254	0.297008661826479	ENSGALG00010024153/ENSGALG00010016253/ENSGALG00010004892/ENSGALG00010024286	KCNQ1/EDN3/HEY2/ADA	4
BP	GO:0098660	inorganic ion transmembrane transport	22/268	475/12394	0.000648018898530501	0.297008661826479	ENSGALG00010003896/ENSGALG00010027082/ENSGALG00010009118/ENSGALG00010008202/ENSGALG00010025392/ENSGALG00010024153/ENSGALG00010019227/ENSGALG00010023643/ENSGALG00010009666/ENSGALG00010021958/ENSGALG00010016253/ENSGALG00010010928/ENSGALG00010001520/ENSGALG00010004576/ENSGALG00010003438/ENSGALG00010004483/ENSGALG00010020065/ENSGALG00010002907/ENSGALG00010026507/ENSGALG00010017983/ENSGALG00010010298/…	MCUB/SLC26A9/ACTN2/KCNG2/SLC6A2/KCNQ1/CLCN5/SCN4B/RRAD/BHLHA15/EDN3/HECW2/KCNAB1/STEAP2/KCNS3/STEAP4/TTYH3/GABRG3/APLNR/SLC4A11/KCNIP4/TRPC7	22
BP	GO:1901615	organic hydroxy compound metabolic process	15/268	276/12394	0.000990542059154698	0.322451037610687	ENSGALG00010007977/ENSGALG00010021935/ENSGALG00010004315/ENSGALG00010023885/ENSGALG00010014946/ENSGALG00010013399/ENSGALG00010002733/ENSGALG00010026485/ENSGALG00010004333/ENSGALG00010025480/ENSGALG00010020994/ENSGALG00010008444/ENSGALG00010025658/ENSGALG00010013184/ENSGALG00010022134	APOB/CETP/ENSGALG00010004315/ANGPTL3/PCK1/FGF1/RDH8/ACAA1/DIO2/FGF19/DHCR7/SLC7A11/PDE1B/LDHB/CH25H	15
BP	GO:0010876	lipid localization	14/268	252/12394	0.0011768725969671	0.322451037610687	ENSGALG00010021630/ENSGALG00010020897/ENSGALG00010020856/ENSGALG00010012956/ENSGALG00010020327/ENSGALG00010004307/ENSGALG00010007977/ENSGALG00010021935/ENSGALG00010024153/ENSGALG00010020747/ENSGALG00010021972/ENSGALG00010023885/ENSGALG00010020711/ENSGALG00010019047	VTG1/VTG3/VTG2/FABP3/MTTPL/NPC2/APOB/CETP/KCNQ1/DBI/PISD/ANGPTL3/PLA2G2E/GHRL	14
BP	GO:0009617	response to bacterium	14/268	254/12394	0.00126899605642386	0.322451037610687	ENSGALG00010007860/ENSGALG00010025943/ENSGALG00010014350/ENSGALG00010014946/ENSGALG00010014796/ENSGALG00010015798/ENSGALG00010008945/ENSGALG00010012788/ENSGALG00010005131/ENSGALG00010025935/ENSGALG00010001454/ENSGALG00010017409/ENSGALG00010025480/ENSGALG00010009374	DEFB4A/CATH1/PTGER4/PCK1/PRLR/IL22RA1/FER1L6/RGS1/IL8L2/CATH3/VEGFD/GPC3/FGF19/IL12B	14
BP	GO:0006939	smooth muscle contraction	6/268	58/12394	0.00152489256908417	0.322451037610687	ENSGALG00010016253/ENSGALG00010022174/ENSGALG00010021367/ENSGALG00010024286/ENSGALG00010019225/ENSGALG00010019047	EDN3/KCNMA1/GRIP2/ADA/PROK2/GHRL	6
BP	GO:1904894	positive regulation of STAT cascade	5/268	40/12394	0.00161352103023663	0.322451037610687	ENSGALG00010014796/ENSGALG00010019461/ENSGALG00010014218/ENSGALG00010009374/ENSGALG00010001869	PRLR/MGAT5/IL31RA/IL12B/CRLF2	5
BP	GO:0071827	plasma lipoprotein particle organization	4/268	24/12394	0.00161485982406994	0.322451037610687	ENSGALG00010007977/ENSGALG00010021935/ENSGALG00010013954/ENSGALG00010020711	APOB/CETP/LPL/PLA2G2E	4
BP	GO:1901379	regulation of potassium ion transmembrane transport	5/268	41/12394	0.0018056604334951	0.322451037610687	ENSGALG00010009118/ENSGALG00010024153/ENSGALG00010016253/ENSGALG00010001520/ENSGALG00010010298	ACTN2/KCNQ1/EDN3/KCNAB1/KCNIP4	5
BP	GO:0016125	sterol metabolic process	6/268	60/12394	0.00181961835783471	0.322451037610687	ENSGALG00010007977/ENSGALG00010021935/ENSGALG00010023885/ENSGALG00010013399/ENSGALG00010020994/ENSGALG00010022134	APOB/CETP/ANGPTL3/FGF1/DHCR7/CH25H	6
BP	GO:0043270	positive regulation of ion transport	9/268	128/12394	0.00183417582000142	0.322451037610687	ENSGALG00010021935/ENSGALG00010009118/ENSGALG00010024153/ENSGALG00010020747/ENSGALG00010009720/ENSGALG00010023643/ENSGALG00010016253/ENSGALG00010019097/ENSGALG00010026507	CETP/ACTN2/KCNQ1/DBI/RELN/SCN4B/EDN3/STC1/APLNR	9
BP	GO:0032410	negative regulation of transporter activity	5/268	42/12394	0.00201403870423181	0.322451037610687	ENSGALG00010000717/ENSGALG00010009118/ENSGALG00010009666/ENSGALG00010010928/ENSGALG00010001520	NDFIP2/ACTN2/RRAD/HECW2/KCNAB1	5
BP	GO:0050829	defense response to Gram-negative bacterium	4/268	26/12394	0.0021962608081788	0.322451037610687	ENSGALG00010025943/ENSGALG00010015798/ENSGALG00010025935/ENSGALG00010009374	CATH1/IL22RA1/CATH3/IL12B	4
BP	GO:0071825	protein-lipid complex subunit organization	4/268	26/12394	0.0021962608081788	0.322451037610687	ENSGALG00010007977/ENSGALG00010021935/ENSGALG00010013954/ENSGALG00010020711	APOB/CETP/LPL/PLA2G2E	4
BP	GO:0007618	mating	3/268	13/12394	0.0024348306186426	0.322451037610687	ENSGALG00010001557/ENSGALG00010024286/ENSGALG00010010116	THRB/ADA/DRD5	3
BP	GO:0060326	cell chemotaxis	10/268	160/12394	0.00250553231562134	0.322451037610687	ENSGALG00010007860/ENSGALG00010009099/ENSGALG00010025943/ENSGALG00010014690/ENSGALG00010013399/ENSGALG00010005131/ENSGALG00010016253/ENSGALG00010001454/ENSGALG00010005282/ENSGALG00010022134	DEFB4A/CXCR4/CATH1/CSF3R/FGF1/IL8L2/EDN3/VEGFD/FLT1/CH25H	10
BP	GO:0034762	regulation of transmembrane transport	14/268	274/12394	0.00257088231714573	0.322451037610687	ENSGALG00010009118/ENSGALG00010008202/ENSGALG00010024153/ENSGALG00010009720/ENSGALG00010023643/ENSGALG00010009666/ENSGALG00010016253/ENSGALG00010010928/ENSGALG00010001520/ENSGALG00010003438/ENSGALG00010017409/ENSGALG00010025480/ENSGALG00010026507/ENSGALG00010010298	ACTN2/KCNG2/KCNQ1/RELN/SCN4B/RRAD/EDN3/HECW2/KCNAB1/KCNS3/GPC3/FGF19/APLNR/KCNIP4	14
BP	GO:0006935	chemotaxis	16/268	335/12394	0.0025796083008855	0.322451037610687	ENSGALG00010021184/ENSGALG00010007860/ENSGALG00010009099/ENSGALG00010025943/ENSGALG00010009720/ENSGALG00010014690/ENSGALG00010013399/ENSGALG00010005333/ENSGALG00010005131/ENSGALG00010010535/ENSGALG00010016253/ENSGALG00010001454/ENSGALG00010005282/ENSGALG00010019225/ENSGALG00010022134/ENSGALG00010008206	DRAXIN/DEFB4A/CXCR4/CATH1/RELN/CSF3R/FGF1/PLXNA4/IL8L2/LMX1A/EDN3/VEGFD/FLT1/PROK2/CH25H/CXCL13L2	16
BP	GO:0042330	taxis	16/268	338/12394	0.00281791811487839	0.336924991996329	ENSGALG00010021184/ENSGALG00010007860/ENSGALG00010009099/ENSGALG00010025943/ENSGALG00010009720/ENSGALG00010014690/ENSGALG00010013399/ENSGALG00010005333/ENSGALG00010005131/ENSGALG00010010535/ENSGALG00010016253/ENSGALG00010001454/ENSGALG00010005282/ENSGALG00010019225/ENSGALG00010022134/ENSGALG00010008206	DRAXIN/DEFB4A/CXCR4/CATH1/RELN/CSF3R/FGF1/PLXNA4/IL8L2/LMX1A/EDN3/VEGFD/FLT1/PROK2/CH25H/CXCL13L2	16
BP	GO:0006278	RNA-dependent DNA biosynthetic process	6/268	66/12394	0.00296566551771076	0.339815840571024	ENSGALG00010011198/ENSGALG00010013185/ENSGALG00010011307/ENSGALG00010006635/ENSGALG00010007596/ENSGALG00010008364	PINX1/ENSGALG00010013185/ENSGALG00010011307/ENSGALG00010006635/ENSGALG00010007596/ENSGALG00010008364	6
BP	GO:0006820	anion transport	17/268	374/12394	0.00319600681974999	0.344908934364973	ENSGALG00010026367/ENSGALG00010012956/ENSGALG00010027082/ENSGALG00010020327/ENSGALG00010021935/ENSGALG00010013587/ENSGALG00010024153/ENSGALG00010020747/ENSGALG00010020392/ENSGALG00010019227/ENSGALG00010023664/ENSGALG00010020711/ENSGALG00010020065/ENSGALG00010019097/ENSGALG00010002907/ENSGALG00010008444/ENSGALG00010017983	RBP/FABP3/SLC26A9/MTTPL/CETP/ENSGALG00010013587/KCNQ1/DBI/SLC23A2/CLCN5/SLC6A9/PLA2G2E/TTYH3/STC1/GABRG3/SLC7A11/SLC4A11	17
BP	GO:0006869	lipid transport	12/268	224/12394	0.00349861486864309	0.344908934364973	ENSGALG00010021630/ENSGALG00010020897/ENSGALG00010020856/ENSGALG00010012956/ENSGALG00010020327/ENSGALG00010004307/ENSGALG00010007977/ENSGALG00010021935/ENSGALG00010024153/ENSGALG00010020747/ENSGALG00010020711/ENSGALG00010019047	VTG1/VTG3/VTG2/FABP3/MTTPL/NPC2/APOB/CETP/KCNQ1/DBI/PLA2G2E/GHRL	12
BP	GO:0050801	ion homeostasis	19/268	444/12394	0.00364290576932135	0.344908934364973	ENSGALG00010003896/ENSGALG00010009099/ENSGALG00010021935/ENSGALG00010024153/ENSGALG00010013244/ENSGALG00010023885/ENSGALG00010014350/ENSGALG00010016253/ENSGALG00010022174/ENSGALG00010004576/ENSGALG00010002741/ENSGALG00010004483/ENSGALG00010019097/ENSGALG00010026507/ENSGALG00010004949/ENSGALG00010008444/ENSGALG00010017983/ENSGALG00010028753/ENSGALG00010015802	MCUB/CXCR4/CETP/KCNQ1/TRIM24/ANGPTL3/PTGER4/EDN3/KCNMA1/STEAP2/PDK4/STEAP4/STC1/APLNR/RAB39A/SLC7A11/SLC4A11/SV2A/TRPC7	19
BP	GO:0043266	regulation of potassium ion transport	5/268	48/12394	0.00364989192476505	0.344908934364973	ENSGALG00010009118/ENSGALG00010024153/ENSGALG00010016253/ENSGALG00010001520/ENSGALG00010010298	ACTN2/KCNQ1/EDN3/KCNAB1/KCNIP4	5
BP	GO:1904062	regulation of cation transmembrane transport	10/268	169/12394	0.00371643607898443	0.344908934364973	ENSGALG00010009118/ENSGALG00010024153/ENSGALG00010009720/ENSGALG00010023643/ENSGALG00010009666/ENSGALG00010016253/ENSGALG00010010928/ENSGALG00010001520/ENSGALG00010026507/ENSGALG00010010298	ACTN2/KCNQ1/RELN/SCN4B/RRAD/EDN3/HECW2/KCNAB1/APLNR/KCNIP4	10
BP	GO:1903524	positive regulation of blood circulation	4/268	30/12394	0.00376264292034516	0.344908934364973	ENSGALG00010024153/ENSGALG00010016253/ENSGALG00010004892/ENSGALG00010024286	KCNQ1/EDN3/HEY2/ADA	4
BP	GO:0034765	regulation of ion transmembrane transport	12/268	229/12394	0.0041759274683596	0.357052246678588	ENSGALG00010009118/ENSGALG00010008202/ENSGALG00010024153/ENSGALG00010009720/ENSGALG00010023643/ENSGALG00010009666/ENSGALG00010016253/ENSGALG00010010928/ENSGALG00010001520/ENSGALG00010003438/ENSGALG00010026507/ENSGALG00010010298	ACTN2/KCNG2/KCNQ1/RELN/SCN4B/RRAD/EDN3/HECW2/KCNAB1/KCNS3/APLNR/KCNIP4	12
BP	GO:0043269	regulation of ion transport	15/268	322/12394	0.00438390461024961	0.357052246678588	ENSGALG00010021935/ENSGALG00010009118/ENSGALG00010008202/ENSGALG00010024153/ENSGALG00010020747/ENSGALG00010009720/ENSGALG00010023643/ENSGALG00010009666/ENSGALG00010016253/ENSGALG00010010928/ENSGALG00010001520/ENSGALG00010003438/ENSGALG00010019097/ENSGALG00010026507/ENSGALG00010010298	CETP/ACTN2/KCNG2/KCNQ1/DBI/RELN/SCN4B/RRAD/EDN3/HECW2/KCNAB1/KCNS3/STC1/APLNR/KCNIP4	15
BP	GO:0046890	regulation of lipid biosynthetic process	7/268	95/12394	0.00447890853985397	0.357052246678588	ENSGALG00010007977/ENSGALG00010014946/ENSGALG00010002623/ENSGALG00010013399/ENSGALG00010002741/ENSGALG00010020677/ENSGALG00010025480	APOB/PCK1/MID1IP1/FGF1/PDK4/CYR61/FGF19	7
BP	GO:0045933	positive regulation of muscle contraction	3/268	16/12394	0.00454430132136385	0.357052246678588	ENSGALG00010024153/ENSGALG00010024286/ENSGALG00010019225	KCNQ1/ADA/PROK2	3
BP	GO:1901381	positive regulation of potassium ion transmembrane transport	3/268	16/12394	0.00454430132136385	0.357052246678588	ENSGALG00010009118/ENSGALG00010024153/ENSGALG00010016253	ACTN2/KCNQ1/EDN3	3
BP	GO:0051051	negative regulation of transport	12/268	233/12394	0.00479042820990148	0.360982835235232	ENSGALG00010000717/ENSGALG00010026124/ENSGALG00010018672/ENSGALG00010009118/ENSGALG00010009666/ENSGALG00010010928/ENSGALG00010001520/ENSGALG00010019738/ENSGALG00010019097/ENSGALG00010024286/ENSGALG00010009374/ENSGALG00010019047	NDFIP2/PACSIN1/PKDCC/ACTN2/RRAD/HECW2/KCNAB1/ADRA2A/STC1/ADA/IL12B/GHRL	12
BP	GO:0006637	acyl-CoA metabolic process	5/268	52/12394	0.00516626439814455	0.360982835235232	ENSGALG00010020230/ENSGALG00010021623/ENSGALG00010019141/ENSGALG00010006588/ENSGALG00010002741	ENSGALG00010020230/FAR1/ACOT7/ACOT12/PDK4	5
BP	GO:0035383	thioester metabolic process	5/268	52/12394	0.00516626439814455	0.360982835235232	ENSGALG00010020230/ENSGALG00010021623/ENSGALG00010019141/ENSGALG00010006588/ENSGALG00010002741	ENSGALG00010020230/FAR1/ACOT7/ACOT12/PDK4	5
BP	GO:0046470	phosphatidylcholine metabolic process	4/268	33/12394	0.00534099107752145	0.360982835235232	ENSGALG00010003201/ENSGALG00010021935/ENSGALG00010020747/ENSGALG00010020711	MBOAT2/CETP/DBI/PLA2G2E	4
BP	GO:0097006	regulation of plasma lipoprotein particle levels	4/268	33/12394	0.00534099107752145	0.360982835235232	ENSGALG00010007977/ENSGALG00010021935/ENSGALG00010013954/ENSGALG00010020711	APOB/CETP/LPL/PLA2G2E	4
BP	GO:0019730	antimicrobial humoral response	3/268	17/12394	0.00543077681691879	0.360982835235232	ENSGALG00010025943/ENSGALG00010005131/ENSGALG00010025935	CATH1/IL8L2/CATH3	3
BP	GO:0034764	positive regulation of transmembrane transport	7/268	99/12394	0.00561180477107282	0.360982835235232	ENSGALG00010009118/ENSGALG00010024153/ENSGALG00010009720/ENSGALG00010016253/ENSGALG00010017409/ENSGALG00010025480/ENSGALG00010026507	ACTN2/KCNQ1/RELN/EDN3/GPC3/FGF19/APLNR	7
BP	GO:0098662	inorganic cation transmembrane transport	18/268	431/12394	0.00590427981043367	0.360982835235232	ENSGALG00010003896/ENSGALG00010009118/ENSGALG00010008202/ENSGALG00010025392/ENSGALG00010024153/ENSGALG00010023643/ENSGALG00010009666/ENSGALG00010021958/ENSGALG00010016253/ENSGALG00010010928/ENSGALG00010001520/ENSGALG00010004576/ENSGALG00010003438/ENSGALG00010004483/ENSGALG00010026507/ENSGALG00010017983/ENSGALG00010010298/ENSGALG00010015802	MCUB/ACTN2/KCNG2/SLC6A2/KCNQ1/SCN4B/RRAD/BHLHA15/EDN3/HECW2/KCNAB1/STEAP2/KCNS3/STEAP4/APLNR/SLC4A11/KCNIP4/TRPC7	18
BP	GO:0002292	T cell differentiation involved in immune response	4/268	34/12394	0.0059520280007804	0.360982835235232	ENSGALG00010014350/ENSGALG00010014946/ENSGALG00010005884/ENSGALG00010009374	PTGER4/PCK1/MYB/IL12B	4
BP	GO:0048286	lung alveolus development	4/268	34/12394	0.0059520280007804	0.360982835235232	ENSGALG00010018672/ENSGALG00010001693/ENSGALG00010024286/ENSGALG00010008444	PKDCC/NKIRAS1/ADA/SLC7A11	4
BP	GO:0046486	glycerolipid metabolic process	12/268	240/12394	0.00603825833484388	0.360982835235232	ENSGALG00010013609/ENSGALG00010003201/ENSGALG00010028918/ENSGALG00010007977/ENSGALG00010021935/ENSGALG00010021623/ENSGALG00010020747/ENSGALG00010021972/ENSGALG00010014946/ENSGALG00010013954/ENSGALG00010020711/ENSGALG00010015422	PIGC/MBOAT2/AGPAT2/APOB/CETP/FAR1/DBI/PISD/PCK1/LPL/PLA2G2E/DGKK	12
BP	GO:0032413	negative regulation of ion transmembrane transporter activity	4/268	35/12394	0.00660788322890224	0.374652924118473	ENSGALG00010009118/ENSGALG00010009666/ENSGALG00010010928/ENSGALG00010001520	ACTN2/RRAD/HECW2/KCNAB1	4
BP	GO:0010959	regulation of metal ion transport	10/268	185/12394	0.00697470379137148	0.374652924118473	ENSGALG00010009118/ENSGALG00010024153/ENSGALG00010023643/ENSGALG00010009666/ENSGALG00010016253/ENSGALG00010010928/ENSGALG00010001520/ENSGALG00010019097/ENSGALG00010026507/ENSGALG00010010298	ACTN2/KCNQ1/SCN4B/RRAD/EDN3/HECW2/KCNAB1/STC1/APLNR/KCNIP4	10
BP	GO:0008610	lipid biosynthetic process	16/268	372/12394	0.00703945714159702	0.374652924118473	ENSGALG00010013609/ENSGALG00010028918/ENSGALG00010007977/ENSGALG00010021623/ENSGALG00010021972/ENSGALG00010019141/ENSGALG00010010728/ENSGALG00010014946/ENSGALG00010002623/ENSGALG00010013399/ENSGALG00010013954/ENSGALG00010002741/ENSGALG00010020677/ENSGALG00010025480/ENSGALG00010020994/ENSGALG00010022134	PIGC/AGPAT2/APOB/FAR1/PISD/ACOT7/ELOVL2/PCK1/MID1IP1/FGF1/LPL/PDK4/CYR61/FGF19/DHCR7/CH25H	16
BP	GO:0008203	cholesterol metabolic process	5/268	56/12394	0.00708215805468465	0.374652924118473	ENSGALG00010007977/ENSGALG00010021935/ENSGALG00010023885/ENSGALG00010013399/ENSGALG00010022134	APOB/CETP/ANGPTL3/FGF1/CH25H	5
BP	GO:0008016	regulation of heart contraction	7/268	104/12394	0.00731458482160359	0.374652924118473	ENSGALG00010024153/ENSGALG00010023643/ENSGALG00010016253/ENSGALG00010001557/ENSGALG00010004892/ENSGALG00010019097/ENSGALG00010024286	KCNQ1/SCN4B/EDN3/THRB/HEY2/STC1/ADA	7
BP	GO:0006936	muscle contraction	9/268	158/12394	0.00739114415763914	0.374652924118473	ENSGALG00010024153/ENSGALG00010023643/ENSGALG00010016253/ENSGALG00010022174/ENSGALG00010021367/ENSGALG00010019097/ENSGALG00010024286/ENSGALG00010019225/ENSGALG00010019047	KCNQ1/SCN4B/EDN3/KCNMA1/GRIP2/STC1/ADA/PROK2/GHRL	9
BP	GO:0043268	positive regulation of potassium ion transport	3/268	19/12394	0.00749631168828376	0.374652924118473	ENSGALG00010009118/ENSGALG00010024153/ENSGALG00010016253	ACTN2/KCNQ1/EDN3	3
BP	GO:0002027	regulation of heart rate	5/268	57/12394	0.00762929590932163	0.374652924118473	ENSGALG00010024153/ENSGALG00010023643/ENSGALG00010016253/ENSGALG00010004892/ENSGALG00010024286	KCNQ1/SCN4B/EDN3/HEY2/ADA	5
BP	GO:0050729	positive regulation of inflammatory response	5/268	57/12394	0.00762929590932163	0.374652924118473	ENSGALG00010025943/ENSGALG00010005530/ENSGALG00010020828/ENSGALG00010014350/ENSGALG00010005131	CATH1/IL-17D/CAMK2N1/PTGER4/IL8L2	5
BP	GO:1902652	secondary alcohol metabolic process	5/268	57/12394	0.00762929590932163	0.374652924118473	ENSGALG00010007977/ENSGALG00010021935/ENSGALG00010023885/ENSGALG00010013399/ENSGALG00010022134	APOB/CETP/ANGPTL3/FGF1/CH25H	5
BP	GO:0003015	heart process	8/268	132/12394	0.00790833925392508	0.381542683303403	ENSGALG00010024153/ENSGALG00010023643/ENSGALG00010016253/ENSGALG00010007357/ENSGALG00010001557/ENSGALG00010004892/ENSGALG00010019097/ENSGALG00010024286	KCNQ1/SCN4B/EDN3/NOX4/THRB/HEY2/STC1/ADA	8
BP	GO:0055082	cellular chemical homeostasis	17/268	411/12394	0.00807756078164186	0.382987795681295	ENSGALG00010003896/ENSGALG00010009099/ENSGALG00010024153/ENSGALG00010014350/ENSGALG00010014946/ENSGALG00010016253/ENSGALG00010007357/ENSGALG00010022174/ENSGALG00010004483/ENSGALG00010019738/ENSGALG00010019097/ENSGALG00010016718/ENSGALG00010026507/ENSGALG00010004949/ENSGALG00010017983/ENSGALG00010028753/ENSGALG00010015802	MCUB/CXCR4/KCNQ1/PTGER4/PCK1/EDN3/NOX4/KCNMA1/STEAP4/ADRA2A/STC1/LIN28A/APLNR/RAB39A/SLC4A11/SV2A/TRPC7	17
BP	GO:0030324	lung development	8/268	133/12394	0.00826179997096122	0.385083896951582	ENSGALG00010018672/ENSGALG00010013399/ENSGALG00010001693/ENSGALG00010001557/ENSGALG00010004251/ENSGALG00010017409/ENSGALG00010024286/ENSGALG00010008444	PKDCC/FGF1/NKIRAS1/THRB/CCN2/GPC3/ADA/SLC7A11	8
BP	GO:0015074	DNA integration	5/268	59/12394	0.00881054121704295	0.393037348388755	ENSGALG00010011307/ENSGALG00010006635/ENSGALG00010007596/ENSGALG00010012243/ENSGALG00010008364	ENSGALG00010011307/ENSGALG00010006635/ENSGALG00010007596/ENSGALG00010012243/ENSGALG00010008364	5
BP	GO:0003012	muscle system process	10/268	192/12394	0.00895659238612111	0.393037348388755	ENSGALG00010024153/ENSGALG00010023643/ENSGALG00010016253/ENSGALG00010022174/ENSGALG00010021367/ENSGALG00010004892/ENSGALG00010019097/ENSGALG00010024286/ENSGALG00010019225/ENSGALG00010019047	KCNQ1/SCN4B/EDN3/KCNMA1/GRIP2/HEY2/STC1/ADA/PROK2/GHRL	10
BP	GO:0006631	fatty acid metabolic process	10/268	192/12394	0.00895659238612111	0.393037348388755	ENSGALG00010020747/ENSGALG00010023885/ENSGALG00010019141/ENSGALG00010010728/ENSGALG00010014946/ENSGALG00010013954/ENSGALG00010028562/ENSGALG00010006588/ENSGALG00010026485/ENSGALG00010002741	DBI/ANGPTL3/ACOT7/ELOVL2/PCK1/LPL/ACSBG2/ACOT12/ACAA1/PDK4	10
BP	GO:0030323	respiratory tube development	8/268	135/12394	0.00900412834490602	0.393037348388755	ENSGALG00010018672/ENSGALG00010013399/ENSGALG00010001693/ENSGALG00010001557/ENSGALG00010004251/ENSGALG00010017409/ENSGALG00010024286/ENSGALG00010008444	PKDCC/FGF1/NKIRAS1/THRB/CCN2/GPC3/ADA/SLC7A11	8
BP	GO:0098655	cation transmembrane transport	19/268	487/12394	0.00954498504751328	0.410136076260336	ENSGALG00010003896/ENSGALG00010009118/ENSGALG00010008202/ENSGALG00010025392/ENSGALG00010024153/ENSGALG00010009720/ENSGALG00010023643/ENSGALG00010009666/ENSGALG00010021958/ENSGALG00010016253/ENSGALG00010010928/ENSGALG00010001520/ENSGALG00010004576/ENSGALG00010003438/ENSGALG00010004483/ENSGALG00010026507/ENSGALG00010017983/ENSGALG00010010298/ENSGALG00010015802	MCUB/ACTN2/KCNG2/SLC6A2/KCNQ1/RELN/SCN4B/RRAD/BHLHA15/EDN3/HECW2/KCNAB1/STEAP2/KCNS3/STEAP4/APLNR/SLC4A11/KCNIP4/TRPC7	19
BP	GO:0030595	leukocyte chemotaxis	7/268	110/12394	0.00983087395857205	0.415065053468145	ENSGALG00010025943/ENSGALG00010014690/ENSGALG00010005131/ENSGALG00010016253/ENSGALG00010001454/ENSGALG00010005282/ENSGALG00010022134	CATH1/CSF3R/IL8L2/EDN3/VEGFD/FLT1/CH25H	7
BP	GO:0003171	atrioventricular valve development	3/268	21/12394	0.00996728951845471	0.415065053468145	ENSGALG00010004892/ENSGALG00010020677/ENSGALG00010026507	HEY2/CYR61/APLNR	3
BP	GO:1904064	positive regulation of cation transmembrane transport	5/268	61/12394	0.0101124940299512	0.415065053468145	ENSGALG00010009118/ENSGALG00010024153/ENSGALG00010009720/ENSGALG00010016253/ENSGALG00010026507	ACTN2/KCNQ1/RELN/EDN3/APLNR	5
BP	GO:0019216	regulation of lipid metabolic process	10/268	197/12394	0.0106179753977188	0.423934487426225	ENSGALG00010007977/ENSGALG00010023885/ENSGALG00010014946/ENSGALG00010002623/ENSGALG00010013399/ENSGALG00010002741/ENSGALG00010005282/ENSGALG00010019738/ENSGALG00010020677/ENSGALG00010025480	APOB/ANGPTL3/PCK1/MID1IP1/FGF1/PDK4/FLT1/ADRA2A/CYR61/FGF19	10
BP	GO:0032409	regulation of transporter activity	8/268	139/12394	0.0106369016845126	0.423934487426225	ENSGALG00010000717/ENSGALG00010009118/ENSGALG00010024153/ENSGALG00010009720/ENSGALG00010023643/ENSGALG00010009666/ENSGALG00010010928/ENSGALG00010001520	NDFIP2/ACTN2/KCNQ1/RELN/SCN4B/RRAD/HECW2/KCNAB1	8
BP	GO:0015698	inorganic anion transport	7/268	112/12394	0.0107952781543084	0.424100213204975	ENSGALG00010027082/ENSGALG00010013587/ENSGALG00010024153/ENSGALG00010019227/ENSGALG00010020065/ENSGALG00010002907/ENSGALG00010017983	SLC26A9/ENSGALG00010013587/KCNQ1/CLCN5/TTYH3/GABRG3/SLC4A11	7
BP	GO:0055080	cation homeostasis	16/268	391/12394	0.0110391398783215	0.427572319230764	ENSGALG00010003896/ENSGALG00010009099/ENSGALG00010024153/ENSGALG00010013244/ENSGALG00010014350/ENSGALG00010016253/ENSGALG00010022174/ENSGALG00010004576/ENSGALG00010002741/ENSGALG00010004483/ENSGALG00010019097/ENSGALG00010026507/ENSGALG00010004949/ENSGALG00010017983/ENSGALG00010028753/ENSGALG00010015802	MCUB/CXCR4/KCNQ1/TRIM24/PTGER4/EDN3/KCNMA1/STEAP2/PDK4/STEAP4/STC1/APLNR/RAB39A/SLC4A11/SV2A/TRPC7	16
BP	GO:0097529	myeloid leukocyte migration	7/268	113/12394	0.0113024470845578	0.431690687257418	ENSGALG00010025943/ENSGALG00010014690/ENSGALG00010014350/ENSGALG00010005131/ENSGALG00010016253/ENSGALG00010001454/ENSGALG00010005282	CATH1/CSF3R/PTGER4/IL8L2/EDN3/VEGFD/FLT1	7
BP	GO:0000096	sulfur amino acid metabolic process	3/268	23/12394	0.0128580930871861	0.45361826340612	ENSGALG00010012555/ENSGALG00010007357/ENSGALG00010008444	ENSGALG00010012555/NOX4/SLC7A11	3
BP	GO:0016126	sterol biosynthetic process	3/268	23/12394	0.0128580930871861	0.45361826340612	ENSGALG00010007977/ENSGALG00010013399/ENSGALG00010020994	APOB/FGF1/DHCR7	3
BP	GO:0071804	cellular potassium ion transport	7/268	116/12394	0.0129275152640146	0.45361826340612	ENSGALG00010009118/ENSGALG00010008202/ENSGALG00010024153/ENSGALG00010016253/ENSGALG00010001520/ENSGALG00010003438/ENSGALG00010010298	ACTN2/KCNG2/KCNQ1/EDN3/KCNAB1/KCNS3/KCNIP4	7
BP	GO:0071805	potassium ion transmembrane transport	7/268	116/12394	0.0129275152640146	0.45361826340612	ENSGALG00010009118/ENSGALG00010008202/ENSGALG00010024153/ENSGALG00010016253/ENSGALG00010001520/ENSGALG00010003438/ENSGALG00010010298	ACTN2/KCNG2/KCNQ1/EDN3/KCNAB1/KCNS3/KCNIP4	7
BP	GO:0006639	acylglycerol metabolic process	5/268	65/12394	0.0131003133287166	0.45361826340612	ENSGALG00010007977/ENSGALG00010021935/ENSGALG00010014946/ENSGALG00010013954/ENSGALG00010015422	APOB/CETP/PCK1/LPL/DGKK	5
BP	GO:1904063	negative regulation of cation transmembrane transport	4/268	43/12394	0.0136190108567719	0.45361826340612	ENSGALG00010009118/ENSGALG00010009666/ENSGALG00010010928/ENSGALG00010001520	ACTN2/RRAD/HECW2/KCNAB1	4
BP	GO:0050727	regulation of inflammatory response	9/268	175/12394	0.0138609203585251	0.45361826340612	ENSGALG00010025943/ENSGALG00010005530/ENSGALG00010020828/ENSGALG00010014350/ENSGALG00010005131/ENSGALG00010024286/ENSGALG00010009374/ENSGALG00010019047/ENSGALG00010005860	CATH1/IL-17D/CAMK2N1/PTGER4/IL8L2/ADA/IL12B/GHRL/ABI3BP	9
BP	GO:0006638	neutral lipid metabolic process	5/268	66/12394	0.0139310221656843	0.45361826340612	ENSGALG00010007977/ENSGALG00010021935/ENSGALG00010014946/ENSGALG00010013954/ENSGALG00010015422	APOB/CETP/PCK1/LPL/DGKK	5
BP	GO:0048514	blood vessel morphogenesis	15/268	369/12394	0.0144128309781833	0.45361826340612	ENSGALG00010007977/ENSGALG00010026681/ENSGALG00010023885/ENSGALG00010013399/ENSGALG00010005131/ENSGALG00010024190/ENSGALG00010015068/ENSGALG00010001454/ENSGALG00010005282/ENSGALG00010004892/ENSGALG00010004251/ENSGALG00010020677/ENSGALG00010026507/ENSGALG00010019225/ENSGALG00010009374	APOB/PLXDC1/ANGPTL3/FGF1/IL8L2/WARS2/ESM1/VEGFD/FLT1/HEY2/CCN2/CYR61/APLNR/PROK2/IL12B	15
BP	GO:0010657	muscle cell apoptotic process	3/268	24/12394	0.0144642692676313	0.45361826340612	ENSGALG00010021562/ENSGALG00010004892/ENSGALG00010009374	LRP6/HEY2/IL12B	3
BP	GO:0010660	regulation of muscle cell apoptotic process	3/268	24/12394	0.0144642692676313	0.45361826340612	ENSGALG00010021562/ENSGALG00010004892/ENSGALG00010009374	LRP6/HEY2/IL12B	3
BP	GO:0043271	negative regulation of ion transport	5/268	67/12394	0.0147964598001658	0.45361826340612	ENSGALG00010009118/ENSGALG00010009666/ENSGALG00010010928/ENSGALG00010001520/ENSGALG00010019097	ACTN2/RRAD/HECW2/KCNAB1/STC1	5
BP	GO:0043406	positive regulation of MAP kinase activity	5/268	67/12394	0.0147964598001658	0.45361826340612	ENSGALG00010013399/ENSGALG00010016253/ENSGALG00010007357/ENSGALG00010005282/ENSGALG00010019738	FGF1/EDN3/NOX4/FLT1/ADRA2A	5
BP	GO:0060541	respiratory system development	8/268	149/12394	0.0156685928149485	0.45361826340612	ENSGALG00010018672/ENSGALG00010013399/ENSGALG00010001693/ENSGALG00010001557/ENSGALG00010004251/ENSGALG00010017409/ENSGALG00010024286/ENSGALG00010008444	PKDCC/FGF1/NKIRAS1/THRB/CCN2/GPC3/ADA/SLC7A11	8
BP	GO:0030593	neutrophil chemotaxis	4/268	45/12394	0.01590221420153	0.45361826340612	ENSGALG00010025943/ENSGALG00010014690/ENSGALG00010005131/ENSGALG00010016253	CATH1/CSF3R/IL8L2/EDN3	4
BP	GO:1902476	chloride transmembrane transport	4/268	45/12394	0.01590221420153	0.45361826340612	ENSGALG00010027082/ENSGALG00010019227/ENSGALG00010020065/ENSGALG00010002907	SLC26A9/CLCN5/TTYH3/GABRG3	4
BP	GO:0042742	defense response to bacterium	6/268	94/12394	0.0161498551524435	0.45361826340612	ENSGALG00010007860/ENSGALG00010025943/ENSGALG00010015798/ENSGALG00010005131/ENSGALG00010025935/ENSGALG00010009374	DEFB4A/CATH1/IL22RA1/IL8L2/CATH3/IL12B	6
BP	GO:0015711	organic anion transport	12/268	275/12394	0.0165888376089159	0.45361826340612	ENSGALG00010026367/ENSGALG00010012956/ENSGALG00010027082/ENSGALG00010020327/ENSGALG00010021935/ENSGALG00010013587/ENSGALG00010020747/ENSGALG00010020392/ENSGALG00010023664/ENSGALG00010020711/ENSGALG00010008444/ENSGALG00010017983	RBP/FABP3/SLC26A9/MTTPL/CETP/ENSGALG00010013587/DBI/SLC23A2/SLC6A9/PLA2G2E/SLC7A11/SLC4A11	12
BP	GO:1904892	regulation of STAT cascade	5/268	69/12394	0.0166338348523474	0.45361826340612	ENSGALG00010014796/ENSGALG00010019461/ENSGALG00010014218/ENSGALG00010009374/ENSGALG00010001869	PRLR/MGAT5/IL31RA/IL12B/CRLF2	5
BP	GO:0032412	regulation of ion transmembrane transporter activity	7/268	122/12394	0.0166707159283115	0.45361826340612	ENSGALG00010009118/ENSGALG00010024153/ENSGALG00010009720/ENSGALG00010023643/ENSGALG00010009666/ENSGALG00010010928/ENSGALG00010001520	ACTN2/KCNQ1/RELN/SCN4B/RRAD/HECW2/KCNAB1	7
BP	GO:0001935	endothelial cell proliferation	6/268	95/12394	0.0169366605420563	0.45361826340612	ENSGALG00010001454/ENSGALG00010005282/ENSGALG00010026507/ENSGALG00010019225/ENSGALG00010009374/ENSGALG00010019047	VEGFD/FLT1/APLNR/PROK2/IL12B/GHRL	6
BP	GO:0006644	phospholipid metabolic process	12/268	276/12394	0.0170203357855333	0.45361826340612	ENSGALG00010013609/ENSGALG00010003201/ENSGALG00010028918/ENSGALG00010024104/ENSGALG00010021935/ENSGALG00010021623/ENSGALG00010020747/ENSGALG00010029236/ENSGALG00010021972/ENSGALG00010023885/ENSGALG00010020711/ENSGALG00010005282	PIGC/MBOAT2/AGPAT2/PLPPR5/CETP/FAR1/DBI/ENPP7/PISD/ANGPTL3/PLA2G2E/FLT1	12
BP	GO:0060047	heart contraction	7/268	123/12394	0.0173619083868413	0.45361826340612	ENSGALG00010024153/ENSGALG00010023643/ENSGALG00010016253/ENSGALG00010001557/ENSGALG00010004892/ENSGALG00010019097/ENSGALG00010024286	KCNQ1/SCN4B/EDN3/THRB/HEY2/STC1/ADA	7
BP	GO:0034767	positive regulation of ion transmembrane transport	5/268	70/12394	0.0176068826998036	0.45361826340612	ENSGALG00010009118/ENSGALG00010024153/ENSGALG00010009720/ENSGALG00010016253/ENSGALG00010026507	ACTN2/KCNQ1/RELN/EDN3/APLNR	5
BP	GO:0001937	negative regulation of endothelial cell proliferation	3/268	26/12394	0.0180027503194209	0.45361826340612	ENSGALG00010005282/ENSGALG00010009374/ENSGALG00010019047	FLT1/IL12B/GHRL	3
BP	GO:0006066	alcohol metabolic process	8/268	153/12394	0.0180989386746789	0.45361826340612	ENSGALG00010007977/ENSGALG00010021935/ENSGALG00010004315/ENSGALG00010023885/ENSGALG00010014946/ENSGALG00010013399/ENSGALG00010002733/ENSGALG00010022134	APOB/CETP/ENSGALG00010004315/ANGPTL3/PCK1/FGF1/RDH8/CH25H	8
BP	GO:0006813	potassium ion transport	8/268	153/12394	0.0180989386746789	0.45361826340612	ENSGALG00010009118/ENSGALG00010008202/ENSGALG00010024153/ENSGALG00010016253/ENSGALG00010022174/ENSGALG00010001520/ENSGALG00010003438/ENSGALG00010010298	ACTN2/KCNG2/KCNQ1/EDN3/KCNMA1/KCNAB1/KCNS3/KCNIP4	8
BP	GO:0002286	T cell activation involved in immune response	4/268	47/12394	0.0184123676618323	0.45361826340612	ENSGALG00010014350/ENSGALG00010014946/ENSGALG00010005884/ENSGALG00010009374	PTGER4/PCK1/MYB/IL12B	4
BP	GO:0033555	multicellular organismal response to stress	4/268	47/12394	0.0184123676618323	0.45361826340612	ENSGALG00010025392/ENSGALG00010009720/ENSGALG00010001488/ENSGALG00010019738	SLC6A2/RELN/GRPR/ADRA2A	4
BP	GO:0097530	granulocyte migration	5/268	71/12394	0.0186168793387488	0.45361826340612	ENSGALG00010025943/ENSGALG00010014690/ENSGALG00010014350/ENSGALG00010005131/ENSGALG00010016253	CATH1/CSF3R/PTGER4/IL8L2/EDN3	5
BP	GO:0050900	leukocyte migration	9/268	184/12394	0.0186385485688324	0.45361826340612	ENSGALG00010025943/ENSGALG00010014690/ENSGALG00010014350/ENSGALG00010005131/ENSGALG00010016253/ENSGALG00010001454/ENSGALG00010005282/ENSGALG00010024286/ENSGALG00010022134	CATH1/CSF3R/PTGER4/IL8L2/EDN3/VEGFD/FLT1/ADA/CH25H	9
BP	GO:0001696	gastric acid secretion	2/268	10/12394	0.0186940801873296	0.45361826340612	ENSGALG00010024153/ENSGALG00010019047	KCNQ1/GHRL	2
BP	GO:0009159	deoxyribonucleoside monophosphate catabolic process	2/268	10/12394	0.0186940801873296	0.45361826340612	ENSGALG00010010778/ENSGALG00010024286	UPP2/ADA	2
BP	GO:0019400	alditol metabolic process	2/268	10/12394	0.0186940801873296	0.45361826340612	ENSGALG00010023885/ENSGALG00010014946	ANGPTL3/PCK1	2
BP	GO:0034755	iron ion transmembrane transport	2/268	10/12394	0.0186940801873296	0.45361826340612	ENSGALG00010004576/ENSGALG00010004483	STEAP2/STEAP4	2
BP	GO:0035336	long-chain fatty-acyl-CoA metabolic process	2/268	10/12394	0.0186940801873296	0.45361826340612	ENSGALG00010021623/ENSGALG00010019141	FAR1/ACOT7	2
BP	GO:0042269	regulation of natural killer cell mediated cytotoxicity	2/268	10/12394	0.0186940801873296	0.45361826340612	ENSGALG00010013213/ENSGALG00010009374	SH2D1A/IL12B	2
BP	GO:0045987	positive regulation of smooth muscle contraction	2/268	10/12394	0.0186940801873296	0.45361826340612	ENSGALG00010024286/ENSGALG00010019225	ADA/PROK2	2
BP	GO:0071295	cellular response to vitamin	2/268	10/12394	0.0186940801873296	0.45361826340612	ENSGALG00010013244/ENSGALG00010002373	TRIM24/POSTN	2
BP	GO:0008202	steroid metabolic process	8/268	154/12394	0.0187465407759004	0.45361826340612	ENSGALG00010007977/ENSGALG00010021935/ENSGALG00010023885/ENSGALG00010013399/ENSGALG00010026485/ENSGALG00010025480/ENSGALG00010020994/ENSGALG00010022134	APOB/CETP/ANGPTL3/FGF1/ACAA1/FGF19/DHCR7/CH25H	8
BP	GO:0032103	positive regulation of response to external stimulus	8/268	154/12394	0.0187465407759004	0.45361826340612	ENSGALG00010025943/ENSGALG00010005530/ENSGALG00010020828/ENSGALG00010014350/ENSGALG00010005131/ENSGALG00010016253/ENSGALG00010001454/ENSGALG00010019047	CATH1/IL-17D/CAMK2N1/PTGER4/IL8L2/EDN3/VEGFD/GHRL	8
BP	GO:1903522	regulation of blood circulation	7/268	125/12394	0.018804538919381	0.45361826340612	ENSGALG00010024153/ENSGALG00010023643/ENSGALG00010016253/ENSGALG00010001557/ENSGALG00010004892/ENSGALG00010019097/ENSGALG00010024286	KCNQ1/SCN4B/EDN3/THRB/HEY2/STC1/ADA	7
BP	GO:0060485	mesenchyme development	9/268	185/12394	0.0192349951767707	0.458278919759444	ENSGALG00010010871/ENSGALG00010013399/ENSGALG00010001442/ENSGALG00010016253/ENSGALG00010021562/ENSGALG00010004892/ENSGALG00010025480/ENSGALG00010026507/ENSGALG00010024300	GCNT2/FGF1/LDLRAD4/EDN3/LRP6/HEY2/FGF19/APLNR/MEOX1	9
BP	GO:0001944	vasculature development	17/268	453/12394	0.0195118066457916	0.458278919759444	ENSGALG00010007977/ENSGALG00010026681/ENSGALG00010023885/ENSGALG00010013399/ENSGALG00010005131/ENSGALG00010024190/ENSGALG00010015068/ENSGALG00010001454/ENSGALG00010005282/ENSGALG00010004892/ENSGALG00010004251/ENSGALG00010017409/ENSGALG00010020677/ENSGALG00010020640/ENSGALG00010026507/ENSGALG00010019225/ENSGALG00010009374	APOB/PLXDC1/ANGPTL3/FGF1/IL8L2/WARS2/ESM1/VEGFD/FLT1/HEY2/CCN2/GPC3/CYR61/PTPN14/APLNR/PROK2/IL12B	17
BP	GO:0072358	cardiovascular system development	17/268	453/12394	0.0195118066457916	0.458278919759444	ENSGALG00010007977/ENSGALG00010026681/ENSGALG00010023885/ENSGALG00010013399/ENSGALG00010005131/ENSGALG00010024190/ENSGALG00010015068/ENSGALG00010001454/ENSGALG00010005282/ENSGALG00010004892/ENSGALG00010004251/ENSGALG00010017409/ENSGALG00010020677/ENSGALG00010020640/ENSGALG00010026507/ENSGALG00010019225/ENSGALG00010009374	APOB/PLXDC1/ANGPTL3/FGF1/IL8L2/WARS2/ESM1/VEGFD/FLT1/HEY2/CCN2/GPC3/CYR61/PTPN14/APLNR/PROK2/IL12B	17
BP	GO:0051224	negative regulation of protein transport	5/268	72/12394	0.019664331829678	0.458278919759444	ENSGALG00010000717/ENSGALG00010018672/ENSGALG00010019738/ENSGALG00010009374/ENSGALG00010019047	NDFIP2/PKDCC/ADRA2A/IL12B/GHRL	5
BP	GO:0050795	regulation of behavior	3/268	27/12394	0.0199362272614746	0.460711134193741	ENSGALG00010009720/ENSGALG00010001488/ENSGALG00010019047	RELN/GRPR/GHRL	3
BP	GO:0055081	anion homeostasis	4/268	49/12394	0.0211553130355917	0.468153538961295	ENSGALG00010021935/ENSGALG00010024153/ENSGALG00010023885/ENSGALG00010008444	CETP/KCNQ1/ANGPTL3/SLC7A11	4
BP	GO:0071333	cellular response to glucose stimulus	4/268	49/12394	0.0211553130355917	0.468153538961295	ENSGALG00010014946/ENSGALG00010007357/ENSGALG00010019738/ENSGALG00010016718	PCK1/NOX4/ADRA2A/LIN28A	4
BP	GO:0050728	negative regulation of inflammatory response	5/268	74/12394	0.0218735326701039	0.468153538961295	ENSGALG00010014350/ENSGALG00010024286/ENSGALG00010009374/ENSGALG00010019047/ENSGALG00010005860	PTGER4/ADA/IL12B/GHRL/ABI3BP	5
BP	GO:0003013	circulatory system process	11/268	254/12394	0.0223905689478857	0.468153538961295	ENSGALG00010024153/ENSGALG00010017635/ENSGALG00010023643/ENSGALG00010016253/ENSGALG00010007357/ENSGALG00010001557/ENSGALG00010021367/ENSGALG00010004892/ENSGALG00010019097/ENSGALG00010024286/ENSGALG00010010116	KCNQ1/NPPC/SCN4B/EDN3/NOX4/THRB/GRIP2/HEY2/STC1/ADA/DRD5	11
BP	GO:0007588	excretion	2/268	11/12394	0.0225259950997928	0.468153538961295	ENSGALG00010022174/ENSGALG00010019097	KCNMA1/STC1	2
BP	GO:0008272	sulfate transport	2/268	11/12394	0.0225259950997928	0.468153538961295	ENSGALG00010027082/ENSGALG00010013587	SLC26A9/ENSGALG00010013587	2
BP	GO:0018904	ether metabolic process	2/268	11/12394	0.0225259950997928	0.468153538961295	ENSGALG00010018534/ENSGALG00010021623	NCEH1/FAR1	2
BP	GO:0035094	response to nicotine	2/268	11/12394	0.0225259950997928	0.468153538961295	ENSGALG00010024153/ENSGALG00010023162	KCNQ1/CHRNA4	2
BP	GO:0035930	corticosteroid hormone secretion	2/268	11/12394	0.0225259950997928	0.468153538961295	ENSGALG00010024153/ENSGALG00010019047	KCNQ1/GHRL	2
BP	GO:1901380	negative regulation of potassium ion transmembrane transport	2/268	11/12394	0.0225259950997928	0.468153538961295	ENSGALG00010009118/ENSGALG00010001520	ACTN2/KCNAB1	2
BP	GO:0034766	negative regulation of ion transmembrane transport	4/268	50/12394	0.0226156659860833	0.468153538961295	ENSGALG00010009118/ENSGALG00010009666/ENSGALG00010010928/ENSGALG00010001520	ACTN2/RRAD/HECW2/KCNAB1	4
BP	GO:0022898	regulation of transmembrane transporter activity	7/268	130/12394	0.0227750521566172	0.468153538961295	ENSGALG00010009118/ENSGALG00010024153/ENSGALG00010009720/ENSGALG00010023643/ENSGALG00010009666/ENSGALG00010010928/ENSGALG00010001520	ACTN2/KCNQ1/RELN/SCN4B/RRAD/HECW2/KCNAB1	7
BP	GO:0031669	cellular response to nutrient levels	7/268	130/12394	0.0227750521566172	0.468153538961295	ENSGALG00010024909/ENSGALG00010013244/ENSGALG00010002373/ENSGALG00010014946/ENSGALG00010021958/ENSGALG00010024772/ENSGALG00010002741	SLC39A5/TRIM24/POSTN/PCK1/BHLHA15/KIAA1324/PDK4	7
BP	GO:0071897	DNA biosynthetic process	7/268	130/12394	0.0227750521566172	0.468153538961295	ENSGALG00010011198/ENSGALG00010013185/ENSGALG00010007357/ENSGALG00010011307/ENSGALG00010006635/ENSGALG00010007596/ENSGALG00010008364	PINX1/ENSGALG00010013185/NOX4/ENSGALG00010011307/ENSGALG00010006635/ENSGALG00010007596/ENSGALG00010008364	7
BP	GO:1904950	negative regulation of establishment of protein localization	5/268	75/12394	0.0230361942794314	0.468153538961295	ENSGALG00010000717/ENSGALG00010018672/ENSGALG00010019738/ENSGALG00010009374/ENSGALG00010019047	NDFIP2/PKDCC/ADRA2A/IL12B/GHRL	5
BP	GO:0043207	response to external biotic stimulus	16/268	428/12394	0.0238074457633077	0.468153538961295	ENSGALG00010007977/ENSGALG00010007860/ENSGALG00010025943/ENSGALG00010014350/ENSGALG00010001488/ENSGALG00010014946/ENSGALG00010014796/ENSGALG00010015798/ENSGALG00010008945/ENSGALG00010012788/ENSGALG00010005131/ENSGALG00010025935/ENSGALG00010001454/ENSGALG00010017409/ENSGALG00010025480/ENSGALG00010009374	APOB/DEFB4A/CATH1/PTGER4/GRPR/PCK1/PRLR/IL22RA1/FER1L6/RGS1/IL8L2/CATH3/VEGFD/GPC3/FGF19/IL12B	16
BP	GO:0010517	regulation of phospholipase activity	3/268	29/12394	0.0241330747407461	0.468153538961295	ENSGALG00010023885/ENSGALG00010005282/ENSGALG00010020677	ANGPTL3/FLT1/CYR61	3
BP	GO:0042093	T-helper cell differentiation	3/268	29/12394	0.0241330747407461	0.468153538961295	ENSGALG00010014350/ENSGALG00010005884/ENSGALG00010009374	PTGER4/MYB/IL12B	3
BP	GO:2000649	regulation of sodium ion transmembrane transporter activity	3/268	29/12394	0.0241330747407461	0.468153538961295	ENSGALG00010024153/ENSGALG00010023643/ENSGALG00010010928	KCNQ1/SCN4B/HECW2	3
BP	GO:0061035	regulation of cartilage development	4/268	51/12394	0.0241360069598994	0.468153538961295	ENSGALG00010003201/ENSGALG00010018672/ENSGALG00010004251/ENSGALG00010020677	MBOAT2/PKDCC/CCN2/CYR61	4
BP	GO:0071326	cellular response to monosaccharide stimulus	4/268	51/12394	0.0241360069598994	0.468153538961295	ENSGALG00010014946/ENSGALG00010007357/ENSGALG00010019738/ENSGALG00010016718	PCK1/NOX4/ADRA2A/LIN28A	4
BP	GO:0071331	cellular response to hexose stimulus	4/268	51/12394	0.0241360069598994	0.468153538961295	ENSGALG00010014946/ENSGALG00010007357/ENSGALG00010019738/ENSGALG00010016718	PCK1/NOX4/ADRA2A/LIN28A	4
BP	GO:0006821	chloride transport	5/268	76/12394	0.0242381377186326	0.468153538961295	ENSGALG00010027082/ENSGALG00010013587/ENSGALG00010019227/ENSGALG00010020065/ENSGALG00010002907	SLC26A9/ENSGALG00010013587/CLCN5/TTYH3/GABRG3	5
BP	GO:0033500	carbohydrate homeostasis	7/268	132/12394	0.0245142216765187	0.468153538961295	ENSGALG00010014946/ENSGALG00010021958/ENSGALG00010007357/ENSGALG00010011021/ENSGALG00010002741/ENSGALG00010019738/ENSGALG00010016718	PCK1/BHLHA15/NOX4/PPP1R3G/PDK4/ADRA2A/LIN28A	7
BP	GO:0042593	glucose homeostasis	7/268	132/12394	0.0245142216765187	0.468153538961295	ENSGALG00010014946/ENSGALG00010021958/ENSGALG00010007357/ENSGALG00010011021/ENSGALG00010002741/ENSGALG00010019738/ENSGALG00010016718	PCK1/BHLHA15/NOX4/PPP1R3G/PDK4/ADRA2A/LIN28A	7
BP	GO:0001568	blood vessel development	16/268	430/12394	0.0247267033528356	0.468954718760675	ENSGALG00010007977/ENSGALG00010026681/ENSGALG00010023885/ENSGALG00010013399/ENSGALG00010005131/ENSGALG00010024190/ENSGALG00010015068/ENSGALG00010001454/ENSGALG00010005282/ENSGALG00010004892/ENSGALG00010004251/ENSGALG00010017409/ENSGALG00010020677/ENSGALG00010026507/ENSGALG00010019225/ENSGALG00010009374	APOB/PLXDC1/ANGPTL3/FGF1/IL8L2/WARS2/ESM1/VEGFD/FLT1/HEY2/CCN2/GPC3/CYR61/APLNR/PROK2/IL12B	16
BP	GO:0019953	sexual reproduction	15/268	396/12394	0.0253961857874571	0.472832454712797	ENSGALG00010014317/ENSGALG00010007977/ENSGALG00010017635/ENSGALG00010012801/ENSGALG00010018717/ENSGALG00010021668/ENSGALG00010016406/ENSGALG00010013662/ENSGALG00010001557/ENSGALG00010024286/ENSGALG00010016718/ENSGALG00010010116/ENSGALG00010019225/ENSGALG00010024615/ENSGALG00010015802	RAD23B/APOB/NPPC/DMC1/ENSGALG00010018717/PYGO1/PDILT/RAD21L1/THRB/ADA/LIN28A/DRD5/PROK2/SYT8/TRPC7	15
BP	GO:0006641	triglyceride metabolic process	4/268	52/12394	0.0257168188400457	0.472832454712797	ENSGALG00010007977/ENSGALG00010021935/ENSGALG00010014946/ENSGALG00010013954	APOB/CETP/PCK1/LPL	4
BP	GO:0019725	cellular homeostasis	17/268	468/12394	0.0257500283323237	0.472832454712797	ENSGALG00010003896/ENSGALG00010009099/ENSGALG00010024153/ENSGALG00010014350/ENSGALG00010014946/ENSGALG00010016253/ENSGALG00010007357/ENSGALG00010022174/ENSGALG00010004483/ENSGALG00010019738/ENSGALG00010019097/ENSGALG00010016718/ENSGALG00010026507/ENSGALG00010004949/ENSGALG00010017983/ENSGALG00010028753/ENSGALG00010015802	MCUB/CXCR4/KCNQ1/PTGER4/PCK1/EDN3/NOX4/KCNMA1/STEAP4/ADRA2A/STC1/LIN28A/APLNR/RAB39A/SLC4A11/SV2A/TRPC7	17
BP	GO:0002294	CD4-positive, alpha-beta T cell differentiation involved in immune response	3/268	30/12394	0.026396456054124	0.472832454712797	ENSGALG00010014350/ENSGALG00010005884/ENSGALG00010009374	PTGER4/MYB/IL12B	3
BP	GO:0051180	vitamin transport	3/268	30/12394	0.026396456054124	0.472832454712797	ENSGALG00010026367/ENSGALG00010000286/ENSGALG00010020392	RBP/TCN2/SLC23A2	3
BP	GO:0090102	cochlea development	3/268	30/12394	0.026396456054124	0.472832454712797	ENSGALG00010024153/ENSGALG00010015677/ENSGALG00010004892	KCNQ1/GRHL3/HEY2	3
BP	GO:0002717	positive regulation of natural killer cell mediated immunity	2/268	12/12394	0.0266505565383576	0.472832454712797	ENSGALG00010013213/ENSGALG00010009374	SH2D1A/IL12B	2
BP	GO:0032148	activation of protein kinase B activity	2/268	12/12394	0.0266505565383576	0.472832454712797	ENSGALG00010013399/ENSGALG00010019738	FGF1/ADRA2A	2
BP	GO:0060292	long term synaptic depression	2/268	12/12394	0.0266505565383576	0.472832454712797	ENSGALG00010010116/ENSGALG00010011655	DRD5/SORCS2	2
BP	GO:0072111	cell proliferation involved in kidney development	2/268	12/12394	0.0266505565383576	0.472832454712797	ENSGALG00010017409/ENSGALG00010016718	GPC3/LIN28A	2
BP	GO:0042737	drug catabolic process	4/268	53/12394	0.02735853070859	0.478527576090388	ENSGALG00010027882/ENSGALG00010012973/ENSGALG00010014946/ENSGALG00010024286	CHIA/GLDC/PCK1/ADA	4
BP	GO:0001936	regulation of endothelial cell proliferation	5/268	79/12394	0.0280835985491292	0.478527576090388	ENSGALG00010001454/ENSGALG00010005282/ENSGALG00010026507/ENSGALG00010009374/ENSGALG00010019047	VEGFD/FLT1/APLNR/IL12B/GHRL	5
BP	GO:2001257	regulation of cation channel activity	5/268	79/12394	0.0280835985491292	0.478527576090388	ENSGALG00010009118/ENSGALG00010024153/ENSGALG00010009720/ENSGALG00010009666/ENSGALG00010001520	ACTN2/KCNQ1/RELN/RRAD/KCNAB1	5
BP	GO:0098771	inorganic ion homeostasis	15/268	402/12394	0.0285179765678969	0.478527576090388	ENSGALG00010003896/ENSGALG00010009099/ENSGALG00010024153/ENSGALG00010013244/ENSGALG00010014350/ENSGALG00010016253/ENSGALG00010022174/ENSGALG00010004576/ENSGALG00010002741/ENSGALG00010004483/ENSGALG00010019097/ENSGALG00010026507/ENSGALG00010004949/ENSGALG00010028753/ENSGALG00010015802	MCUB/CXCR4/KCNQ1/TRIM24/PTGER4/EDN3/KCNMA1/STEAP2/PDK4/STEAP4/STC1/APLNR/RAB39A/SV2A/TRPC7	15
BP	GO:0002287	alpha-beta T cell activation involved in immune response	3/268	31/12394	0.0287695308661265	0.478527576090388	ENSGALG00010014350/ENSGALG00010005884/ENSGALG00010009374	PTGER4/MYB/IL12B	3
BP	GO:0002293	alpha-beta T cell differentiation involved in immune response	3/268	31/12394	0.0287695308661265	0.478527576090388	ENSGALG00010014350/ENSGALG00010005884/ENSGALG00010009374	PTGER4/MYB/IL12B	3
BP	GO:0009948	anterior/posterior axis specification	3/268	31/12394	0.0287695308661265	0.478527576090388	ENSGALG00010019081/ENSGALG00010004892/ENSGALG00010017409	PCSK6/HEY2/GPC3	3
BP	GO:0061098	positive regulation of protein tyrosine kinase activity	3/268	31/12394	0.0287695308661265	0.478527576090388	ENSGALG00010009720/ENSGALG00010007357/ENSGALG00010019738	RELN/NOX4/ADRA2A	3
BP	GO:0008306	associative learning	4/268	54/12394	0.0290615184316752	0.478527576090388	ENSGALG00010009720/ENSGALG00010010116/ENSGALG00010008444/ENSGALG00010025658	RELN/DRD5/SLC7A11/PDE1B	4
BP	GO:0097696	STAT cascade	5/268	80/12394	0.0294465021745604	0.478527576090388	ENSGALG00010014796/ENSGALG00010019461/ENSGALG00010014218/ENSGALG00010009374/ENSGALG00010001869	PRLR/MGAT5/IL31RA/IL12B/CRLF2	5
BP	GO:0045785	positive regulation of cell adhesion	10/268	233/12394	0.0302746675527482	0.478527576090388	ENSGALG00010009327/ENSGALG00010010871/ENSGALG00010014946/ENSGALG00010029264/ENSGALG00010016374/ENSGALG00010020677/ENSGALG00010024286/ENSGALG00010005884/ENSGALG00010009374/ENSGALG00010005860	NID1/GCNT2/PCK1/COL26A1/FRMD5/CYR61/ADA/MYB/IL12B/ABI3BP	10
BP	GO:0071322	cellular response to carbohydrate stimulus	4/268	55/12394	0.0308261053102698	0.478527576090388	ENSGALG00010014946/ENSGALG00010007357/ENSGALG00010019738/ENSGALG00010016718	PCK1/NOX4/ADRA2A/LIN28A	4
BP	GO:0071621	granulocyte chemotaxis	4/268	55/12394	0.0308261053102698	0.478527576090388	ENSGALG00010025943/ENSGALG00010014690/ENSGALG00010005131/ENSGALG00010016253	CATH1/CSF3R/IL8L2/EDN3	4
BP	GO:1905954	positive regulation of lipid localization	4/268	55/12394	0.0308261053102698	0.478527576090388	ENSGALG00010007977/ENSGALG00010021935/ENSGALG00010020747/ENSGALG00010019047	APOB/CETP/DBI/GHRL	4
BP	GO:0001975	response to amphetamine	2/268	13/12394	0.0310534157964877	0.478527576090388	ENSGALG00010010116/ENSGALG00010025658	DRD5/PDE1B	2
BP	GO:0002715	regulation of natural killer cell mediated immunity	2/268	13/12394	0.0310534157964877	0.478527576090388	ENSGALG00010013213/ENSGALG00010009374	SH2D1A/IL12B	2
BP	GO:0007141	male meiosis I	2/268	13/12394	0.0310534157964877	0.478527576090388	ENSGALG00010012801/ENSGALG00010018717	DMC1/ENSGALG00010018717	2
BP	GO:0014075	response to amine	2/268	13/12394	0.0310534157964877	0.478527576090388	ENSGALG00010010116/ENSGALG00010025658	DRD5/PDE1B	2
BP	GO:0021516	dorsal spinal cord development	2/268	13/12394	0.0310534157964877	0.478527576090388	ENSGALG00010021184/ENSGALG00010020120	DRAXIN/DAAM2	2
BP	GO:0048265	response to pain	2/268	13/12394	0.0310534157964877	0.478527576090388	ENSGALG00010025392/ENSGALG00010009720	SLC6A2/RELN	2
BP	GO:0051570	regulation of histone H3-K9 methylation	2/268	13/12394	0.0310534157964877	0.478527576090388	ENSGALG00010001212/ENSGALG00010005884	PAX5/MYB	2
BP	GO:0055091	phospholipid homeostasis	2/268	13/12394	0.0310534157964877	0.478527576090388	ENSGALG00010021935/ENSGALG00010023885	CETP/ANGPTL3	2
BP	GO:1903587	regulation of blood vessel endothelial cell proliferation involved in sprouting angiogenesis	2/268	13/12394	0.0310534157964877	0.478527576090388	ENSGALG00010026507/ENSGALG00010009374	APLNR/IL12B	2
BP	GO:0034103	regulation of tissue remodeling	3/268	32/12394	0.0312518912778774	0.478527576090388	ENSGALG00010014928/ENSGALG00010002741/ENSGALG00010005860	SUCO/PDK4/ABI3BP	3
BP	GO:0031349	positive regulation of defense response	9/268	202/12394	0.0316041080554851	0.478527576090388	ENSGALG00010003879/ENSGALG00010025943/ENSGALG00010005530/ENSGALG00010020828/ENSGALG00010014350/ENSGALG00010001488/ENSGALG00010005131/ENSGALG00010013213/ENSGALG00010009374	CASP6/CATH1/IL-17D/CAMK2N1/PTGER4/GRPR/IL8L2/SH2D1A/IL12B	9
BP	GO:0001525	angiogenesis	12/268	303/12394	0.0321601626698716	0.478527576090388	ENSGALG00010026681/ENSGALG00010023885/ENSGALG00010013399/ENSGALG00010005131/ENSGALG00010015068/ENSGALG00010001454/ENSGALG00010005282/ENSGALG00010004251/ENSGALG00010020677/ENSGALG00010026507/ENSGALG00010019225/ENSGALG00010009374	PLXDC1/ANGPTL3/FGF1/IL8L2/ESM1/VEGFD/FLT1/CCN2/CYR61/APLNR/PROK2/IL12B	12
BP	GO:0050886	endocrine process	4/268	56/12394	0.0326525627914686	0.478527576090388	ENSGALG00010024153/ENSGALG00010016253/ENSGALG00010010116/ENSGALG00010019047	KCNQ1/EDN3/DRD5/GHRL	4
BP	GO:0044703	multi-organism reproductive process	16/268	446/12394	0.0330711967528172	0.478527576090388	ENSGALG00010014317/ENSGALG00010007977/ENSGALG00010017635/ENSGALG00010012801/ENSGALG00010018717/ENSGALG00010021668/ENSGALG00010016406/ENSGALG00010013662/ENSGALG00010001557/ENSGALG00010024286/ENSGALG00010016718/ENSGALG00010010116/ENSGALG00010019225/ENSGALG00010024615/ENSGALG00010019047/ENSGALG00010015802	RAD23B/APOB/NPPC/DMC1/ENSGALG00010018717/PYGO1/PDILT/RAD21L1/THRB/ADA/LIN28A/DRD5/PROK2/SYT8/GHRL/TRPC7	16
BP	GO:0001666	response to hypoxia	6/268	111/12394	0.0332966131100159	0.478527576090388	ENSGALG00010009099/ENSGALG00010016915/ENSGALG00010022174/ENSGALG00010001454/ENSGALG00010023162/ENSGALG00010024286	CXCR4/PLOD2/KCNMA1/VEGFD/CHRNA4/ADA	6
BP	GO:0071496	cellular response to external stimulus	8/268	172/12394	0.0334018153560272	0.478527576090388	ENSGALG00010024909/ENSGALG00010013244/ENSGALG00010014350/ENSGALG00010002373/ENSGALG00010014946/ENSGALG00010021958/ENSGALG00010024772/ENSGALG00010002741	SLC39A5/TRIM24/PTGER4/POSTN/PCK1/BHLHA15/KIAA1324/PDK4	8
BP	GO:0009607	response to biotic stimulus	16/268	447/12394	0.033654013708738	0.478527576090388	ENSGALG00010007977/ENSGALG00010007860/ENSGALG00010025943/ENSGALG00010014350/ENSGALG00010001488/ENSGALG00010014946/ENSGALG00010014796/ENSGALG00010015798/ENSGALG00010008945/ENSGALG00010012788/ENSGALG00010005131/ENSGALG00010025935/ENSGALG00010001454/ENSGALG00010017409/ENSGALG00010025480/ENSGALG00010009374	APOB/DEFB4A/CATH1/PTGER4/GRPR/PCK1/PRLR/IL22RA1/FER1L6/RGS1/IL8L2/CATH3/VEGFD/GPC3/FGF19/IL12B	16
BP	GO:0055065	metal ion homeostasis	13/268	340/12394	0.0337230207598371	0.478527576090388	ENSGALG00010003896/ENSGALG00010009099/ENSGALG00010024153/ENSGALG00010013244/ENSGALG00010014350/ENSGALG00010016253/ENSGALG00010022174/ENSGALG00010004576/ENSGALG00010004483/ENSGALG00010019097/ENSGALG00010026507/ENSGALG00010028753/ENSGALG00010015802	MCUB/CXCR4/KCNQ1/TRIM24/PTGER4/EDN3/KCNMA1/STEAP2/STEAP4/STC1/APLNR/SV2A/TRPC7	13
BP	GO:0007129	synapsis	3/268	33/12394	0.0338429812979129	0.478527576090388	ENSGALG00010012801/ENSGALG00010018717/ENSGALG00010013662	DMC1/ENSGALG00010018717/RAD21L1	3
BP	GO:1902305	regulation of sodium ion transmembrane transport	3/268	33/12394	0.0338429812979129	0.478527576090388	ENSGALG00010024153/ENSGALG00010023643/ENSGALG00010010928	KCNQ1/SCN4B/HECW2	3
BP	GO:0048609	multicellular organismal reproductive process	14/268	376/12394	0.0341884022945749	0.478527576090388	ENSGALG00010014317/ENSGALG00010007977/ENSGALG00010017635/ENSGALG00010012801/ENSGALG00010018717/ENSGALG00010021668/ENSGALG00010016406/ENSGALG00010013662/ENSGALG00010001557/ENSGALG00010024286/ENSGALG00010016718/ENSGALG00010010116/ENSGALG00010019225/ENSGALG00010019047	RAD23B/APOB/NPPC/DMC1/ENSGALG00010018717/PYGO1/PDILT/RAD21L1/THRB/ADA/LIN28A/DRD5/PROK2/GHRL	14
BP	GO:0098661	inorganic anion transmembrane transport	4/268	57/12394	0.0345411112354043	0.478527576090388	ENSGALG00010027082/ENSGALG00010019227/ENSGALG00010020065/ENSGALG00010002907	SLC26A9/CLCN5/TTYH3/GABRG3	4
BP	GO:0006873	cellular ion homeostasis	13/268	342/12394	0.0351029195808596	0.478527576090388	ENSGALG00010003896/ENSGALG00010009099/ENSGALG00010024153/ENSGALG00010014350/ENSGALG00010016253/ENSGALG00010022174/ENSGALG00010004483/ENSGALG00010019097/ENSGALG00010026507/ENSGALG00010004949/ENSGALG00010017983/ENSGALG00010028753/ENSGALG00010015802	MCUB/CXCR4/KCNQ1/PTGER4/EDN3/KCNMA1/STEAP4/STC1/APLNR/RAB39A/SLC4A11/SV2A/TRPC7	13
BP	GO:0007616	long-term memory	2/268	14/12394	0.0357207038377012	0.478527576090388	ENSGALG00010020828/ENSGALG00010009720	CAMK2N1/RELN	2
BP	GO:0019098	reproductive behavior	2/268	14/12394	0.0357207038377012	0.478527576090388	ENSGALG00010001557/ENSGALG00010010116	THRB/DRD5	2
BP	GO:0034390	smooth muscle cell apoptotic process	2/268	14/12394	0.0357207038377012	0.478527576090388	ENSGALG00010021562/ENSGALG00010009374	LRP6/IL12B	2
BP	GO:0034391	regulation of smooth muscle cell apoptotic process	2/268	14/12394	0.0357207038377012	0.478527576090388	ENSGALG00010021562/ENSGALG00010009374	LRP6/IL12B	2
BP	GO:0035929	steroid hormone secretion	2/268	14/12394	0.0357207038377012	0.478527576090388	ENSGALG00010024153/ENSGALG00010019047	KCNQ1/GHRL	2
BP	GO:0043267	negative regulation of potassium ion transport	2/268	14/12394	0.0357207038377012	0.478527576090388	ENSGALG00010009118/ENSGALG00010001520	ACTN2/KCNAB1	2
BP	GO:0060413	atrial septum morphogenesis	2/268	14/12394	0.0357207038377012	0.478527576090388	ENSGALG00010004892/ENSGALG00010020677	HEY2/CYR61	2
BP	GO:0071868	cellular response to monoamine stimulus	2/268	14/12394	0.0357207038377012	0.478527576090388	ENSGALG00010024153/ENSGALG00010010116	KCNQ1/DRD5	2
BP	GO:0071869	response to catecholamine	2/268	14/12394	0.0357207038377012	0.478527576090388	ENSGALG00010024153/ENSGALG00010010116	KCNQ1/DRD5	2
BP	GO:0071870	cellular response to catecholamine stimulus	2/268	14/12394	0.0357207038377012	0.478527576090388	ENSGALG00010024153/ENSGALG00010010116	KCNQ1/DRD5	2
BP	GO:0090181	regulation of cholesterol metabolic process	2/268	14/12394	0.0357207038377012	0.478527576090388	ENSGALG00010007977/ENSGALG00010013399	APOB/FGF1	2
BP	GO:1900017	positive regulation of cytokine production involved in inflammatory response	2/268	14/12394	0.0357207038377012	0.478527576090388	ENSGALG00010025943/ENSGALG00010005530	CATH1/IL-17D	2
BP	GO:2000050	regulation of non-canonical Wnt signaling pathway	2/268	14/12394	0.0357207038377012	0.478527576090388	ENSGALG00010020120/ENSGALG00010017409	DAAM2/GPC3	2
BP	GO:0036293	response to decreased oxygen levels	6/268	113/12394	0.0358750115134862	0.478527576090388	ENSGALG00010009099/ENSGALG00010016915/ENSGALG00010022174/ENSGALG00010001454/ENSGALG00010023162/ENSGALG00010024286	CXCR4/PLOD2/KCNMA1/VEGFD/CHRNA4/ADA	6
BP	GO:0035567	non-canonical Wnt signaling pathway	3/268	34/12394	0.0365421058105387	0.478527576090388	ENSGALG00010015677/ENSGALG00010020120/ENSGALG00010017409	GRHL3/DAAM2/GPC3	3
BP	GO:0051181	cofactor transport	3/268	34/12394	0.0365421058105387	0.478527576090388	ENSGALG00010000286/ENSGALG00010020392/ENSGALG00010008444	TCN2/SLC23A2/SLC7A11	3
BP	GO:0060976	coronary vasculature development	3/268	34/12394	0.0365421058105387	0.478527576090388	ENSGALG00010004892/ENSGALG00010017409/ENSGALG00010026507	HEY2/GPC3/APLNR	3
BP	GO:0072348	sulfur compound transport	3/268	34/12394	0.0365421058105387	0.478527576090388	ENSGALG00010027082/ENSGALG00010013587/ENSGALG00010008444	SLC26A9/ENSGALG00010013587/SLC7A11	3
BP	GO:0097164	ammonium ion metabolic process	6/268	114/12394	0.0372110303495894	0.484977883703179	ENSGALG00010003201/ENSGALG00010021935/ENSGALG00010020747/ENSGALG00010029236/ENSGALG00010020711/ENSGALG00010025658	MBOAT2/CETP/DBI/ENPP7/PLA2G2E/PDE1B	6
BP	GO:0032504	multicellular organism reproduction	14/268	381/12394	0.0375588079820297	0.487201518634819	ENSGALG00010014317/ENSGALG00010007977/ENSGALG00010017635/ENSGALG00010012801/ENSGALG00010018717/ENSGALG00010021668/ENSGALG00010016406/ENSGALG00010013662/ENSGALG00010001557/ENSGALG00010024286/ENSGALG00010016718/ENSGALG00010010116/ENSGALG00010019225/ENSGALG00010019047	RAD23B/APOB/NPPC/DMC1/ENSGALG00010018717/PYGO1/PDILT/RAD21L1/THRB/ADA/LIN28A/DRD5/PROK2/GHRL	14
BP	GO:0031668	cellular response to extracellular stimulus	7/268	145/12394	0.0380698881142521	0.488023134561053	ENSGALG00010024909/ENSGALG00010013244/ENSGALG00010002373/ENSGALG00010014946/ENSGALG00010021958/ENSGALG00010024772/ENSGALG00010002741	SLC39A5/TRIM24/POSTN/PCK1/BHLHA15/KIAA1324/PDK4	7
BP	GO:0009798	axis specification	4/268	59/12394	0.0385051119706013	0.488023134561053	ENSGALG00010019081/ENSGALG00010004892/ENSGALG00010017409/ENSGALG00010019097	PCSK6/HEY2/GPC3/STC1	4
BP	GO:0008015	blood circulation	10/268	244/12394	0.0395654817113075	0.488023134561053	ENSGALG00010024153/ENSGALG00010017635/ENSGALG00010023643/ENSGALG00010016253/ENSGALG00010001557/ENSGALG00010021367/ENSGALG00010004892/ENSGALG00010019097/ENSGALG00010024286/ENSGALG00010010116	KCNQ1/NPPC/SCN4B/EDN3/THRB/GRIP2/HEY2/STC1/ADA/DRD5	10
BP	GO:1990266	neutrophil migration	4/268	60/12394	0.0405807571357307	0.488023134561053	ENSGALG00010025943/ENSGALG00010014690/ENSGALG00010005131/ENSGALG00010016253	CATH1/CSF3R/IL8L2/EDN3	4
BP	GO:0003417	growth plate cartilage development	2/268	15/12394	0.040639017387084	0.488023134561053	ENSGALG00010017635/ENSGALG00010019097	NPPC/STC1	2
BP	GO:0009125	nucleoside monophosphate catabolic process	2/268	15/12394	0.040639017387084	0.488023134561053	ENSGALG00010010778/ENSGALG00010024286	UPP2/ADA	2
BP	GO:0010656	negative regulation of muscle cell apoptotic process	2/268	15/12394	0.040639017387084	0.488023134561053	ENSGALG00010021562/ENSGALG00010004892	LRP6/HEY2	2
BP	GO:0014829	vascular smooth muscle contraction	2/268	15/12394	0.040639017387084	0.488023134561053	ENSGALG00010016253/ENSGALG00010021367	EDN3/GRIP2	2
BP	GO:0015701	bicarbonate transport	2/268	15/12394	0.040639017387084	0.488023134561053	ENSGALG00010027082/ENSGALG00010017983	SLC26A9/SLC4A11	2
BP	GO:0035337	fatty-acyl-CoA metabolic process	2/268	15/12394	0.040639017387084	0.488023134561053	ENSGALG00010021623/ENSGALG00010019141	FAR1/ACOT7	2
BP	GO:0045686	negative regulation of glial cell differentiation	2/268	15/12394	0.040639017387084	0.488023134561053	ENSGALG00010020120/ENSGALG00010016718	DAAM2/LIN28A	2
BP	GO:0051043	regulation of membrane protein ectodomain proteolysis	2/268	15/12394	0.040639017387084	0.488023134561053	ENSGALG00010029270/ENSGALG00010019738	TIMP2/ADRA2A	2
BP	GO:0060307	regulation of ventricular cardiac muscle cell membrane repolarization	2/268	15/12394	0.040639017387084	0.488023134561053	ENSGALG00010024153/ENSGALG00010023643	KCNQ1/SCN4B	2
BP	GO:0060716	labyrinthine layer blood vessel development	2/268	15/12394	0.040639017387084	0.488023134561053	ENSGALG00010004892/ENSGALG00010020677	HEY2/CYR61	2
BP	GO:0070168	negative regulation of biomineral tissue development	2/268	15/12394	0.040639017387084	0.488023134561053	ENSGALG00010027201/ENSGALG00010004892	BGN/HEY2	2
BP	GO:0071867	response to monoamine	2/268	15/12394	0.040639017387084	0.488023134561053	ENSGALG00010024153/ENSGALG00010010116	KCNQ1/DRD5	2
BP	GO:0099623	regulation of cardiac muscle cell membrane repolarization	2/268	15/12394	0.040639017387084	0.488023134561053	ENSGALG00010024153/ENSGALG00010023643	KCNQ1/SCN4B	2
BP	GO:0070167	regulation of biomineral tissue development	4/268	61/12394	0.0427188808624521	0.499751447778967	ENSGALG00010018672/ENSGALG00010027201/ENSGALG00010004892/ENSGALG00010020677	PKDCC/BGN/HEY2/CYR61	4
BP	GO:0016042	lipid catabolic process	8/268	181/12394	0.0430583152212989	0.499751447778967	ENSGALG00010007977/ENSGALG00010029236/ENSGALG00010023885/ENSGALG00010014946/ENSGALG00010013954/ENSGALG00010020711/ENSGALG00010026485/ENSGALG00010019738	APOB/ENPP7/ANGPTL3/PCK1/LPL/PLA2G2E/ACAA1/ADRA2A	8
BP	GO:0045860	positive regulation of protein kinase activity	9/268	214/12394	0.043120285856018	0.499751447778967	ENSGALG00010009720/ENSGALG00010013399/ENSGALG00010014796/ENSGALG00010016253/ENSGALG00010007357/ENSGALG00010005282/ENSGALG00010019738/ENSGALG00010020677/ENSGALG00010009374	RELN/FGF1/PRLR/EDN3/NOX4/FLT1/ADRA2A/CYR61/IL12B	9
BP	GO:0002040	sprouting angiogenesis	5/268	89/12394	0.0435928172005353	0.499751447778967	ENSGALG00010013399/ENSGALG00010015068/ENSGALG00010001454/ENSGALG00010026507/ENSGALG00010009374	FGF1/ESM1/VEGFD/APLNR/IL12B	5
BP	GO:0050680	negative regulation of epithelial cell proliferation	5/268	89/12394	0.0435928172005353	0.499751447778967	ENSGALG00010013244/ENSGALG00010005282/ENSGALG00010017409/ENSGALG00010009374/ENSGALG00010019047	TRIM24/FLT1/GPC3/IL12B/GHRL	5
BP	GO:0051707	response to other organism	15/268	426/12394	0.0438869224049721	0.499751447778967	ENSGALG00010007977/ENSGALG00010007860/ENSGALG00010025943/ENSGALG00010014350/ENSGALG00010014946/ENSGALG00010014796/ENSGALG00010015798/ENSGALG00010008945/ENSGALG00010012788/ENSGALG00010005131/ENSGALG00010025935/ENSGALG00010001454/ENSGALG00010017409/ENSGALG00010025480/ENSGALG00010009374	APOB/DEFB4A/CATH1/PTGER4/PCK1/PRLR/IL22RA1/FER1L6/RGS1/IL8L2/CATH3/VEGFD/GPC3/FGF19/IL12B	15
BP	GO:0008277	regulation of G-protein coupled receptor protein signaling pathway	4/268	62/12394	0.0449194612099999	0.499751447778967	ENSGALG00010016505/ENSGALG00010012788/ENSGALG00010024286/ENSGALG00010026507	KCTD16/RGS1/ADA/APLNR	4
BP	GO:0046632	alpha-beta T cell differentiation	4/268	62/12394	0.0449194612099999	0.499751447778967	ENSGALG00010014350/ENSGALG00010024286/ENSGALG00010005884/ENSGALG00010009374	PTGER4/ADA/MYB/IL12B	4
BP	GO:0032330	regulation of chondrocyte differentiation	3/268	37/12394	0.0452788264541784	0.499751447778967	ENSGALG00010003201/ENSGALG00010018672/ENSGALG00010004251	MBOAT2/PKDCC/CCN2	3
BP	GO:0045143	homologous chromosome segregation	3/268	37/12394	0.0452788264541784	0.499751447778967	ENSGALG00010012801/ENSGALG00010018717/ENSGALG00010013662	DMC1/ENSGALG00010018717/RAD21L1	3
BP	GO:0046635	positive regulation of alpha-beta T cell activation	3/268	37/12394	0.0452788264541784	0.499751447778967	ENSGALG00010024286/ENSGALG00010005884/ENSGALG00010009374	ADA/MYB/IL12B	3
BP	GO:0043062	extracellular structure organization	9/268	216/12394	0.0452817810985583	0.499751447778967	ENSGALG00010009327/ENSGALG00010007977/ENSGALG00010021935/ENSGALG00010002373/ENSGALG00010013954/ENSGALG00010022759/ENSGALG00010020711/ENSGALG00010020677/ENSGALG00010005860	NID1/APOB/CETP/POSTN/LPL/THSD4/PLA2G2E/CYR61/ABI3BP	9
BP	GO:0015672	monovalent inorganic cation transport	12/268	320/12394	0.0456372535847968	0.499751447778967	ENSGALG00010009118/ENSGALG00010008202/ENSGALG00010025392/ENSGALG00010024153/ENSGALG00010023643/ENSGALG00010016253/ENSGALG00010010928/ENSGALG00010022174/ENSGALG00010001520/ENSGALG00010003438/ENSGALG00010017983/ENSGALG00010010298	ACTN2/KCNG2/SLC6A2/KCNQ1/SCN4B/EDN3/HECW2/KCNMA1/KCNAB1/KCNS3/SLC4A11/KCNIP4	12
BP	GO:0001556	oocyte maturation	2/268	16/12394	0.0457954053964726	0.499751447778967	ENSGALG00010017635/ENSGALG00010012801	NPPC/DMC1	2
BP	GO:0001912	positive regulation of leukocyte mediated cytotoxicity	2/268	16/12394	0.0457954053964726	0.499751447778967	ENSGALG00010013213/ENSGALG00010009374	SH2D1A/IL12B	2
BP	GO:0006144	purine nucleobase metabolic process	2/268	16/12394	0.0457954053964726	0.499751447778967	ENSGALG00010004315/ENSGALG00010024286	ENSGALG00010004315/ADA	2
BP	GO:0006851	mitochondrial calcium ion transmembrane transport	2/268	16/12394	0.0457954053964726	0.499751447778967	ENSGALG00010003896/ENSGALG00010021958	MCUB/BHLHA15	2
BP	GO:0009067	aspartate family amino acid biosynthetic process	2/268	16/12394	0.0457954053964726	0.499751447778967	ENSGALG00010012555/ENSGALG00010016915	ENSGALG00010012555/PLOD2	2
BP	GO:0019433	triglyceride catabolic process	2/268	16/12394	0.0457954053964726	0.499751447778967	ENSGALG00010007977/ENSGALG00010013954	APOB/LPL	2
BP	GO:0019835	cytolysis	2/268	16/12394	0.0457954053964726	0.499751447778967	ENSGALG00010025943/ENSGALG00010025935	CATH1/CATH3	2
BP	GO:0035988	chondrocyte proliferation	2/268	16/12394	0.0457954053964726	0.499751447778967	ENSGALG00010004251/ENSGALG00010019097	CCN2/STC1	2
BP	GO:0042572	retinol metabolic process	2/268	16/12394	0.0457954053964726	0.499751447778967	ENSGALG00010004315/ENSGALG00010002733	ENSGALG00010004315/RDH8	2
BP	GO:0046386	deoxyribose phosphate catabolic process	2/268	16/12394	0.0457954053964726	0.499751447778967	ENSGALG00010010778/ENSGALG00010024286	UPP2/ADA	2
BP	GO:0032787	monocarboxylic acid metabolic process	12/268	321/12394	0.0465355645410307	0.505821353706855	ENSGALG00010020747/ENSGALG00010023885/ENSGALG00010019141/ENSGALG00010010728/ENSGALG00010014946/ENSGALG00010013954/ENSGALG00010028562/ENSGALG00010006588/ENSGALG00010026485/ENSGALG00010002741/ENSGALG00010025480/ENSGALG00010013184	DBI/ANGPTL3/ACOT7/ELOVL2/PCK1/LPL/ACSBG2/ACOT12/ACAA1/PDK4/FGF19/LDHB	12
BP	GO:0048762	mesenchymal cell differentiation	7/268	152/12394	0.0470821207264578	0.507085456829157	ENSGALG00010010871/ENSGALG00010013399/ENSGALG00010001442/ENSGALG00010016253/ENSGALG00010021562/ENSGALG00010004892/ENSGALG00010025480	GCNT2/FGF1/LDLRAD4/EDN3/LRP6/HEY2/FGF19	7
BP	GO:0046887	positive regulation of hormone secretion	4/268	63/12394	0.047182430672554	0.507085456829157	ENSGALG00010025392/ENSGALG00010016253/ENSGALG00010029778/ENSGALG00010019047	SLC6A2/EDN3/DOC2B/GHRL	4
BP	GO:0009566	fertilization	5/268	91/12394	0.0472050461630052	0.507085456829157	ENSGALG00010007977/ENSGALG00010018717/ENSGALG00010013662/ENSGALG00010024615/ENSGALG00010015802	APOB/ENSGALG00010018717/RAD21L1/SYT8/TRPC7	5
BP	GO:0046427	positive regulation of JAK-STAT cascade	3/268	38/12394	0.0484006490073065	0.513058849981455	ENSGALG00010014796/ENSGALG00010014218/ENSGALG00010009374	PRLR/IL31RA/IL12B	3
BP	GO:0050709	negative regulation of protein secretion	3/268	38/12394	0.0484006490073065	0.513058849981455	ENSGALG00010019738/ENSGALG00010009374/ENSGALG00010019047	ADRA2A/IL12B/GHRL	3
BP	GO:0060191	regulation of lipase activity	3/268	38/12394	0.0484006490073065	0.513058849981455	ENSGALG00010023885/ENSGALG00010005282/ENSGALG00010020677	ANGPTL3/FLT1/CYR61	3
BP	GO:0032101	regulation of response to external stimulus	15/268	432/12394	0.0485073821800649	0.513058849981455	ENSGALG00010009099/ENSGALG00010025943/ENSGALG00010005530/ENSGALG00010020828/ENSGALG00010013244/ENSGALG00010014350/ENSGALG00010013399/ENSGALG00010005333/ENSGALG00010005131/ENSGALG00010016253/ENSGALG00010001454/ENSGALG00010024286/ENSGALG00010009374/ENSGALG00010019047/ENSGALG00010005860	CXCR4/CATH1/IL-17D/CAMK2N1/TRIM24/PTGER4/FGF1/PLXNA4/IL8L2/EDN3/VEGFD/ADA/IL12B/GHRL/ABI3BP	15
BP	GO:0070482	response to oxygen levels	6/268	122/12394	0.0490459596347154	0.516767773928993	ENSGALG00010009099/ENSGALG00010016915/ENSGALG00010022174/ENSGALG00010001454/ENSGALG00010023162/ENSGALG00010024286	CXCR4/PLOD2/KCNMA1/VEGFD/CHRNA4/ADA	6
BP	GO:0034763	negative regulation of transmembrane transport	4/268	64/12394	0.0495076772162141	0.517580284327085	ENSGALG00010009118/ENSGALG00010009666/ENSGALG00010010928/ENSGALG00010001520	ACTN2/RRAD/HECW2/KCNAB1	4
BP	GO:0003181	atrioventricular valve morphogenesis	2/268	17/12394	0.0511773558737464	0.517580284327085	ENSGALG00010004892/ENSGALG00010020677	HEY2/CYR61	2
BP	GO:0009264	deoxyribonucleotide catabolic process	2/268	17/12394	0.0511773558737464	0.517580284327085	ENSGALG00010010778/ENSGALG00010024286	UPP2/ADA	2
BP	GO:0033238	regulation of cellular amine metabolic process	2/268	17/12394	0.0511773558737464	0.517580284327085	ENSGALG00010008444/ENSGALG00010025658	SLC7A11/PDE1B	2
BP	GO:0042454	ribonucleoside catabolic process	2/268	17/12394	0.0511773558737464	0.517580284327085	ENSGALG00010010778/ENSGALG00010024286	UPP2/ADA	2
BP	GO:0051567	histone H3-K9 methylation	2/268	17/12394	0.0511773558737464	0.517580284327085	ENSGALG00010001212/ENSGALG00010005884	PAX5/MYB	2
BP	GO:0055075	potassium ion homeostasis	2/268	17/12394	0.0511773558737464	0.517580284327085	ENSGALG00010024153/ENSGALG00010022174	KCNQ1/KCNMA1	2
BP	GO:0086019	cell-cell signaling involved in cardiac conduction	2/268	17/12394	0.0511773558737464	0.517580284327085	ENSGALG00010024153/ENSGALG00010023643	KCNQ1/SCN4B	2
BP	GO:0097366	response to bronchodilator	2/268	17/12394	0.0511773558737464	0.517580284327085	ENSGALG00010010116/ENSGALG00010025658	DRD5/PDE1B	2
BP	GO:0099625	ventricular cardiac muscle cell membrane repolarization	2/268	17/12394	0.0511773558737464	0.517580284327085	ENSGALG00010024153/ENSGALG00010023643	KCNQ1/SCN4B	2
BP	GO:0045859	regulation of protein kinase activity	13/268	362/12394	0.0511933953952608	0.517580284327085	ENSGALG00010020828/ENSGALG00010009720/ENSGALG00010013399/ENSGALG00010014796/ENSGALG00010021913/ENSGALG00010016253/ENSGALG00010007357/ENSGALG00010012971/ENSGALG00010021562/ENSGALG00010005282/ENSGALG00010019738/ENSGALG00010020677/ENSGALG00010009374	CAMK2N1/RELN/FGF1/PRLR/ENSGALG00010021913/EDN3/NOX4/ENSGALG00010012971/LRP6/FLT1/ADRA2A/CYR61/IL12B	13
BP	GO:0086003	cardiac muscle cell contraction	3/268	39/12394	0.051625232535361	0.518950453399844	ENSGALG00010024153/ENSGALG00010023643/ENSGALG00010019097	KCNQ1/SCN4B/STC1	3
BP	GO:0006790	sulfur compound metabolic process	8/268	188/12394	0.0517329110658055	0.518950453399844	ENSGALG00010012555/ENSGALG00010020230/ENSGALG00010021623/ENSGALG00010019141/ENSGALG00010007357/ENSGALG00010006588/ENSGALG00010002741/ENSGALG00010008444	ENSGALG00010012555/ENSGALG00010020230/FAR1/ACOT7/NOX4/ACOT12/PDK4/SLC7A11	8
BP	GO:0030048	actin filament-based movement	4/268	65/12394	0.0518950453399844	0.518950453399844	ENSGALG00010015939/ENSGALG00010024153/ENSGALG00010023643/ENSGALG00010019097	SUN2/KCNQ1/SCN4B/STC1	4
BP	GO:0071363	cellular response to growth factor stimulus	14/268	400/12394	0.0525457391882435	0.523553560752427	ENSGALG00010024909/ENSGALG00010010871/ENSGALG00010013399/ENSGALG00010001442/ENSGALG00010027201/ENSGALG00010001454/ENSGALG00010021301/ENSGALG00010005282/ENSGALG00010004251/ENSGALG00010017409/ENSGALG00010020677/ENSGALG00010025480/ENSGALG00010017793/ENSGALG00010009374	SLC39A5/GCNT2/FGF1/LDLRAD4/BGN/VEGFD/SMURF1/FLT1/CCN2/GPC3/CYR61/FGF19/FAM83G/IL12B	14
BP	GO:0006650	glycerophospholipid metabolic process	8/268	189/12394	0.053057692065609	0.524851270433182	ENSGALG00010013609/ENSGALG00010003201/ENSGALG00010028918/ENSGALG00010021935/ENSGALG00010021623/ENSGALG00010020747/ENSGALG00010021972/ENSGALG00010020711	PIGC/MBOAT2/AGPAT2/CETP/FAR1/DBI/PISD/PLA2G2E	8
BP	GO:0018108	peptidyl-tyrosine phosphorylation	8/268	189/12394	0.053057692065609	0.524851270433182	ENSGALG00010018672/ENSGALG00010009720/ENSGALG00010014796/ENSGALG00010014218/ENSGALG00010007357/ENSGALG00010005282/ENSGALG00010019738/ENSGALG00010009374	PKDCC/RELN/PRLR/IL31RA/NOX4/FLT1/ADRA2A/IL12B	8
BP	GO:0001678	cellular glucose homeostasis	4/268	66/12394	0.0543443371576812	0.531839598518233	ENSGALG00010014946/ENSGALG00010007357/ENSGALG00010019738/ENSGALG00010016718	PCK1/NOX4/ADRA2A/LIN28A	4
BP	GO:0006959	humoral immune response	4/268	66/12394	0.0543443371576812	0.531839598518233	ENSGALG00010025943/ENSGALG00010005131/ENSGALG00010013213/ENSGALG00010025935	CATH1/IL8L2/SH2D1A/CATH3	4
BP	GO:0060840	artery development	4/268	66/12394	0.0543443371576812	0.531839598518233	ENSGALG00010007977/ENSGALG00010023885/ENSGALG00010004892/ENSGALG00010026507	APOB/ANGPTL3/HEY2/APLNR	4
BP	GO:0045766	positive regulation of angiogenesis	5/268	95/12394	0.054947803976913	0.533978245823683	ENSGALG00010023885/ENSGALG00010013399/ENSGALG00010001454/ENSGALG00010005282/ENSGALG00010026507	ANGPTL3/FGF1/VEGFD/FLT1/APLNR	5
BP	GO:0043367	CD4-positive, alpha-beta T cell differentiation	3/268	40/12394	0.0549512158429463	0.533978245823683	ENSGALG00010014350/ENSGALG00010005884/ENSGALG00010009374	PTGER4/MYB/IL12B	3
BP	GO:0030003	cellular cation homeostasis	12/268	330/12394	0.0551742339446399	0.534257546999154	ENSGALG00010003896/ENSGALG00010009099/ENSGALG00010014350/ENSGALG00010016253/ENSGALG00010022174/ENSGALG00010004483/ENSGALG00010019097/ENSGALG00010026507/ENSGALG00010004949/ENSGALG00010017983/ENSGALG00010028753/ENSGALG00010015802	MCUB/CXCR4/PTGER4/EDN3/KCNMA1/STEAP4/STC1/APLNR/RAB39A/SLC4A11/SV2A/TRPC7	12
BP	GO:0018212	peptidyl-tyrosine modification	8/268	191/12394	0.0557722669667108	0.538153453187561	ENSGALG00010018672/ENSGALG00010009720/ENSGALG00010014796/ENSGALG00010014218/ENSGALG00010007357/ENSGALG00010005282/ENSGALG00010019738/ENSGALG00010009374	PKDCC/RELN/PRLR/IL31RA/NOX4/FLT1/ADRA2A/IL12B	8
BP	GO:0030029	actin filament-based process	16/268	479/12394	0.0565259627638799	0.540225444408213	ENSGALG00010026124/ENSGALG00010015939/ENSGALG00010019076/ENSGALG00010009118/ENSGALG00010024153/ENSGALG00010015677/ENSGALG00010014350/ENSGALG00010020120/ENSGALG00010013032/ENSGALG00010023643/ENSGALG00010022024/ENSGALG00010016374/ENSGALG00010004251/ENSGALG00010019097/ENSGALG00010019047/ENSGALG00010007900	PACSIN1/SUN2/ESPN/ACTN2/KCNQ1/GRHL3/PTGER4/DAAM2/BAIAP2L2/SCN4B/MICAL2/FRMD5/CCN2/STC1/GHRL/FHOD3	16
BP	GO:0002043	blood vessel endothelial cell proliferation involved in sprouting angiogenesis	2/268	18/12394	0.0567727830668994	0.540225444408213	ENSGALG00010026507/ENSGALG00010009374	APLNR/IL12B	2
BP	GO:0009162	deoxyribonucleoside monophosphate metabolic process	2/268	18/12394	0.0567727830668994	0.540225444408213	ENSGALG00010010778/ENSGALG00010024286	UPP2/ADA	2
BP	GO:0060306	regulation of membrane repolarization	2/268	18/12394	0.0567727830668994	0.540225444408213	ENSGALG00010024153/ENSGALG00010023643	KCNQ1/SCN4B	2
BP	GO:0051050	positive regulation of transport	15/268	443/12394	0.0578469972053288	0.548549111429842	ENSGALG00010020155/ENSGALG00010021935/ENSGALG00010009118/ENSGALG00010025392/ENSGALG00010024153/ENSGALG00010020747/ENSGALG00010009720/ENSGALG00010023643/ENSGALG00010016253/ENSGALG00010029778/ENSGALG00010017409/ENSGALG00010019097/ENSGALG00010025480/ENSGALG00010026507/ENSGALG00010019047	MFGE8/CETP/ACTN2/SLC6A2/KCNQ1/DBI/RELN/SCN4B/EDN3/DOC2B/GPC3/STC1/FGF19/APLNR/GHRL	15
BP	GO:0000041	transition metal ion transport	3/268	41/12394	0.0583771518027801	0.54978482006043	ENSGALG00010004576/ENSGALG00010004483/ENSGALG00010015802	STEAP2/STEAP4/TRPC7	3
BP	GO:0003170	heart valve development	3/268	41/12394	0.0583771518027801	0.54978482006043	ENSGALG00010004892/ENSGALG00010020677/ENSGALG00010026507	HEY2/CYR61/APLNR	3
BP	GO:0015893	drug transport	6/268	128/12394	0.0592865628888571	0.553271836761857	ENSGALG00010026367/ENSGALG00010000286/ENSGALG00010025392/ENSGALG00010008444/ENSGALG00010017983/ENSGALG00010019047	RBP/TCN2/SLC6A2/SLC7A11/SLC4A11/GHRL	6
BP	GO:0009636	response to toxic substance	7/268	161/12394	0.060527540647575	0.553271836761857	ENSGALG00010024153/ENSGALG00010029571/ENSGALG00010022174/ENSGALG00010023162/ENSGALG00010010116/ENSGALG00010008444/ENSGALG00010025658	KCNQ1/EPX/KCNMA1/CHRNA4/DRD5/SLC7A11/PDE1B	7
BP	GO:0035924	cellular response to vascular endothelial growth factor stimulus	3/268	42/12394	0.0619015137229228	0.553271836761857	ENSGALG00010001454/ENSGALG00010005282/ENSGALG00010009374	VEGFD/FLT1/IL12B	3
BP	GO:0042310	vasoconstriction	3/268	42/12394	0.0619015137229228	0.553271836761857	ENSGALG00010016253/ENSGALG00010021367/ENSGALG00010010116	EDN3/GRIP2/DRD5	3
BP	GO:0060079	excitatory postsynaptic potential	3/268	42/12394	0.0619015137229228	0.553271836761857	ENSGALG00010009720/ENSGALG00010002907/ENSGALG00010019047	RELN/GABRG3/GHRL	3
BP	GO:0097756	negative regulation of blood vessel diameter	3/268	42/12394	0.0619015137229228	0.553271836761857	ENSGALG00010016253/ENSGALG00010021367/ENSGALG00010010116	EDN3/GRIP2/DRD5	3
BP	GO:0070848	response to growth factor	14/268	410/12394	0.0619024679600256	0.553271836761857	ENSGALG00010024909/ENSGALG00010010871/ENSGALG00010013399/ENSGALG00010001442/ENSGALG00010027201/ENSGALG00010001454/ENSGALG00010021301/ENSGALG00010005282/ENSGALG00010004251/ENSGALG00010017409/ENSGALG00010020677/ENSGALG00010025480/ENSGALG00010017793/ENSGALG00010009374	SLC39A5/GCNT2/FGF1/LDLRAD4/BGN/VEGFD/SMURF1/FLT1/CCN2/GPC3/CYR61/FGF19/FAM83G/IL12B	14
BP	GO:0001941	postsynaptic membrane organization	2/268	19/12394	0.0625700149937954	0.553271836761857	ENSGALG00010009720/ENSGALG00010008444	RELN/SLC7A11	2
BP	GO:0006826	iron ion transport	2/268	19/12394	0.0625700149937954	0.553271836761857	ENSGALG00010004576/ENSGALG00010004483	STEAP2/STEAP4	2
BP	GO:0009164	nucleoside catabolic process	2/268	19/12394	0.0625700149937954	0.553271836761857	ENSGALG00010010778/ENSGALG00010024286	UPP2/ADA	2
BP	GO:0031343	positive regulation of cell killing	2/268	19/12394	0.0625700149937954	0.553271836761857	ENSGALG00010013213/ENSGALG00010009374	SH2D1A/IL12B	2
BP	GO:0031670	cellular response to nutrient	2/268	19/12394	0.0625700149937954	0.553271836761857	ENSGALG00010013244/ENSGALG00010002373	TRIM24/POSTN	2
BP	GO:0032104	regulation of response to extracellular stimulus	2/268	19/12394	0.0625700149937954	0.553271836761857	ENSGALG00010013244/ENSGALG00010019047	TRIM24/GHRL	2
BP	GO:0032107	regulation of response to nutrient levels	2/268	19/12394	0.0625700149937954	0.553271836761857	ENSGALG00010013244/ENSGALG00010019047	TRIM24/GHRL	2
BP	GO:0034656	nucleobase-containing small molecule catabolic process	2/268	19/12394	0.0625700149937954	0.553271836761857	ENSGALG00010010778/ENSGALG00010024286	UPP2/ADA	2
BP	GO:0042267	natural killer cell mediated cytotoxicity	2/268	19/12394	0.0625700149937954	0.553271836761857	ENSGALG00010013213/ENSGALG00010009374	SH2D1A/IL12B	2
BP	GO:0055090	acylglycerol homeostasis	2/268	19/12394	0.0625700149937954	0.553271836761857	ENSGALG00010021935/ENSGALG00010023885	CETP/ANGPTL3	2
BP	GO:0070328	triglyceride homeostasis	2/268	19/12394	0.0625700149937954	0.553271836761857	ENSGALG00010021935/ENSGALG00010023885	CETP/ANGPTL3	2
BP	GO:0099622	cardiac muscle cell membrane repolarization	2/268	19/12394	0.0625700149937954	0.553271836761857	ENSGALG00010024153/ENSGALG00010023643	KCNQ1/SCN4B	2
BP	GO:1901617	organic hydroxy compound biosynthetic process	6/268	130/12394	0.0629632693882467	0.554964714159226	ENSGALG00010007977/ENSGALG00010014946/ENSGALG00010013399/ENSGALG00010025480/ENSGALG00010020994/ENSGALG00010008444	APOB/PCK1/FGF1/FGF19/DHCR7/SLC7A11	6
BP	GO:0001837	epithelial to mesenchymal transition	5/268	99/12394	0.0633825896581329	0.555102297961355	ENSGALG00010010871/ENSGALG00010013399/ENSGALG00010001442/ENSGALG00010021562/ENSGALG00010004892	GCNT2/FGF1/LDLRAD4/LRP6/HEY2	5
BP	GO:0050731	positive regulation of peptidyl-tyrosine phosphorylation	5/268	99/12394	0.0633825896581329	0.555102297961355	ENSGALG00010009720/ENSGALG00010014218/ENSGALG00010007357/ENSGALG00010019738/ENSGALG00010009374	RELN/IL31RA/NOX4/ADRA2A/IL12B	5
BP	GO:0007015	actin filament organization	10/268	266/12394	0.0636583900272251	0.555264274097132	ENSGALG00010026124/ENSGALG00010019076/ENSGALG00010009118/ENSGALG00010014350/ENSGALG00010020120/ENSGALG00010013032/ENSGALG00010022024/ENSGALG00010004251/ENSGALG00010019047/ENSGALG00010007900	PACSIN1/ESPN/ACTN2/PTGER4/DAAM2/BAIAP2L2/MICAL2/CCN2/GHRL/FHOD3	10
BP	GO:0098656	anion transmembrane transport	7/268	163/12394	0.0638049129507977	0.555264274097132	ENSGALG00010027082/ENSGALG00010020392/ENSGALG00010019227/ENSGALG00010023664/ENSGALG00010020065/ENSGALG00010002907/ENSGALG00010008444	SLC26A9/SLC23A2/CLCN5/SLC6A9/TTYH3/GABRG3/SLC7A11	7
BP	GO:0032147	activation of protein kinase activity	4/268	70/12394	0.064755362163292	0.560021704755313	ENSGALG00010013399/ENSGALG00010014796/ENSGALG00010019738/ENSGALG00010009374	FGF1/PRLR/ADRA2A/IL12B	4
BP	GO:0021537	telencephalon development	7/268	165/12394	0.0671884105351176	0.560021704755313	ENSGALG00010021184/ENSGALG00010015939/ENSGALG00010009720/ENSGALG00010005333/ENSGALG00010001212/ENSGALG00010010535/ENSGALG00010008444	DRAXIN/SUN2/RELN/PLXNA4/PAX5/LMX1A/SLC7A11	7
BP	GO:0009749	response to glucose	4/268	71/12394	0.0675098984513243	0.560021704755313	ENSGALG00010014946/ENSGALG00010007357/ENSGALG00010019738/ENSGALG00010016718	PCK1/NOX4/ADRA2A/LIN28A	4
BP	GO:0031214	biomineral tissue development	5/268	101/12394	0.067858633826392	0.560021704755313	ENSGALG00010018672/ENSGALG00010027201/ENSGALG00010004892/ENSGALG00010017409/ENSGALG00010020677	PKDCC/BGN/HEY2/GPC3/CYR61	5
BP	GO:0051017	actin filament bundle assembly	5/268	101/12394	0.067858633826392	0.560021704755313	ENSGALG00010019076/ENSGALG00010014350/ENSGALG00010013032/ENSGALG00010004251/ENSGALG00010007900	ESPN/PTGER4/BAIAP2L2/CCN2/FHOD3	5
BP	GO:0003283	atrial septum development	2/268	20/12394	0.0685577813087354	0.560021704755313	ENSGALG00010004892/ENSGALG00010020677	HEY2/CYR61	2
BP	GO:0003416	endochondral bone growth	2/268	20/12394	0.0685577813087354	0.560021704755313	ENSGALG00010017635/ENSGALG00010019097	NPPC/STC1	2
BP	GO:0006695	cholesterol biosynthetic process	2/268	20/12394	0.0685577813087354	0.560021704755313	ENSGALG00010007977/ENSGALG00010013399	APOB/FGF1	2
BP	GO:0021591	ventricular system development	2/268	20/12394	0.0685577813087354	0.560021704755313	ENSGALG00010001212/ENSGALG00010008444	PAX5/SLC7A11	2
BP	GO:0021801	cerebral cortex radial glia guided migration	2/268	20/12394	0.0685577813087354	0.560021704755313	ENSGALG00010015939/ENSGALG00010009720	SUN2/RELN	2
BP	GO:0022030	telencephalon glial cell migration	2/268	20/12394	0.0685577813087354	0.560021704755313	ENSGALG00010015939/ENSGALG00010009720	SUN2/RELN	2
BP	GO:0033273	response to vitamin	2/268	20/12394	0.0685577813087354	0.560021704755313	ENSGALG00010013244/ENSGALG00010002373	TRIM24/POSTN	2
BP	GO:0046461	neutral lipid catabolic process	2/268	20/12394	0.0685577813087354	0.560021704755313	ENSGALG00010007977/ENSGALG00010013954	APOB/LPL	2
BP	GO:0046464	acylglycerol catabolic process	2/268	20/12394	0.0685577813087354	0.560021704755313	ENSGALG00010007977/ENSGALG00010013954	APOB/LPL	2
BP	GO:0071398	cellular response to fatty acid	2/268	20/12394	0.0685577813087354	0.560021704755313	ENSGALG00010014350/ENSGALG00010002741	PTGER4/PDK4	2
BP	GO:0072529	pyrimidine-containing compound catabolic process	2/268	20/12394	0.0685577813087354	0.560021704755313	ENSGALG00010010778/ENSGALG00010005756	UPP2/TET2	2
BP	GO:1902653	secondary alcohol biosynthetic process	2/268	20/12394	0.0685577813087354	0.560021704755313	ENSGALG00010007977/ENSGALG00010013399	APOB/FGF1	2
BP	GO:0051347	positive regulation of transferase activity	11/268	306/12394	0.0688833328530289	0.560021704755313	ENSGALG00010020747/ENSGALG00010009720/ENSGALG00010013399/ENSGALG00010014796/ENSGALG00010016253/ENSGALG00010007357/ENSGALG00010011021/ENSGALG00010005282/ENSGALG00010019738/ENSGALG00010020677/ENSGALG00010009374	DBI/RELN/FGF1/PRLR/EDN3/NOX4/PPP1R3G/FLT1/ADRA2A/CYR61/IL12B	11
BP	GO:0050890	cognition	7/268	166/12394	0.0689200163518005	0.560021704755313	ENSGALG00010020828/ENSGALG00010009720/ENSGALG00010010535/ENSGALG00010023162/ENSGALG00010010116/ENSGALG00010008444/ENSGALG00010025658	CAMK2N1/RELN/LMX1A/CHRNA4/DRD5/SLC7A11/PDE1B	7
BP	GO:0002028	regulation of sodium ion transport	3/268	44/12394	0.0692390471333841	0.560021704755313	ENSGALG00010024153/ENSGALG00010023643/ENSGALG00010010928	KCNQ1/SCN4B/HECW2	3
BP	GO:0002792	negative regulation of peptide secretion	3/268	44/12394	0.0692390471333841	0.560021704755313	ENSGALG00010019738/ENSGALG00010009374/ENSGALG00010019047	ADRA2A/IL12B/GHRL	3
BP	GO:0019915	lipid storage	3/268	44/12394	0.0692390471333841	0.560021704755313	ENSGALG00010007977/ENSGALG00010021972/ENSGALG00010023885	APOB/PISD/ANGPTL3	3
BP	GO:0048844	artery morphogenesis	3/268	44/12394	0.0692390471333841	0.560021704755313	ENSGALG00010007977/ENSGALG00010023885/ENSGALG00010004892	APOB/ANGPTL3/HEY2	3
BP	GO:0050810	regulation of steroid biosynthetic process	3/268	44/12394	0.0692390471333841	0.560021704755313	ENSGALG00010007977/ENSGALG00010013399/ENSGALG00010025480	APOB/FGF1/FGF19	3
BP	GO:0031347	regulation of defense response	12/268	344/12394	0.0706597252937598	0.569836494304515	ENSGALG00010003879/ENSGALG00010025943/ENSGALG00010005530/ENSGALG00010020828/ENSGALG00010014350/ENSGALG00010001488/ENSGALG00010005131/ENSGALG00010013213/ENSGALG00010024286/ENSGALG00010009374/ENSGALG00010019047/ENSGALG00010005860	CASP6/CATH1/IL-17D/CAMK2N1/PTGER4/GRPR/IL8L2/SH2D1A/ADA/IL12B/GHRL/ABI3BP	12
BP	GO:0051338	regulation of transferase activity	16/268	495/12394	0.0712865583796263	0.572559569437111	ENSGALG00010011198/ENSGALG00010020828/ENSGALG00010020747/ENSGALG00010009720/ENSGALG00010013399/ENSGALG00010014796/ENSGALG00010021913/ENSGALG00010016253/ENSGALG00010007357/ENSGALG00010011021/ENSGALG00010012971/ENSGALG00010021562/ENSGALG00010005282/ENSGALG00010019738/ENSGALG00010020677/ENSGALG00010009374	PINX1/CAMK2N1/DBI/RELN/FGF1/PRLR/ENSGALG00010021913/EDN3/NOX4/PPP1R3G/ENSGALG00010012971/LRP6/FLT1/ADRA2A/CYR61/IL12B	16
BP	GO:0030335	positive regulation of cell migration	11/268	308/12394	0.0714137935697924	0.572559569437111	ENSGALG00010015939/ENSGALG00010009720/ENSGALG00010023885/ENSGALG00010010871/ENSGALG00010013399/ENSGALG00010019461/ENSGALG00010016253/ENSGALG00010001454/ENSGALG00010005282/ENSGALG00010019738/ENSGALG00010020677	SUN2/RELN/ANGPTL3/GCNT2/FGF1/MGAT5/EDN3/VEGFD/FLT1/ADRA2A/CYR61	11
BP	GO:0061572	actin filament bundle organization	5/268	103/12394	0.072506025255857	0.57369760728868	ENSGALG00010019076/ENSGALG00010014350/ENSGALG00010013032/ENSGALG00010004251/ENSGALG00010007900	ESPN/PTGER4/BAIAP2L2/CCN2/FHOD3	5
BP	GO:0032370	positive regulation of lipid transport	3/268	45/12394	0.0730488209142309	0.57369760728868	ENSGALG00010021935/ENSGALG00010020747/ENSGALG00010019047	CETP/DBI/GHRL	3
BP	GO:0070192	chromosome organization involved in meiotic cell cycle	3/268	45/12394	0.0730488209142309	0.57369760728868	ENSGALG00010012801/ENSGALG00010018717/ENSGALG00010013662	DMC1/ENSGALG00010018717/RAD21L1	3
BP	GO:0090277	positive regulation of peptide hormone secretion	3/268	45/12394	0.0730488209142309	0.57369760728868	ENSGALG00010025392/ENSGALG00010029778/ENSGALG00010019047	SLC6A2/DOC2B/GHRL	3
BP	GO:0009746	response to hexose	4/268	73/12394	0.0731982343431183	0.57369760728868	ENSGALG00010014946/ENSGALG00010007357/ENSGALG00010019738/ENSGALG00010016718	PCK1/NOX4/ADRA2A/LIN28A	4
BP	GO:0055074	calcium ion homeostasis	9/268	238/12394	0.0738999663343974	0.57369760728868	ENSGALG00010003896/ENSGALG00010009099/ENSGALG00010013244/ENSGALG00010014350/ENSGALG00010016253/ENSGALG00010019097/ENSGALG00010026507/ENSGALG00010028753/ENSGALG00010015802	MCUB/CXCR4/TRIM24/PTGER4/EDN3/STC1/APLNR/SV2A/TRPC7	9
BP	GO:0042493	response to drug	12/268	347/12394	0.0743114994489952	0.57369760728868	ENSGALG00010026367/ENSGALG00010000286/ENSGALG00010025392/ENSGALG00010024153/ENSGALG00010014946/ENSGALG00010022174/ENSGALG00010023162/ENSGALG00010010116/ENSGALG00010008444/ENSGALG00010025658/ENSGALG00010017983/ENSGALG00010019047	RBP/TCN2/SLC6A2/KCNQ1/PCK1/KCNMA1/CHRNA4/DRD5/SLC7A11/PDE1B/SLC4A11/GHRL	12
BP	GO:0014014	negative regulation of gliogenesis	2/268	21/12394	0.074725201497186	0.57369760728868	ENSGALG00010020120/ENSGALG00010016718	DAAM2/LIN28A	2
BP	GO:0034308	primary alcohol metabolic process	2/268	21/12394	0.074725201497186	0.57369760728868	ENSGALG00010004315/ENSGALG00010002733	ENSGALG00010004315/RDH8	2
BP	GO:0035886	vascular smooth muscle cell differentiation	2/268	21/12394	0.074725201497186	0.57369760728868	ENSGALG00010004892/ENSGALG00010026507	HEY2/APLNR	2
BP	GO:0046676	negative regulation of insulin secretion	2/268	21/12394	0.074725201497186	0.57369760728868	ENSGALG00010019738/ENSGALG00010019047	ADRA2A/GHRL	2
BP	GO:0050856	regulation of T cell receptor signaling pathway	2/268	21/12394	0.074725201497186	0.57369760728868	ENSGALG00010013213/ENSGALG00010024286	SH2D1A/ADA	2
BP	GO:0071875	adrenergic receptor signaling pathway	2/268	21/12394	0.074725201497186	0.57369760728868	ENSGALG00010024153/ENSGALG00010019738	KCNQ1/ADRA2A	2
BP	GO:1902930	regulation of alcohol biosynthetic process	2/268	21/12394	0.074725201497186	0.57369760728868	ENSGALG00010007977/ENSGALG00010013399	APOB/FGF1	2
BP	GO:0002285	lymphocyte activation involved in immune response	5/268	104/12394	0.0748936149151404	0.57369760728868	ENSGALG00010014350/ENSGALG00010014946/ENSGALG00010024286/ENSGALG00010005884/ENSGALG00010009374	PTGER4/PCK1/ADA/MYB/IL12B	5
BP	GO:1904018	positive regulation of vasculature development	5/268	104/12394	0.0748936149151404	0.57369760728868	ENSGALG00010023885/ENSGALG00010013399/ENSGALG00010001454/ENSGALG00010005282/ENSGALG00010026507	ANGPTL3/FGF1/VEGFD/FLT1/APLNR	5
BP	GO:0042060	wound healing	9/268	239/12394	0.0754171777601813	0.576103441223607	ENSGALG00010014742/ENSGALG00010015677/ENSGALG00010013399/ENSGALG00010005131/ENSGALG00010019738/ENSGALG00010020677/ENSGALG00010010116/ENSGALG00010008444/ENSGALG00010005860	PROZ/GRHL3/FGF1/IL8L2/ADRA2A/CYR61/DRD5/SLC7A11/ABI3BP	9
BP	GO:0034284	response to monosaccharide	4/268	74/12394	0.0761310744387192	0.579762052992659	ENSGALG00010014946/ENSGALG00010007357/ENSGALG00010019738/ENSGALG00010016718	PCK1/NOX4/ADRA2A/LIN28A	4
BP	GO:0015850	organic hydroxy compound transport	6/268	137/12394	0.0768697031430585	0.579762052992659	ENSGALG00010004307/ENSGALG00010007977/ENSGALG00010021935/ENSGALG00010025392/ENSGALG00010024153/ENSGALG00010019047	NPC2/APOB/CETP/SLC6A2/KCNQ1/GHRL	6
BP	GO:0044242	cellular lipid catabolic process	6/268	137/12394	0.0768697031430585	0.579762052992659	ENSGALG00010007977/ENSGALG00010029236/ENSGALG00010023885/ENSGALG00010014946/ENSGALG00010013954/ENSGALG00010026485	APOB/ENPP7/ANGPTL3/PCK1/LPL/ACAA1	6
BP	GO:0006835	dicarboxylic acid transport	3/268	46/12394	0.0769502361244802	0.579762052992659	ENSGALG00010027082/ENSGALG00010013587/ENSGALG00010008444	SLC26A9/ENSGALG00010013587/SLC7A11	3
BP	GO:0099565	chemical synaptic transmission, postsynaptic	3/268	46/12394	0.0769502361244802	0.579762052992659	ENSGALG00010009720/ENSGALG00010002907/ENSGALG00010019047	RELN/GABRG3/GHRL	3
BP	GO:0043405	regulation of MAP kinase activity	5/268	105/12394	0.0773235711775886	0.580983116771499	ENSGALG00010013399/ENSGALG00010016253/ENSGALG00010007357/ENSGALG00010005282/ENSGALG00010019738	FGF1/EDN3/NOX4/FLT1/ADRA2A	5
BP	GO:0009725	response to hormone	13/268	387/12394	0.0776385004647172	0.581759880866409	ENSGALG00010029270/ENSGALG00010013598/ENSGALG00010009118/ENSGALG00010024153/ENSGALG00010010754/ENSGALG00010014350/ENSGALG00010014946/ENSGALG00010014796/ENSGALG00010004576/ENSGALG00010001557/ENSGALG00010002741/ENSGALG00010019738/ENSGALG00010019047	TIMP2/PAQR7/ACTN2/KCNQ1/DNAI1/PTGER4/PCK1/PRLR/STEAP2/THRB/PDK4/ADRA2A/GHRL	13
BP	GO:0006732	coenzyme metabolic process	8/268	206/12394	0.0789367835246618	0.588282262040162	ENSGALG00010020230/ENSGALG00010021623/ENSGALG00010019141/ENSGALG00010020392/ENSGALG00010008542/ENSGALG00010011927/ENSGALG00010006588/ENSGALG00010002741	ENSGALG00010020230/FAR1/ACOT7/SLC23A2/ENSGALG00010008542/ENSGALG00010011927/ACOT12/PDK4	8
BP	GO:0031667	response to nutrient levels	8/268	206/12394	0.0789367835246618	0.588282262040162	ENSGALG00010024909/ENSGALG00010013244/ENSGALG00010002373/ENSGALG00010014946/ENSGALG00010021958/ENSGALG00010024772/ENSGALG00010002741/ENSGALG00010019047	SLC39A5/TRIM24/POSTN/PCK1/BHLHA15/KIAA1324/PDK4/GHRL	8
BP	GO:0007389	pattern specification process	11/268	315/12394	0.080735836067479	0.589735123870731	ENSGALG00010015677/ENSGALG00010019081/ENSGALG00010009720/ENSGALG00010010754/ENSGALG00010013399/ENSGALG00010020120/ENSGALG00010004892/ENSGALG00010017409/ENSGALG00010019097/ENSGALG00010026507/ENSGALG00010024300	GRHL3/PCSK6/RELN/DNAI1/FGF1/DAAM2/HEY2/GPC3/STC1/APLNR/MEOX1	11
BP	GO:0001570	vasculogenesis	3/268	47/12394	0.0809414544287515	0.589735123870731	ENSGALG00010024190/ENSGALG00010004892/ENSGALG00010026507	WARS2/HEY2/APLNR	3
BP	GO:0000038	very long-chain fatty acid metabolic process	2/268	22/12394	0.0810617733902314	0.589735123870731	ENSGALG00010010728/ENSGALG00010026485	ELOVL2/ACAA1	2
BP	GO:0001910	regulation of leukocyte mediated cytotoxicity	2/268	22/12394	0.0810617733902314	0.589735123870731	ENSGALG00010013213/ENSGALG00010009374	SH2D1A/IL12B	2
BP	GO:0002228	natural killer cell mediated immunity	2/268	22/12394	0.0810617733902314	0.589735123870731	ENSGALG00010013213/ENSGALG00010009374	SH2D1A/IL12B	2
BP	GO:0007622	rhythmic behavior	2/268	22/12394	0.0810617733902314	0.589735123870731	ENSGALG00010024153/ENSGALG00010019047	KCNQ1/GHRL	2
BP	GO:0060674	placenta blood vessel development	2/268	22/12394	0.0810617733902314	0.589735123870731	ENSGALG00010004892/ENSGALG00010020677	HEY2/CYR61	2
BP	GO:0061036	positive regulation of cartilage development	2/268	22/12394	0.0810617733902314	0.589735123870731	ENSGALG00010018672/ENSGALG00010020677	PKDCC/CYR61	2
BP	GO:0098868	bone growth	2/268	22/12394	0.0810617733902314	0.589735123870731	ENSGALG00010017635/ENSGALG00010019097	NPPC/STC1	2
BP	GO:0045017	glycerolipid biosynthetic process	5/268	107/12394	0.0823097884525687	0.597234612782491	ENSGALG00010013609/ENSGALG00010028918/ENSGALG00010021623/ENSGALG00010021972/ENSGALG00010014946	PIGC/AGPAT2/FAR1/PISD/PCK1	5
BP	GO:0044057	regulation of system process	9/268	244/12394	0.0832898779688232	0.599827522703201	ENSGALG00010024153/ENSGALG00010023643/ENSGALG00010016253/ENSGALG00010001557/ENSGALG00010004892/ENSGALG00010019097/ENSGALG00010024286/ENSGALG00010019225/ENSGALG00010019047	KCNQ1/SCN4B/EDN3/THRB/HEY2/STC1/ADA/PROK2/GHRL	9
BP	GO:0051216	cartilage development	6/268	140/12394	0.0833214958809538	0.599827522703201	ENSGALG00010003201/ENSGALG00010018672/ENSGALG00010017635/ENSGALG00010004251/ENSGALG00010020677/ENSGALG00010019097	MBOAT2/PKDCC/NPPC/CCN2/CYR61/STC1	6
BP	GO:0072593	reactive oxygen species metabolic process	6/268	140/12394	0.0833214958809538	0.599827522703201	ENSGALG00010022419/ENSGALG00010007357/ENSGALG00010002741/ENSGALG00010004251/ENSGALG00010020677/ENSGALG00010010116	ENSGALG00010022419/NOX4/PDK4/CCN2/CYR61/DRD5	6
BP	GO:0009267	cellular response to starvation	5/268	108/12394	0.084865608517846	0.604417760806962	ENSGALG00010024909/ENSGALG00010014946/ENSGALG00010021958/ENSGALG00010024772/ENSGALG00010002741	SLC39A5/PCK1/BHLHA15/KIAA1324/PDK4	5
BP	GO:2000147	positive regulation of cell motility	11/268	318/12394	0.0849538440684532	0.604417760806962	ENSGALG00010015939/ENSGALG00010009720/ENSGALG00010023885/ENSGALG00010010871/ENSGALG00010013399/ENSGALG00010019461/ENSGALG00010016253/ENSGALG00010001454/ENSGALG00010005282/ENSGALG00010019738/ENSGALG00010020677	SUN2/RELN/ANGPTL3/GCNT2/FGF1/MGAT5/EDN3/VEGFD/FLT1/ADRA2A/CYR61	11
BP	GO:0010811	positive regulation of cell-substrate adhesion	4/268	77/12394	0.0852778513429459	0.604417760806962	ENSGALG00010009327/ENSGALG00010029264/ENSGALG00010020677/ENSGALG00010005860	NID1/COL26A1/CYR61/ABI3BP	4
BP	GO:0035296	regulation of tube diameter	4/268	77/12394	0.0852778513429459	0.604417760806962	ENSGALG00010017635/ENSGALG00010016253/ENSGALG00010021367/ENSGALG00010010116	NPPC/EDN3/GRIP2/DRD5	4
BP	GO:0050880	regulation of blood vessel size	4/268	77/12394	0.0852778513429459	0.604417760806962	ENSGALG00010017635/ENSGALG00010016253/ENSGALG00010021367/ENSGALG00010010116	NPPC/EDN3/GRIP2/DRD5	4
BP	GO:0097746	regulation of blood vessel diameter	4/268	77/12394	0.0852778513429459	0.604417760806962	ENSGALG00010017635/ENSGALG00010016253/ENSGALG00010021367/ENSGALG00010010116	NPPC/EDN3/GRIP2/DRD5	4
BP	GO:0006836	neurotransmitter transport	6/268	141/12394	0.0855371288703624	0.604696926461431	ENSGALG00010025392/ENSGALG00010023664/ENSGALG00010019738/ENSGALG00010029778/ENSGALG00010008444/ENSGALG00010028753	SLC6A2/SLC6A9/ADRA2A/DOC2B/SLC7A11/SV2A	6
BP	GO:0043086	negative regulation of catalytic activity	11/268	319/12394	0.0863896587895611	0.609157850439213	ENSGALG00010029270/ENSGALG00010004359/ENSGALG00010011198/ENSGALG00010015822/ENSGALG00010020828/ENSGALG00010023885/ENSGALG00010021913/ENSGALG00010019461/ENSGALG00010012971/ENSGALG00010021562/ENSGALG00010010116	TIMP2/APOV1/PINX1/WFDC2/CAMK2N1/ANGPTL3/ENSGALG00010021913/MGAT5/ENSGALG00010012971/LRP6/DRD5	11
BP	GO:0050920	regulation of chemotaxis	5/268	109/12394	0.0874629139731185	0.609502425344701	ENSGALG00010009099/ENSGALG00010013399/ENSGALG00010005333/ENSGALG00010016253/ENSGALG00010001454	CXCR4/FGF1/PLXNA4/EDN3/VEGFD	5
BP	GO:0001990	regulation of systemic arterial blood pressure by hormone	2/268	23/12394	0.0875573619905213	0.609502425344701	ENSGALG00010016253/ENSGALG00010010116	EDN3/DRD5	2
BP	GO:0021952	central nervous system projection neuron axonogenesis	2/268	23/12394	0.0875573619905213	0.609502425344701	ENSGALG00010021184/ENSGALG00010005333	DRAXIN/PLXNA4	2
BP	GO:0046326	positive regulation of glucose import	2/268	23/12394	0.0875573619905213	0.609502425344701	ENSGALG00010017409/ENSGALG00010025480	GPC3/FGF19	2
BP	GO:2001258	negative regulation of cation channel activity	2/268	23/12394	0.0875573619905213	0.609502425344701	ENSGALG00010009666/ENSGALG00010001520	RRAD/KCNAB1	2
BP	GO:0042391	regulation of membrane potential	8/268	211/12394	0.087768349249637	0.609502425344701	ENSGALG00010009118/ENSGALG00010024153/ENSGALG00010009720/ENSGALG00010023643/ENSGALG00010022174/ENSGALG00010002907/ENSGALG00010017983/ENSGALG00010019047	ACTN2/KCNQ1/RELN/SCN4B/KCNMA1/GABRG3/SLC4A11/GHRL	8
BP	GO:0035150	regulation of tube size	4/268	78/12394	0.08844089913596	0.610981176072302	ENSGALG00010017635/ENSGALG00010016253/ENSGALG00010021367/ENSGALG00010010116	NPPC/EDN3/GRIP2/DRD5	4
BP	GO:0045834	positive regulation of lipid metabolic process	4/268	78/12394	0.08844089913596	0.610981176072302	ENSGALG00010023885/ENSGALG00010013399/ENSGALG00010005282/ENSGALG00010020677	ANGPTL3/FGF1/FLT1/CYR61	4
BP	GO:0045582	positive regulation of T cell differentiation	3/268	49/12394	0.0891857174650977	0.610981176072302	ENSGALG00010014946/ENSGALG00010024286/ENSGALG00010005884	PCK1/ADA/MYB	3
BP	GO:0098876	vesicle-mediated transport to the plasma membrane	3/268	49/12394	0.0891857174650977	0.610981176072302	ENSGALG00010018672/ENSGALG00010004576/ENSGALG00010021367	PKDCC/STEAP2/GRIP2	3
BP	GO:0031589	cell-substrate adhesion	8/268	212/12394	0.089601249284278	0.610981176072302	ENSGALG00010009327/ENSGALG00010009118/ENSGALG00010023885/ENSGALG00010010871/ENSGALG00010029264/ENSGALG00010004251/ENSGALG00010020677/ENSGALG00010005860	NID1/ACTN2/ANGPTL3/GCNT2/COL26A1/CCN2/CYR61/ABI3BP	8
BP	GO:0099003	vesicle-mediated transport in synapse	5/268	110/12394	0.0901014424720453	0.610981176072302	ENSGALG00010026124/ENSGALG00010021367/ENSGALG00010019738/ENSGALG00010029778/ENSGALG00010028753	PACSIN1/GRIP2/ADRA2A/DOC2B/SV2A	5
BP	GO:0010817	regulation of hormone levels	10/268	285/12394	0.0908105606801753	0.610981176072302	ENSGALG00010025392/ENSGALG00010024153/ENSGALG00010004315/ENSGALG00010019081/ENSGALG00010002733/ENSGALG00010016253/ENSGALG00010004333/ENSGALG00010019738/ENSGALG00010029778/ENSGALG00010019047	SLC6A2/KCNQ1/ENSGALG00010004315/PCSK6/RDH8/EDN3/DIO2/ADRA2A/DOC2B/GHRL	10
BP	GO:0033674	positive regulation of kinase activity	9/268	249/12394	0.091640544824081	0.610981176072302	ENSGALG00010009720/ENSGALG00010013399/ENSGALG00010014796/ENSGALG00010016253/ENSGALG00010007357/ENSGALG00010005282/ENSGALG00010019738/ENSGALG00010020677/ENSGALG00010009374	RELN/FGF1/PRLR/EDN3/NOX4/FLT1/ADRA2A/CYR61/IL12B	9
BP	GO:0030282	bone mineralization	4/268	79/12394	0.0916599551672576	0.610981176072302	ENSGALG00010018672/ENSGALG00010027201/ENSGALG00010017409/ENSGALG00010020677	PKDCC/BGN/GPC3/CYR61	4
BP	GO:0051272	positive regulation of cellular component movement	11/268	323/12394	0.0922821300289103	0.610981176072302	ENSGALG00010015939/ENSGALG00010009720/ENSGALG00010023885/ENSGALG00010010871/ENSGALG00010013399/ENSGALG00010019461/ENSGALG00010016253/ENSGALG00010001454/ENSGALG00010005282/ENSGALG00010019738/ENSGALG00010020677	SUN2/RELN/ANGPTL3/GCNT2/FGF1/MGAT5/EDN3/VEGFD/FLT1/ADRA2A/CYR61	11
BP	GO:0030509	BMP signaling pathway	5/268	111/12394	0.0927809155551599	0.610981176072302	ENSGALG00010024909/ENSGALG00010021301/ENSGALG00010017409/ENSGALG00010020677/ENSGALG00010017793	SLC39A5/SMURF1/GPC3/CYR61/FAM83G	5
BP	GO:0070374	positive regulation of ERK1 and ERK2 cascade	5/268	111/12394	0.0927809155551599	0.610981176072302	ENSGALG00010010871/ENSGALG00010013399/ENSGALG00010007357/ENSGALG00010004251/ENSGALG00010025480	GCNT2/FGF1/NOX4/CCN2/FGF19	5
BP	GO:0007178	transmembrane receptor protein serine/threonine kinase signaling pathway	9/268	250/12394	0.093367944912462	0.610981176072302	ENSGALG00010024909/ENSGALG00010018534/ENSGALG00010010871/ENSGALG00010001442/ENSGALG00010027201/ENSGALG00010021301/ENSGALG00010017409/ENSGALG00010020677/ENSGALG00010017793	SLC39A5/NCEH1/GCNT2/LDLRAD4/BGN/SMURF1/GPC3/CYR61/FAM83G	9
BP	GO:0007200	phospholipase C-activating G-protein coupled receptor signaling pathway	3/268	50/12394	0.0934348696871626	0.610981176072302	ENSGALG00010009118/ENSGALG00010001488/ENSGALG00010019738	ACTN2/GRPR/ADRA2A	3
BP	GO:0061097	regulation of protein tyrosine kinase activity	3/268	50/12394	0.0934348696871626	0.610981176072302	ENSGALG00010009720/ENSGALG00010007357/ENSGALG00010019738	RELN/NOX4/ADRA2A	3
BP	GO:0002686	negative regulation of leukocyte migration	2/268	24/12394	0.0942021886016931	0.610981176072302	ENSGALG00010014350/ENSGALG00010024286	PTGER4/ADA	2
BP	GO:0006084	acetyl-CoA metabolic process	2/268	24/12394	0.0942021886016931	0.610981176072302	ENSGALG00010006588/ENSGALG00010002741	ACOT12/PDK4	2
BP	GO:0008206	bile acid metabolic process	2/268	24/12394	0.0942021886016931	0.610981176072302	ENSGALG00010026485/ENSGALG00010025480	ACAA1/FGF19	2
BP	GO:0009069	serine family amino acid metabolic process	2/268	24/12394	0.0942021886016931	0.610981176072302	ENSGALG00010012973/ENSGALG00010008444	GLDC/SLC7A11	2
BP	GO:0010518	positive regulation of phospholipase activity	2/268	24/12394	0.0942021886016931	0.610981176072302	ENSGALG00010005282/ENSGALG00010020677	FLT1/CYR61	2
BP	GO:0035176	social behavior	2/268	24/12394	0.0942021886016931	0.610981176072302	ENSGALG00010024153/ENSGALG00010001488	KCNQ1/GRPR	2
BP	GO:0045744	negative regulation of G-protein coupled receptor protein signaling pathway	2/268	24/12394	0.0942021886016931	0.610981176072302	ENSGALG00010024286/ENSGALG00010026507	ADA/APLNR	2
BP	GO:0046850	regulation of bone remodeling	2/268	24/12394	0.0942021886016931	0.610981176072302	ENSGALG00010014928/ENSGALG00010002741	SUCO/PDK4	2
BP	GO:0048566	embryonic digestive tract development	2/268	24/12394	0.0942021886016931	0.610981176072302	ENSGALG00010018672/ENSGALG00010024286	PKDCC/ADA	2
BP	GO:0051703	intraspecies interaction between organisms	2/268	24/12394	0.0942021886016931	0.610981176072302	ENSGALG00010024153/ENSGALG00010001488	KCNQ1/GRPR	2
BP	GO:0060071	Wnt signaling pathway, planar cell polarity pathway	2/268	24/12394	0.0942021886016931	0.610981176072302	ENSGALG00010015677/ENSGALG00010017409	GRHL3/GPC3	2
BP	GO:0061647	histone H3-K9 modification	2/268	24/12394	0.0942021886016931	0.610981176072302	ENSGALG00010001212/ENSGALG00010005884	PAX5/MYB	2
BP	GO:1901658	glycosyl compound catabolic process	2/268	24/12394	0.0942021886016931	0.610981176072302	ENSGALG00010010778/ENSGALG00010024286	UPP2/ADA	2
BP	GO:0007611	learning or memory	6/268	145/12394	0.0947217815434725	0.611403876891301	ENSGALG00010020828/ENSGALG00010009720/ENSGALG00010010535/ENSGALG00010010116/ENSGALG00010008444/ENSGALG00010025658	CAMK2N1/RELN/LMX1A/DRD5/SLC7A11/PDE1B	6
BP	GO:0006633	fatty acid biosynthetic process	4/268	80/12394	0.0949343474300312	0.611403876891301	ENSGALG00010019141/ENSGALG00010010728/ENSGALG00010013954/ENSGALG00010002741	ACOT7/ELOVL2/LPL/PDK4	4
BP	GO:0009743	response to carbohydrate	4/268	80/12394	0.0949343474300312	0.611403876891301	ENSGALG00010014946/ENSGALG00010007357/ENSGALG00010019738/ENSGALG00010016718	PCK1/NOX4/ADRA2A/LIN28A	4
BP	GO:0009914	hormone transport	7/268	180/12394	0.0959466643394509	0.616479735825911	ENSGALG00010025392/ENSGALG00010024153/ENSGALG00010004315/ENSGALG00010016253/ENSGALG00010019738/ENSGALG00010029778/ENSGALG00010019047	SLC6A2/KCNQ1/ENSGALG00010004315/EDN3/ADRA2A/DOC2B/GHRL	7
BP	GO:0007610	behavior	12/268	364/12394	0.097275493201443	0.620726169583866	ENSGALG00010020828/ENSGALG00010024153/ENSGALG00010009720/ENSGALG00010001488/ENSGALG00010001212/ENSGALG00010010535/ENSGALG00010001557/ENSGALG00010023162/ENSGALG00010010116/ENSGALG00010008444/ENSGALG00010025658/ENSGALG00010019047	CAMK2N1/KCNQ1/RELN/GRPR/PAX5/LMX1A/THRB/CHRNA4/DRD5/SLC7A11/PDE1B/GHRL	12
BP	GO:0006875	cellular metal ion homeostasis	10/268	289/12394	0.0972962457696461	0.620726169583866	ENSGALG00010003896/ENSGALG00010009099/ENSGALG00010014350/ENSGALG00010016253/ENSGALG00010022174/ENSGALG00010004483/ENSGALG00010019097/ENSGALG00010026507/ENSGALG00010028753/ENSGALG00010015802	MCUB/CXCR4/PTGER4/EDN3/KCNMA1/STEAP4/STC1/APLNR/SV2A/TRPC7	10
BP	GO:0042632	cholesterol homeostasis	3/268	51/12394	0.0977660486076165	0.620726169583866	ENSGALG00010007977/ENSGALG00010021935/ENSGALG00010023885	APOB/CETP/ANGPTL3	3
BP	GO:0055092	sterol homeostasis	3/268	51/12394	0.0977660486076165	0.620726169583866	ENSGALG00010007977/ENSGALG00010021935/ENSGALG00010023885	APOB/CETP/ANGPTL3	3
BP	GO:0002062	chondrocyte differentiation	4/268	81/12394	0.0982633786259815	0.620726169583866	ENSGALG00010003201/ENSGALG00010018672/ENSGALG00010017635/ENSGALG00010004251	MBOAT2/PKDCC/NPPC/CCN2	4
BP	GO:0007368	determination of left/right symmetry	4/268	81/12394	0.0982633786259815	0.620726169583866	ENSGALG00010019081/ENSGALG00010010754/ENSGALG00010020120/ENSGALG00010026507	PCSK6/DNAI1/DAAM2/APLNR	4
BP	GO:0051048	negative regulation of secretion	4/268	81/12394	0.0982633786259815	0.620726169583866	ENSGALG00010019738/ENSGALG00010024286/ENSGALG00010009374/ENSGALG00010019047	ADRA2A/ADA/IL12B/GHRL	4
BP	GO:0040017	positive regulation of locomotion	11/268	327/12394	0.0984133127049329	0.620726169583866	ENSGALG00010015939/ENSGALG00010009720/ENSGALG00010023885/ENSGALG00010010871/ENSGALG00010013399/ENSGALG00010019461/ENSGALG00010016253/ENSGALG00010001454/ENSGALG00010005282/ENSGALG00010019738/ENSGALG00010020677	SUN2/RELN/ANGPTL3/GCNT2/FGF1/MGAT5/EDN3/VEGFD/FLT1/ADRA2A/CYR61	11
BP	GO:0003209	cardiac atrium morphogenesis	2/268	25/12394	0.100986820253442	0.62548143174992	ENSGALG00010004892/ENSGALG00010020677	HEY2/CYR61	2
BP	GO:0007131	reciprocal meiotic recombination	2/268	25/12394	0.100986820253442	0.62548143174992	ENSGALG00010012801/ENSGALG00010018717	DMC1/ENSGALG00010018717	2
BP	GO:0010828	positive regulation of glucose transmembrane transport	2/268	25/12394	0.100986820253442	0.62548143174992	ENSGALG00010017409/ENSGALG00010025480	GPC3/FGF19	2
BP	GO:0042531	positive regulation of tyrosine phosphorylation of STAT protein	2/268	25/12394	0.100986820253442	0.62548143174992	ENSGALG00010014218/ENSGALG00010009374	IL31RA/IL12B	2
BP	GO:0050918	positive chemotaxis	2/268	25/12394	0.100986820253442	0.62548143174992	ENSGALG00010007860/ENSGALG00010001454	DEFB4A/VEGFD	2
BP	GO:0070542	response to fatty acid	2/268	25/12394	0.100986820253442	0.62548143174992	ENSGALG00010014350/ENSGALG00010002741	PTGER4/PDK4	2
BP	GO:0086065	cell communication involved in cardiac conduction	2/268	25/12394	0.100986820253442	0.62548143174992	ENSGALG00010024153/ENSGALG00010023643	KCNQ1/SCN4B	2
BP	GO:2001259	positive regulation of cation channel activity	2/268	25/12394	0.100986820253442	0.62548143174992	ENSGALG00010009118/ENSGALG00010009720	ACTN2/RELN	2
BP	GO:0002821	positive regulation of adaptive immune response	3/268	52/12394	0.102177225940325	0.627203953874762	ENSGALG00010025943/ENSGALG00010024286/ENSGALG00010009374	CATH1/ADA/IL12B	3
BP	GO:0070252	actin-mediated cell contraction	3/268	52/12394	0.102177225940325	0.627203953874762	ENSGALG00010024153/ENSGALG00010023643/ENSGALG00010019097	KCNQ1/SCN4B/STC1	3
BP	GO:0098659	inorganic cation import across plasma membrane	3/268	52/12394	0.102177225940325	0.627203953874762	ENSGALG00010024153/ENSGALG00010004576/ENSGALG00010004483	KCNQ1/STEAP2/STEAP4	3
BP	GO:0099587	inorganic ion import across plasma membrane	3/268	52/12394	0.102177225940325	0.627203953874762	ENSGALG00010024153/ENSGALG00010004576/ENSGALG00010004483	KCNQ1/STEAP2/STEAP4	3
BP	GO:0001505	regulation of neurotransmitter levels	7/268	183/12394	0.102407403037618	0.627216833749331	ENSGALG00010025392/ENSGALG00010012973/ENSGALG00010019738/ENSGALG00010029778/ENSGALG00010008444/ENSGALG00010025658/ENSGALG00010028753	SLC6A2/GLDC/ADRA2A/DOC2B/SLC7A11/PDE1B/SV2A	7
BP	GO:0031348	negative regulation of defense response	5/268	115/12394	0.103902140992176	0.633549640196196	ENSGALG00010014350/ENSGALG00010024286/ENSGALG00010009374/ENSGALG00010019047/ENSGALG00010005860	PTGER4/ADA/IL12B/GHRL/ABI3BP	5
BP	GO:0042594	response to starvation	5/268	115/12394	0.103902140992176	0.633549640196196	ENSGALG00010024909/ENSGALG00010014946/ENSGALG00010021958/ENSGALG00010024772/ENSGALG00010002741	SLC39A5/PCK1/BHLHA15/KIAA1324/PDK4	5
BP	GO:0005996	monosaccharide metabolic process	6/268	149/12394	0.104414873554849	0.634040466645679	ENSGALG00010024153/ENSGALG00010020392/ENSGALG00010014946/ENSGALG00010011927/ENSGALG00010011021/ENSGALG00010002741	KCNQ1/SLC23A2/PCK1/ENSGALG00010011927/PPP1R3G/PDK4	6
BP	GO:0009991	response to extracellular stimulus	8/268	220/12394	0.105057475771128	0.634040466645679	ENSGALG00010024909/ENSGALG00010013244/ENSGALG00010002373/ENSGALG00010014946/ENSGALG00010021958/ENSGALG00010024772/ENSGALG00010002741/ENSGALG00010019047	SLC39A5/TRIM24/POSTN/PCK1/BHLHA15/KIAA1324/PDK4/GHRL	8
BP	GO:0055067	monovalent inorganic cation homeostasis	4/268	83/12394	0.105082448835549	0.634040466645679	ENSGALG00010024153/ENSGALG00010022174/ENSGALG00010002741/ENSGALG00010004949	KCNQ1/KCNMA1/PDK4/RAB39A	4
BP	GO:0035710	CD4-positive, alpha-beta T cell activation	3/268	53/12394	0.106666347654229	0.634040466645679	ENSGALG00010014350/ENSGALG00010005884/ENSGALG00010009374	PTGER4/MYB/IL12B	3
BP	GO:0060078	regulation of postsynaptic membrane potential	3/268	53/12394	0.106666347654229	0.634040466645679	ENSGALG00010009720/ENSGALG00010002907/ENSGALG00010019047	RELN/GABRG3/GHRL	3
BP	GO:0002548	monocyte chemotaxis	2/268	26/12394	0.10790215941461	0.634040466645679	ENSGALG00010005131/ENSGALG00010005282	IL8L2/FLT1	2
BP	GO:0009066	aspartate family amino acid metabolic process	2/268	26/12394	0.10790215941461	0.634040466645679	ENSGALG00010012555/ENSGALG00010016915	ENSGALG00010012555/PLOD2	2
BP	GO:0031341	regulation of cell killing	2/268	26/12394	0.10790215941461	0.634040466645679	ENSGALG00010013213/ENSGALG00010009374	SH2D1A/IL12B	2
BP	GO:0035825	homologous recombination	2/268	26/12394	0.10790215941461	0.634040466645679	ENSGALG00010012801/ENSGALG00010018717	DMC1/ENSGALG00010018717	2
BP	GO:0042398	cellular modified amino acid biosynthetic process	2/268	26/12394	0.10790215941461	0.634040466645679	ENSGALG00010016915/ENSGALG00010008444	PLOD2/SLC7A11	2
BP	GO:0046638	positive regulation of alpha-beta T cell differentiation	2/268	26/12394	0.10790215941461	0.634040466645679	ENSGALG00010024286/ENSGALG00010005884	ADA/MYB	2
BP	GO:0051926	negative regulation of calcium ion transport	2/268	26/12394	0.10790215941461	0.634040466645679	ENSGALG00010009666/ENSGALG00010019097	RRAD/STC1	2
BP	GO:0086009	membrane repolarization	2/268	26/12394	0.10790215941461	0.634040466645679	ENSGALG00010024153/ENSGALG00010023643	KCNQ1/SCN4B	2
BP	GO:0086091	regulation of heart rate by cardiac conduction	2/268	26/12394	0.10790215941461	0.634040466645679	ENSGALG00010024153/ENSGALG00010023643	KCNQ1/SCN4B	2
BP	GO:0090175	regulation of establishment of planar polarity	2/268	26/12394	0.10790215941461	0.634040466645679	ENSGALG00010015677/ENSGALG00010017409	GRHL3/GPC3	2
BP	GO:0090278	negative regulation of peptide hormone secretion	2/268	26/12394	0.10790215941461	0.634040466645679	ENSGALG00010019738/ENSGALG00010019047	ADRA2A/GHRL	2
BP	GO:0099601	regulation of neurotransmitter receptor activity	2/268	26/12394	0.10790215941461	0.634040466645679	ENSGALG00010012685/ENSGALG00010009720	NPTXR/RELN	2
BP	GO:0006874	cellular calcium ion homeostasis	8/268	222/12394	0.109139812165819	0.63994559372282	ENSGALG00010003896/ENSGALG00010009099/ENSGALG00010014350/ENSGALG00010016253/ENSGALG00010019097/ENSGALG00010026507/ENSGALG00010028753/ENSGALG00010015802	MCUB/CXCR4/PTGER4/EDN3/STC1/APLNR/SV2A/TRPC7	8
BP	GO:0050678	regulation of epithelial cell proliferation	8/268	223/12394	0.111213345221344	0.643644237794958	ENSGALG00010013244/ENSGALG00010013399/ENSGALG00010001454/ENSGALG00010005282/ENSGALG00010017409/ENSGALG00010026507/ENSGALG00010009374/ENSGALG00010019047	TRIM24/FGF1/VEGFD/FLT1/GPC3/APLNR/IL12B/GHRL	8
BP	GO:0003281	ventricular septum development	3/268	54/12394	0.111231337608497	0.643644237794958	ENSGALG00010004892/ENSGALG00010020677/ENSGALG00010026507	HEY2/CYR61/APLNR	3
BP	GO:0019218	regulation of steroid metabolic process	3/268	54/12394	0.111231337608497	0.643644237794958	ENSGALG00010007977/ENSGALG00010013399/ENSGALG00010025480	APOB/FGF1/FGF19	3
BP	GO:0046634	regulation of alpha-beta T cell activation	3/268	54/12394	0.111231337608497	0.643644237794958	ENSGALG00010024286/ENSGALG00010005884/ENSGALG00010009374	ADA/MYB/IL12B	3
BP	GO:0060411	cardiac septum morphogenesis	3/268	54/12394	0.111231337608497	0.643644237794958	ENSGALG00010004892/ENSGALG00010020677/ENSGALG00010026507	HEY2/CYR61/APLNR	3
BP	GO:0006694	steroid biosynthetic process	4/268	85/12394	0.112111123601376	0.643644237794958	ENSGALG00010007977/ENSGALG00010013399/ENSGALG00010025480/ENSGALG00010020994	APOB/FGF1/FGF19/DHCR7	4
BP	GO:0006937	regulation of muscle contraction	4/268	85/12394	0.112111123601376	0.643644237794958	ENSGALG00010024153/ENSGALG00010019097/ENSGALG00010024286/ENSGALG00010019225	KCNQ1/STC1/ADA/PROK2	4
BP	GO:0008643	carbohydrate transport	4/268	85/12394	0.112111123601376	0.643644237794958	ENSGALG00010020392/ENSGALG00010009253/ENSGALG00010017409/ENSGALG00010025480	SLC23A2/SLC45A4/GPC3/FGF19	4
BP	GO:0035051	cardiocyte differentiation	4/268	85/12394	0.112111123601376	0.643644237794958	ENSGALG00010009118/ENSGALG00010007357/ENSGALG00010004892/ENSGALG00010005860	ACTN2/NOX4/HEY2/ABI3BP	4
BP	GO:0035725	sodium ion transmembrane transport	4/268	85/12394	0.112111123601376	0.643644237794958	ENSGALG00010025392/ENSGALG00010024153/ENSGALG00010023643/ENSGALG00010010928	SLC6A2/KCNQ1/SCN4B/HECW2	4
BP	GO:0001523	retinoid metabolic process	2/268	27/12394	0.114939433986861	0.643754467339853	ENSGALG00010004315/ENSGALG00010002733	ENSGALG00010004315/RDH8	2
BP	GO:0003044	regulation of systemic arterial blood pressure mediated by a chemical signal	2/268	27/12394	0.114939433986861	0.643754467339853	ENSGALG00010016253/ENSGALG00010010116	EDN3/DRD5	2
BP	GO:0006970	response to osmotic stress	2/268	27/12394	0.114939433986861	0.643754467339853	ENSGALG00010022174/ENSGALG00010017983	KCNMA1/SLC4A11	2
BP	GO:0007140	male meiotic nuclear division	2/268	27/12394	0.114939433986861	0.643754467339853	ENSGALG00010012801/ENSGALG00010018717	DMC1/ENSGALG00010018717	2
BP	GO:0009112	nucleobase metabolic process	2/268	27/12394	0.114939433986861	0.643754467339853	ENSGALG00010004315/ENSGALG00010024286	ENSGALG00010004315/ADA	2
BP	GO:0021799	cerebral cortex radially oriented cell migration	2/268	27/12394	0.114939433986861	0.643754467339853	ENSGALG00010015939/ENSGALG00010009720	SUN2/RELN	2
BP	GO:0038084	vascular endothelial growth factor signaling pathway	2/268	27/12394	0.114939433986861	0.643754467339853	ENSGALG00010001454/ENSGALG00010009374	VEGFD/IL12B	2
BP	GO:0044088	regulation of vacuole organization	2/268	27/12394	0.114939433986861	0.643754467339853	ENSGALG00010011556/ENSGALG00010024772	LAPTM4B/KIAA1324	2
BP	GO:0048247	lymphocyte chemotaxis	2/268	27/12394	0.114939433986861	0.643754467339853	ENSGALG00010005131/ENSGALG00010022134	IL8L2/CH25H	2
BP	GO:0060351	cartilage development involved in endochondral bone morphogenesis	2/268	27/12394	0.114939433986861	0.643754467339853	ENSGALG00010017635/ENSGALG00010019097	NPPC/STC1	2
BP	GO:0071542	dopaminergic neuron differentiation	2/268	27/12394	0.114939433986861	0.643754467339853	ENSGALG00010010535/ENSGALG00010001454	LMX1A/VEGFD	2
BP	GO:2000273	positive regulation of signaling receptor activity	2/268	27/12394	0.114939433986861	0.643754467339853	ENSGALG00010009720/ENSGALG00010019738	RELN/ADRA2A	2
BP	GO:1990138	neuron projection extension	4/268	86/12394	0.115702082072443	0.644555164643563	ENSGALG00010021184/ENSGALG00010005333/ENSGALG00010016253/ENSGALG00010021301	DRAXIN/PLXNA4/EDN3/SMURF1	4
BP	GO:0030512	negative regulation of transforming growth factor beta receptor signaling pathway	3/268	55/12394	0.115870101010318	0.644555164643563	ENSGALG00010001442/ENSGALG00010027201/ENSGALG00010021301	LDLRAD4/BGN/SMURF1	3
BP	GO:1903670	regulation of sprouting angiogenesis	3/268	55/12394	0.115870101010318	0.644555164643563	ENSGALG00010013399/ENSGALG00010026507/ENSGALG00010009374	FGF1/APLNR/IL12B	3
BP	GO:1901342	regulation of vasculature development	7/268	189/12394	0.116019929635841	0.644555164643563	ENSGALG00010023885/ENSGALG00010013399/ENSGALG00010001454/ENSGALG00010005282/ENSGALG00010004892/ENSGALG00010026507/ENSGALG00010009374	ANGPTL3/FGF1/VEGFD/FLT1/HEY2/APLNR/IL12B	7
BP	GO:0072507	divalent inorganic cation homeostasis	9/268	263/12394	0.117544443814785	0.651708105827941	ENSGALG00010003896/ENSGALG00010009099/ENSGALG00010013244/ENSGALG00010014350/ENSGALG00010016253/ENSGALG00010019097/ENSGALG00010026507/ENSGALG00010028753/ENSGALG00010015802	MCUB/CXCR4/TRIM24/PTGER4/EDN3/STC1/APLNR/SV2A/TRPC7	9
BP	GO:0046942	carboxylic acid transport	7/268	190/12394	0.118376818557014	0.653712425196447	ENSGALG00010012956/ENSGALG00010027082/ENSGALG00010013587/ENSGALG00010020392/ENSGALG00010023664/ENSGALG00010020711/ENSGALG00010008444	FABP3/SLC26A9/ENSGALG00010013587/SLC23A2/SLC6A9/PLA2G2E/SLC7A11	7
BP	GO:0071773	cellular response to BMP stimulus	5/268	120/12394	0.118685231379927	0.653712425196447	ENSGALG00010024909/ENSGALG00010021301/ENSGALG00010017409/ENSGALG00010020677/ENSGALG00010017793	SLC39A5/SMURF1/GPC3/CYR61/FAM83G	5
BP	GO:0008217	regulation of blood pressure	4/268	87/12394	0.119343026084757	0.653712425196447	ENSGALG00010024153/ENSGALG00010016253/ENSGALG00010021367/ENSGALG00010010116	KCNQ1/EDN3/GRIP2/DRD5	4
BP	GO:0009855	determination of bilateral symmetry	4/268	87/12394	0.119343026084757	0.653712425196447	ENSGALG00010019081/ENSGALG00010010754/ENSGALG00010020120/ENSGALG00010026507	PCSK6/DNAI1/DAAM2/APLNR	4
BP	GO:0046631	alpha-beta T cell activation	4/268	87/12394	0.119343026084757	0.653712425196447	ENSGALG00010014350/ENSGALG00010024286/ENSGALG00010005884/ENSGALG00010009374	PTGER4/ADA/MYB/IL12B	4
BP	GO:0099531	presynaptic process involved in chemical synaptic transmission	4/268	87/12394	0.119343026084757	0.653712425196447	ENSGALG00010025392/ENSGALG00010019738/ENSGALG00010029778/ENSGALG00010028753	SLC6A2/ADRA2A/DOC2B/SV2A	4
BP	GO:0006954	inflammatory response	10/268	302/12394	0.120211031489419	0.653712425196447	ENSGALG00010025943/ENSGALG00010005530/ENSGALG00010020828/ENSGALG00010025073/ENSGALG00010014350/ENSGALG00010005131/ENSGALG00010024286/ENSGALG00010009374/ENSGALG00010019047/ENSGALG00010005860	CATH1/IL-17D/CAMK2N1/IL18/PTGER4/IL8L2/ADA/IL12B/GHRL/ABI3BP	10
BP	GO:0015914	phospholipid transport	3/268	56/12394	0.120580527701951	0.653712425196447	ENSGALG00010020327/ENSGALG00010021935/ENSGALG00010020747	MTTPL/CETP/DBI	3
BP	GO:0044070	regulation of anion transport	3/268	56/12394	0.120580527701951	0.653712425196447	ENSGALG00010021935/ENSGALG00010020747/ENSGALG00010019097	CETP/DBI/STC1	3
BP	GO:0046849	bone remodeling	3/268	56/12394	0.120580527701951	0.653712425196447	ENSGALG00010014928/ENSGALG00010007357/ENSGALG00010002741	SUCO/NOX4/PDK4	3
BP	GO:1903845	negative regulation of cellular response to transforming growth factor beta stimulus	3/268	56/12394	0.120580527701951	0.653712425196447	ENSGALG00010001442/ENSGALG00010027201/ENSGALG00010021301	LDLRAD4/BGN/SMURF1	3
BP	GO:0015849	organic acid transport	7/268	191/12394	0.120758513454471	0.653712425196447	ENSGALG00010012956/ENSGALG00010027082/ENSGALG00010013587/ENSGALG00010020392/ENSGALG00010023664/ENSGALG00010020711/ENSGALG00010008444	FABP3/SLC26A9/ENSGALG00010013587/SLC23A2/SLC6A9/PLA2G2E/SLC7A11	7
BP	GO:0071772	response to BMP	5/268	121/12394	0.12175555451982	0.655757843402543	ENSGALG00010024909/ENSGALG00010021301/ENSGALG00010017409/ENSGALG00010020677/ENSGALG00010017793	SLC39A5/SMURF1/GPC3/CYR61/FAM83G	5
BP	GO:0016101	diterpenoid metabolic process	2/268	28/12394	0.122090187571673	0.655757843402543	ENSGALG00010004315/ENSGALG00010002733	ENSGALG00010004315/RDH8	2
BP	GO:0030513	positive regulation of BMP signaling pathway	2/268	28/12394	0.122090187571673	0.655757843402543	ENSGALG00010017409/ENSGALG00010020677	GPC3/CYR61	2
BP	GO:0035418	protein localization to synapse	2/268	28/12394	0.122090187571673	0.655757843402543	ENSGALG00010009720/ENSGALG00010021367	RELN/GRIP2	2
BP	GO:0043549	regulation of kinase activity	13/268	419/12394	0.122479664243358	0.656567400914686	ENSGALG00010020828/ENSGALG00010009720/ENSGALG00010013399/ENSGALG00010014796/ENSGALG00010021913/ENSGALG00010016253/ENSGALG00010007357/ENSGALG00010012971/ENSGALG00010021562/ENSGALG00010005282/ENSGALG00010019738/ENSGALG00010020677/ENSGALG00010009374	CAMK2N1/RELN/FGF1/PRLR/ENSGALG00010021913/EDN3/NOX4/ENSGALG00010012971/LRP6/FLT1/ADRA2A/CYR61/IL12B	13
BP	GO:0009799	specification of symmetry	4/268	88/12394	0.123033111789375	0.656972927030644	ENSGALG00010019081/ENSGALG00010010754/ENSGALG00010020120/ENSGALG00010026507	PCSK6/DNAI1/DAAM2/APLNR	4
BP	GO:1905952	regulation of lipid localization	4/268	88/12394	0.123033111789375	0.656972927030644	ENSGALG00010007977/ENSGALG00010021935/ENSGALG00010020747/ENSGALG00010019047	APOB/CETP/DBI/GHRL	4
BP	GO:0090066	regulation of anatomical structure size	10/268	304/12394	0.12398239943835	0.660758911735391	ENSGALG00010021184/ENSGALG00010009118/ENSGALG00010005333/ENSGALG00010017635/ENSGALG00010020120/ENSGALG00010013032/ENSGALG00010016253/ENSGALG00010022174/ENSGALG00010021367/ENSGALG00010010116	DRAXIN/ACTN2/PLXNA4/NPPC/DAAM2/BAIAP2L2/EDN3/KCNMA1/GRIP2/DRD5	10
BP	GO:0071902	positive regulation of protein serine/threonine kinase activity	5/268	122/12394	0.124862802164483	0.661691673760882	ENSGALG00010013399/ENSGALG00010016253/ENSGALG00010007357/ENSGALG00010005282/ENSGALG00010019738	FGF1/EDN3/NOX4/FLT1/ADRA2A	5
BP	GO:0007268	chemical synaptic transmission	11/268	343/12394	0.125307609673186	0.661691673760882	ENSGALG00010012685/ENSGALG00010025392/ENSGALG00010009720/ENSGALG00010019738/ENSGALG00010029778/ENSGALG00010002907/ENSGALG00010010116/ENSGALG00010008444/ENSGALG00010028753/ENSGALG00010019047/ENSGALG00010011655	NPTXR/SLC6A2/RELN/ADRA2A/DOC2B/GABRG3/DRD5/SLC7A11/SV2A/GHRL/SORCS2	11
BP	GO:0098916	anterograde trans-synaptic signaling	11/268	343/12394	0.125307609673186	0.661691673760882	ENSGALG00010012685/ENSGALG00010025392/ENSGALG00010009720/ENSGALG00010019738/ENSGALG00010029778/ENSGALG00010002907/ENSGALG00010010116/ENSGALG00010008444/ENSGALG00010028753/ENSGALG00010019047/ENSGALG00010011655	NPTXR/SLC6A2/RELN/ADRA2A/DOC2B/GABRG3/DRD5/SLC7A11/SV2A/GHRL/SORCS2	11
BP	GO:0003014	renal system process	3/268	57/12394	0.125360495283425	0.661691673760882	ENSGALG00010024153/ENSGALG00010022174/ENSGALG00010019097	KCNQ1/KCNMA1/STC1	3
BP	GO:0046717	acid secretion	3/268	57/12394	0.125360495283425	0.661691673760882	ENSGALG00010024153/ENSGALG00010020711/ENSGALG00010019047	KCNQ1/PLA2G2E/GHRL	3
BP	GO:0098739	import across plasma membrane	4/268	89/12394	0.126771478593556	0.667857406383676	ENSGALG00010024153/ENSGALG00010004576/ENSGALG00010004483/ENSGALG00010008444	KCNQ1/STEAP2/STEAP4/SLC7A11	4
BP	GO:0030155	regulation of cell adhesion	13/268	422/12394	0.127321538805372	0.66947271838389	ENSGALG00010009327/ENSGALG00010009099/ENSGALG00010010871/ENSGALG00010014946/ENSGALG00010005333/ENSGALG00010014796/ENSGALG00010029264/ENSGALG00010016374/ENSGALG00010020677/ENSGALG00010024286/ENSGALG00010005884/ENSGALG00010009374/ENSGALG00010005860	NID1/CXCR4/GCNT2/PCK1/PLXNA4/PRLR/COL26A1/FRMD5/CYR61/ADA/MYB/IL12B/ABI3BP	13
BP	GO:0006767	water-soluble vitamin metabolic process	2/268	29/12394	0.129346270003594	0.671136306622422	ENSGALG00010020392/ENSGALG00010011927	SLC23A2/ENSGALG00010011927	2
BP	GO:0006940	regulation of smooth muscle contraction	2/268	29/12394	0.129346270003594	0.671136306622422	ENSGALG00010024286/ENSGALG00010019225	ADA/PROK2	2
BP	GO:0008347	glial cell migration	2/268	29/12394	0.129346270003594	0.671136306622422	ENSGALG00010015939/ENSGALG00010009720	SUN2/RELN	2
BP	GO:0033344	cholesterol efflux	2/268	29/12394	0.129346270003594	0.671136306622422	ENSGALG00010007977/ENSGALG00010021935	APOB/CETP	2
BP	GO:0042596	fear response	2/268	29/12394	0.129346270003594	0.671136306622422	ENSGALG00010001488/ENSGALG00010019738	GRPR/ADRA2A	2
BP	GO:0043113	receptor clustering	2/268	29/12394	0.129346270003594	0.671136306622422	ENSGALG00010009720/ENSGALG00010008444	RELN/SLC7A11	2
BP	GO:0097120	receptor localization to synapse	2/268	29/12394	0.129346270003594	0.671136306622422	ENSGALG00010009720/ENSGALG00010021367	RELN/GRIP2	2
BP	GO:0009119	ribonucleoside metabolic process	3/268	58/12394	0.130207872077081	0.673067007917242	ENSGALG00010003681/ENSGALG00010010778/ENSGALG00010024286	NT5C1B/UPP2/ADA	3
BP	GO:0045132	meiotic chromosome segregation	3/268	58/12394	0.130207872077081	0.673067007917242	ENSGALG00010012801/ENSGALG00010018717/ENSGALG00010013662	DMC1/ENSGALG00010018717/RAD21L1	3
BP	GO:0099537	trans-synaptic signaling	11/268	346/12394	0.130766300442996	0.673555957011266	ENSGALG00010012685/ENSGALG00010025392/ENSGALG00010009720/ENSGALG00010019738/ENSGALG00010029778/ENSGALG00010002907/ENSGALG00010010116/ENSGALG00010008444/ENSGALG00010028753/ENSGALG00010019047/ENSGALG00010011655	NPTXR/SLC6A2/RELN/ADRA2A/DOC2B/GABRG3/DRD5/SLC7A11/SV2A/GHRL/SORCS2	11
BP	GO:0070372	regulation of ERK1 and ERK2 cascade	6/268	159/12394	0.130792320379642	0.673555957011266	ENSGALG00010010871/ENSGALG00010013399/ENSGALG00010007357/ENSGALG00010004251/ENSGALG00010020677/ENSGALG00010025480	GCNT2/FGF1/NOX4/CCN2/CYR61/FGF19	6
BP	GO:0031032	actomyosin structure organization	5/268	124/12394	0.131186289752801	0.674322050131222	ENSGALG00010009118/ENSGALG00010014350/ENSGALG00010016374/ENSGALG00010004251/ENSGALG00010007900	ACTN2/PTGER4/FRMD5/CCN2/FHOD3	5
BP	GO:0051186	cofactor metabolic process	10/268	308/12394	0.131718210370325	0.6757930569373	ENSGALG00010020230/ENSGALG00010021623/ENSGALG00010019141/ENSGALG00010020392/ENSGALG00010008542/ENSGALG00010011927/ENSGALG00010022419/ENSGALG00010006588/ENSGALG00010002741/ENSGALG00010008444	ENSGALG00010020230/FAR1/ACOT7/SLC23A2/ENSGALG00010008542/ENSGALG00010011927/ENSGALG00010022419/ACOT12/PDK4/SLC7A11	10
BP	GO:0003018	vascular process in circulatory system	4/268	91/12394	0.134389535403787	0.686946496611935	ENSGALG00010017635/ENSGALG00010016253/ENSGALG00010021367/ENSGALG00010010116	NPPC/EDN3/GRIP2/DRD5	4
BP	GO:0006814	sodium ion transport	5/268	125/12394	0.134401611584003	0.686946496611935	ENSGALG00010025392/ENSGALG00010024153/ENSGALG00010023643/ENSGALG00010010928/ENSGALG00010017983	SLC6A2/KCNQ1/SCN4B/HECW2/SLC4A11	5
BP	GO:0099536	synaptic signaling	11/268	349/12394	0.136353650016701	0.686946496611935	ENSGALG00010012685/ENSGALG00010025392/ENSGALG00010009720/ENSGALG00010019738/ENSGALG00010029778/ENSGALG00010002907/ENSGALG00010010116/ENSGALG00010008444/ENSGALG00010028753/ENSGALG00010019047/ENSGALG00010011655	NPTXR/SLC6A2/RELN/ADRA2A/DOC2B/GABRG3/DRD5/SLC7A11/SV2A/GHRL/SORCS2	11
BP	GO:0001504	neurotransmitter uptake	2/268	30/12394	0.136699828142842	0.686946496611935	ENSGALG00010025392/ENSGALG00010008444	SLC6A2/SLC7A11	2
BP	GO:0003230	cardiac atrium development	2/268	30/12394	0.136699828142842	0.686946496611935	ENSGALG00010004892/ENSGALG00010020677	HEY2/CYR61	2
BP	GO:0006509	membrane protein ectodomain proteolysis	2/268	30/12394	0.136699828142842	0.686946496611935	ENSGALG00010029270/ENSGALG00010019738	TIMP2/ADRA2A	2
BP	GO:0008542	visual learning	2/268	30/12394	0.136699828142842	0.686946496611935	ENSGALG00010008444/ENSGALG00010025658	SLC7A11/PDE1B	2
BP	GO:0030501	positive regulation of bone mineralization	2/268	30/12394	0.136699828142842	0.686946496611935	ENSGALG00010018672/ENSGALG00010020677	PKDCC/CYR61	2
BP	GO:0043279	response to alkaloid	2/268	30/12394	0.136699828142842	0.686946496611935	ENSGALG00010003879/ENSGALG00010010116	CASP6/DRD5	2
BP	GO:0048010	vascular endothelial growth factor receptor signaling pathway	2/268	30/12394	0.136699828142842	0.686946496611935	ENSGALG00010001454/ENSGALG00010005282	VEGFD/FLT1	2
BP	GO:1901016	regulation of potassium ion transmembrane transporter activity	2/268	30/12394	0.136699828142842	0.686946496611935	ENSGALG00010009118/ENSGALG00010001520	ACTN2/KCNAB1	2
BP	GO:1902107	positive regulation of leukocyte differentiation	4/268	92/12394	0.138267429435434	0.686946496611935	ENSGALG00010014946/ENSGALG00010024286/ENSGALG00010005884/ENSGALG00010009374	PCK1/ADA/MYB/IL12B	4
BP	GO:0014031	mesenchymal cell development	3/268	60/12394	0.140096296929623	0.686946496611935	ENSGALG00010016253/ENSGALG00010004892/ENSGALG00010025480	EDN3/HEY2/FGF19	3
BP	GO:0045621	positive regulation of lymphocyte differentiation	3/268	60/12394	0.140096296929623	0.686946496611935	ENSGALG00010014946/ENSGALG00010024286/ENSGALG00010005884	PCK1/ADA/MYB	3
BP	GO:0048675	axon extension	3/268	60/12394	0.140096296929623	0.686946496611935	ENSGALG00010021184/ENSGALG00010005333/ENSGALG00010016253	DRAXIN/PLXNA4/EDN3	3
BP	GO:0055007	cardiac muscle cell differentiation	3/268	60/12394	0.140096296929623	0.686946496611935	ENSGALG00010009118/ENSGALG00010007357/ENSGALG00010004892	ACTN2/NOX4/HEY2	3
BP	GO:0044283	small molecule biosynthetic process	13/268	430/12394	0.140756340855835	0.686946496611935	ENSGALG00010007977/ENSGALG00010012555/ENSGALG00010016915/ENSGALG00010019141/ENSGALG00010010728/ENSGALG00010014946/ENSGALG00010013399/ENSGALG00010013954/ENSGALG00010011927/ENSGALG00010002741/ENSGALG00010010778/ENSGALG00010025480/ENSGALG00010024286	APOB/ENSGALG00010012555/PLOD2/ACOT7/ELOVL2/PCK1/FGF1/LPL/ENSGALG00010011927/PDK4/UPP2/FGF19/ADA	13
BP	GO:0007612	learning	4/268	93/12394	0.142190014534845	0.686946496611935	ENSGALG00010009720/ENSGALG00010010116/ENSGALG00010008444/ENSGALG00010025658	RELN/DRD5/SLC7A11/PDE1B	4
BP	GO:0046474	glycerophospholipid biosynthetic process	4/268	93/12394	0.142190014534845	0.686946496611935	ENSGALG00010013609/ENSGALG00010028918/ENSGALG00010021623/ENSGALG00010021972	PIGC/AGPAT2/FAR1/PISD	4
BP	GO:0001819	positive regulation of cytokine production	8/268	237/12394	0.142451050386127	0.686946496611935	ENSGALG00010028918/ENSGALG00010025943/ENSGALG00010005530/ENSGALG00010014350/ENSGALG00010025935/ENSGALG00010019738/ENSGALG00010009374/ENSGALG00010001869	AGPAT2/CATH1/IL-17D/PTGER4/CATH3/ADRA2A/IL12B/CRLF2	8
BP	GO:0048232	male gamete generation	8/268	237/12394	0.142451050386127	0.686946496611935	ENSGALG00010014317/ENSGALG00010007977/ENSGALG00010012801/ENSGALG00010018717/ENSGALG00010021668/ENSGALG00010016406/ENSGALG00010013662/ENSGALG00010019225	RAD23B/APOB/DMC1/ENSGALG00010018717/PYGO1/PDILT/RAD21L1/PROK2	8
BP	GO:0002534	cytokine production involved in inflammatory response	2/268	31/12394	0.144143296920547	0.686946496611935	ENSGALG00010025943/ENSGALG00010005530	CATH1/IL-17D	2
BP	GO:0006721	terpenoid metabolic process	2/268	31/12394	0.144143296920547	0.686946496611935	ENSGALG00010004315/ENSGALG00010002733	ENSGALG00010004315/RDH8	2
BP	GO:0009394	2'-deoxyribonucleotide metabolic process	2/268	31/12394	0.144143296920547	0.686946496611935	ENSGALG00010010778/ENSGALG00010024286	UPP2/ADA	2
BP	GO:0009395	phospholipid catabolic process	2/268	31/12394	0.144143296920547	0.686946496611935	ENSGALG00010029236/ENSGALG00010023885	ENPP7/ANGPTL3	2
BP	GO:0019692	deoxyribose phosphate metabolic process	2/268	31/12394	0.144143296920547	0.686946496611935	ENSGALG00010010778/ENSGALG00010024286	UPP2/ADA	2
BP	GO:0021955	central nervous system neuron axonogenesis	2/268	31/12394	0.144143296920547	0.686946496611935	ENSGALG00010021184/ENSGALG00010005333	DRAXIN/PLXNA4	2
BP	GO:0032008	positive regulation of TOR signaling	2/268	31/12394	0.144143296920547	0.686946496611935	ENSGALG00010009720/ENSGALG00010016718	RELN/LIN28A	2
BP	GO:0046503	glycerolipid catabolic process	2/268	31/12394	0.144143296920547	0.686946496611935	ENSGALG00010007977/ENSGALG00010013954	APOB/LPL	2
BP	GO:0048599	oocyte development	2/268	31/12394	0.144143296920547	0.686946496611935	ENSGALG00010017635/ENSGALG00010012801	NPPC/DMC1	2
BP	GO:0050805	negative regulation of synaptic transmission	2/268	31/12394	0.144143296920547	0.686946496611935	ENSGALG00010010116/ENSGALG00010011655	DRD5/SORCS2	2
BP	GO:0050830	defense response to Gram-positive bacterium	2/268	31/12394	0.144143296920547	0.686946496611935	ENSGALG00010025943/ENSGALG00010025935	CATH1/CATH3	2
BP	GO:0050994	regulation of lipid catabolic process	2/268	31/12394	0.144143296920547	0.686946496611935	ENSGALG00010023885/ENSGALG00010019738	ANGPTL3/ADRA2A	2
BP	GO:0060193	positive regulation of lipase activity	2/268	31/12394	0.144143296920547	0.686946496611935	ENSGALG00010005282/ENSGALG00010020677	FLT1/CYR61	2
BP	GO:1900015	regulation of cytokine production involved in inflammatory response	2/268	31/12394	0.144143296920547	0.686946496611935	ENSGALG00010025943/ENSGALG00010005530	CATH1/IL-17D	2
BP	GO:1903793	positive regulation of anion transport	2/268	31/12394	0.144143296920547	0.686946496611935	ENSGALG00010021935/ENSGALG00010020747	CETP/DBI	2
BP	GO:0010810	regulation of cell-substrate adhesion	5/268	128/12394	0.144256162608593	0.686946496611935	ENSGALG00010009327/ENSGALG00010010871/ENSGALG00010029264/ENSGALG00010020677/ENSGALG00010005860	NID1/GCNT2/COL26A1/CYR61/ABI3BP	5
BP	GO:1901605	alpha-amino acid metabolic process	5/268	128/12394	0.144256162608593	0.686946496611935	ENSGALG00010012555/ENSGALG00010016915/ENSGALG00010012973/ENSGALG00010007357/ENSGALG00010008444	ENSGALG00010012555/PLOD2/GLDC/NOX4/SLC7A11	5
BP	GO:0043410	positive regulation of MAPK cascade	9/268	276/12394	0.144830077585281	0.686946496611935	ENSGALG00010010871/ENSGALG00010013399/ENSGALG00010016253/ENSGALG00010007357/ENSGALG00010005282/ENSGALG00010019738/ENSGALG00010004251/ENSGALG00010025480/ENSGALG00010019047	GCNT2/FGF1/EDN3/NOX4/FLT1/ADRA2A/CCN2/FGF19/GHRL	9
BP	GO:0050673	epithelial cell proliferation	9/268	276/12394	0.144830077585281	0.686946496611935	ENSGALG00010013244/ENSGALG00010013399/ENSGALG00010001454/ENSGALG00010005282/ENSGALG00010017409/ENSGALG00010026507/ENSGALG00010019225/ENSGALG00010009374/ENSGALG00010019047	TRIM24/FGF1/VEGFD/FLT1/GPC3/APLNR/PROK2/IL12B/GHRL	9
BP	GO:0046394	carboxylic acid biosynthetic process	8/268	238/12394	0.144835435918361	0.686946496611935	ENSGALG00010012555/ENSGALG00010016915/ENSGALG00010019141/ENSGALG00010010728/ENSGALG00010013954/ENSGALG00010011927/ENSGALG00010002741/ENSGALG00010025480	ENSGALG00010012555/PLOD2/ACOT7/ELOVL2/LPL/ENSGALG00010011927/PDK4/FGF19	8
BP	GO:0007127	meiosis I	3/268	61/12394	0.145133059829649	0.686946496611935	ENSGALG00010012801/ENSGALG00010018717/ENSGALG00010013662	DMC1/ENSGALG00010018717/RAD21L1	3
BP	GO:0030301	cholesterol transport	3/268	61/12394	0.145133059829649	0.686946496611935	ENSGALG00010004307/ENSGALG00010007977/ENSGALG00010021935	NPC2/APOB/CETP	3
BP	GO:0051492	regulation of stress fiber assembly	3/268	61/12394	0.145133059829649	0.686946496611935	ENSGALG00010014350/ENSGALG00010004251/ENSGALG00010007900	PTGER4/CCN2/FHOD3	3
BP	GO:0051897	positive regulation of protein kinase B signaling	3/268	61/12394	0.145133059829649	0.686946496611935	ENSGALG00010010871/ENSGALG00010007357/ENSGALG00010016718	GCNT2/NOX4/LIN28A	3
BP	GO:0016053	organic acid biosynthetic process	8/268	240/12394	0.149663188219965	0.699287240656742	ENSGALG00010012555/ENSGALG00010016915/ENSGALG00010019141/ENSGALG00010010728/ENSGALG00010013954/ENSGALG00010011927/ENSGALG00010002741/ENSGALG00010025480	ENSGALG00010012555/PLOD2/ACOT7/ELOVL2/LPL/ENSGALG00010011927/PDK4/FGF19	8
BP	GO:0006575	cellular modified amino acid metabolic process	4/268	95/12394	0.150165528415378	0.699287240656742	ENSGALG00010003201/ENSGALG00010016915/ENSGALG00010004333/ENSGALG00010008444	MBOAT2/PLOD2/DIO2/SLC7A11	4
BP	GO:0042157	lipoprotein metabolic process	4/268	95/12394	0.150165528415378	0.699287240656742	ENSGALG00010013609/ENSGALG00010020327/ENSGALG00010007977/ENSGALG00010020747	PIGC/MTTPL/APOB/DBI	4
BP	GO:0007613	memory	3/268	62/12394	0.150228666539123	0.699287240656742	ENSGALG00010020828/ENSGALG00010009720/ENSGALG00010010535	CAMK2N1/RELN/LMX1A	3
BP	GO:0008543	fibroblast growth factor receptor signaling pathway	3/268	62/12394	0.150228666539123	0.699287240656742	ENSGALG00010013399/ENSGALG00010004251/ENSGALG00010025480	FGF1/CCN2/FGF19	3
BP	GO:0001818	negative regulation of cytokine production	5/268	130/12394	0.150994718796128	0.699287240656742	ENSGALG00010011556/ENSGALG00010025943/ENSGALG00010014350/ENSGALG00010009374/ENSGALG00010019047	LAPTM4B/CATH1/PTGER4/IL12B/GHRL	5
BP	GO:0046883	regulation of hormone secretion	5/268	130/12394	0.150994718796128	0.699287240656742	ENSGALG00010025392/ENSGALG00010016253/ENSGALG00010019738/ENSGALG00010029778/ENSGALG00010019047	SLC6A2/EDN3/ADRA2A/DOC2B/GHRL	5
BP	GO:0007632	visual behavior	2/268	32/12394	0.151669390630058	0.699287240656742	ENSGALG00010008444/ENSGALG00010025658	SLC7A11/PDE1B	2
BP	GO:0009262	deoxyribonucleotide metabolic process	2/268	32/12394	0.151669390630058	0.699287240656742	ENSGALG00010010778/ENSGALG00010024286	UPP2/ADA	2
BP	GO:0043627	response to estrogen	2/268	32/12394	0.151669390630058	0.699287240656742	ENSGALG00010013244/ENSGALG00010019047	TRIM24/GHRL	2
BP	GO:0046888	negative regulation of hormone secretion	2/268	32/12394	0.151669390630058	0.699287240656742	ENSGALG00010019738/ENSGALG00010019047	ADRA2A/GHRL	2
BP	GO:0060412	ventricular septum morphogenesis	2/268	32/12394	0.151669390630058	0.699287240656742	ENSGALG00010004892/ENSGALG00010026507	HEY2/APLNR	2
BP	GO:0060986	endocrine hormone secretion	2/268	32/12394	0.151669390630058	0.699287240656742	ENSGALG00010024153/ENSGALG00010019047	KCNQ1/GHRL	2
BP	GO:0086002	cardiac muscle cell action potential involved in contraction	2/268	32/12394	0.151669390630058	0.699287240656742	ENSGALG00010024153/ENSGALG00010023643	KCNQ1/SCN4B	2
BP	GO:0002274	myeloid leukocyte activation	4/268	96/12394	0.154216565840184	0.699287240656742	ENSGALG00010025943/ENSGALG00010005131/ENSGALG00010025935/ENSGALG00010001869	CATH1/IL8L2/CATH3/CRLF2	4
BP	GO:0072503	cellular divalent inorganic cation homeostasis	8/268	242/12394	0.154568572501915	0.699287240656742	ENSGALG00010003896/ENSGALG00010009099/ENSGALG00010014350/ENSGALG00010016253/ENSGALG00010019097/ENSGALG00010026507/ENSGALG00010028753/ENSGALG00010015802	MCUB/CXCR4/PTGER4/EDN3/STC1/APLNR/SV2A/TRPC7	8
BP	GO:0014033	neural crest cell differentiation	3/268	63/12394	0.155380978332451	0.699287240656742	ENSGALG00010016253/ENSGALG00010021562/ENSGALG00010025480	EDN3/LRP6/FGF19	3
BP	GO:0015918	sterol transport	3/268	63/12394	0.155380978332451	0.699287240656742	ENSGALG00010004307/ENSGALG00010007977/ENSGALG00010021935	NPC2/APOB/CETP	3
BP	GO:0061982	meiosis I cell cycle process	3/268	63/12394	0.155380978332451	0.699287240656742	ENSGALG00010012801/ENSGALG00010018717/ENSGALG00010013662	DMC1/ENSGALG00010018717/RAD21L1	3
BP	GO:0090287	regulation of cellular response to growth factor stimulus	7/268	205/12394	0.156610523110545	0.699287240656742	ENSGALG00010013399/ENSGALG00010001442/ENSGALG00010027201/ENSGALG00010021301/ENSGALG00010017409/ENSGALG00010020677/ENSGALG00010009374	FGF1/LDLRAD4/BGN/SMURF1/GPC3/CYR61/IL12B	7
BP	GO:0035265	organ growth	4/268	97/12394	0.158308513389599	0.699287240656742	ENSGALG00010014796/ENSGALG00010017635/ENSGALG00010004892/ENSGALG00010019097	PRLR/NPPC/HEY2/STC1	4
BP	GO:0003179	heart valve morphogenesis	2/268	33/12394	0.159271094457938	0.699287240656742	ENSGALG00010004892/ENSGALG00010020677	HEY2/CYR61	2
BP	GO:0009994	oocyte differentiation	2/268	33/12394	0.159271094457938	0.699287240656742	ENSGALG00010017635/ENSGALG00010012801	NPPC/DMC1	2
BP	GO:0046324	regulation of glucose import	2/268	33/12394	0.159271094457938	0.699287240656742	ENSGALG00010017409/ENSGALG00010025480	GPC3/FGF19	2
BP	GO:0046637	regulation of alpha-beta T cell differentiation	2/268	33/12394	0.159271094457938	0.699287240656742	ENSGALG00010024286/ENSGALG00010005884	ADA/MYB	2
BP	GO:0050854	regulation of antigen receptor-mediated signaling pathway	2/268	33/12394	0.159271094457938	0.699287240656742	ENSGALG00010013213/ENSGALG00010024286	SH2D1A/ADA	2
BP	GO:1903672	positive regulation of sprouting angiogenesis	2/268	33/12394	0.159271094457938	0.699287240656742	ENSGALG00010013399/ENSGALG00010026507	FGF1/APLNR	2
BP	GO:0015749	monosaccharide transmembrane transport	3/268	64/12394	0.160587861993905	0.699287240656742	ENSGALG00010020392/ENSGALG00010017409/ENSGALG00010025480	SLC23A2/GPC3/FGF19	3
BP	GO:0008154	actin polymerization or depolymerization	5/268	133/12394	0.161345507334097	0.699287240656742	ENSGALG00010009118/ENSGALG00010020120/ENSGALG00010013032/ENSGALG00010022024/ENSGALG00010019047	ACTN2/DAAM2/BAIAP2L2/MICAL2/GHRL	5
BP	GO:0019221	cytokine-mediated signaling pathway	7/268	207/12394	0.162096709661994	0.699287240656742	ENSGALG00010009099/ENSGALG00010001693/ENSGALG00010014796/ENSGALG00010015798/ENSGALG00010005131/ENSGALG00010014218/ENSGALG00010001869	CXCR4/NKIRAS1/PRLR/IL22RA1/IL8L2/IL31RA/CRLF2	7
BP	GO:0001890	placenta development	4/268	98/12394	0.162440402737827	0.699287240656742	ENSGALG00010004892/ENSGALG00010020677/ENSGALG00010024286/ENSGALG00010019047	HEY2/CYR61/ADA/GHRL	4
BP	GO:0045765	regulation of angiogenesis	6/268	170/12394	0.163104431256196	0.699287240656742	ENSGALG00010023885/ENSGALG00010013399/ENSGALG00010001454/ENSGALG00010005282/ENSGALG00010026507/ENSGALG00010009374	ANGPTL3/FGF1/VEGFD/FLT1/APLNR/IL12B	6
BP	GO:0032970	regulation of actin filament-based process	8/268	246/12394	0.164607135233508	0.699287240656742	ENSGALG00010009118/ENSGALG00010015677/ENSGALG00010014350/ENSGALG00010020120/ENSGALG00010013032/ENSGALG00010004251/ENSGALG00010019097/ENSGALG00010007900	ACTN2/GRHL3/PTGER4/DAAM2/BAIAP2L2/CCN2/STC1/FHOD3	8
BP	GO:0022409	positive regulation of cell-cell adhesion	5/268	134/12394	0.164858419546894	0.699287240656742	ENSGALG00010010871/ENSGALG00010014946/ENSGALG00010024286/ENSGALG00010005884/ENSGALG00010009374	GCNT2/PCK1/ADA/MYB/IL12B	5
BP	GO:0030072	peptide hormone secretion	5/268	134/12394	0.164858419546894	0.699287240656742	ENSGALG00010025392/ENSGALG00010016253/ENSGALG00010019738/ENSGALG00010029778/ENSGALG00010019047	SLC6A2/EDN3/ADRA2A/DOC2B/GHRL	5
BP	GO:0060560	developmental growth involved in morphogenesis	5/268	134/12394	0.164858419546894	0.699287240656742	ENSGALG00010021184/ENSGALG00010013399/ENSGALG00010005333/ENSGALG00010016253/ENSGALG00010021301	DRAXIN/FGF1/PLXNA4/EDN3/SMURF1	5
BP	GO:0009116	nucleoside metabolic process	3/268	65/12394	0.165847191831998	0.699287240656742	ENSGALG00010003681/ENSGALG00010010778/ENSGALG00010024286	NT5C1B/UPP2/ADA	3
BP	GO:0034219	carbohydrate transmembrane transport	3/268	65/12394	0.165847191831998	0.699287240656742	ENSGALG00010020392/ENSGALG00010017409/ENSGALG00010025480	SLC23A2/GPC3/FGF19	3
BP	GO:0110020	regulation of actomyosin structure organization	3/268	65/12394	0.165847191831998	0.699287240656742	ENSGALG00010014350/ENSGALG00010004251/ENSGALG00010007900	PTGER4/CCN2/FHOD3	3
BP	GO:0007507	heart development	11/268	364/12394	0.166164190454195	0.699287240656742	ENSGALG00010009118/ENSGALG00010024153/ENSGALG00010010754/ENSGALG00010005333/ENSGALG00010007357/ENSGALG00010004892/ENSGALG00010017409/ENSGALG00010020677/ENSGALG00010025480/ENSGALG00010026507/ENSGALG00010005860	ACTN2/KCNQ1/DNAI1/PLXNA4/NOX4/HEY2/GPC3/CYR61/FGF19/APLNR/ABI3BP	11
BP	GO:0043434	response to peptide hormone	6/268	171/12394	0.166199979287193	0.699287240656742	ENSGALG00010009118/ENSGALG00010024153/ENSGALG00010010754/ENSGALG00010014946/ENSGALG00010002741/ENSGALG00010019047	ACTN2/KCNQ1/DNAI1/PCK1/PDK4/GHRL	6
BP	GO:0046879	hormone secretion	6/268	171/12394	0.166199979287193	0.699287240656742	ENSGALG00010025392/ENSGALG00010024153/ENSGALG00010016253/ENSGALG00010019738/ENSGALG00010029778/ENSGALG00010019047	SLC6A2/KCNQ1/EDN3/ADRA2A/DOC2B/GHRL	6
BP	GO:0045880	positive regulation of smoothened signaling pathway	2/268	34/12394	0.166941656248401	0.699287240656742	ENSGALG00010017409/ENSGALG00010011981	GPC3/SCUBE1	2
BP	GO:0060711	labyrinthine layer development	2/268	34/12394	0.166941656248401	0.699287240656742	ENSGALG00010004892/ENSGALG00010020677	HEY2/CYR61	2
BP	GO:0071674	mononuclear cell migration	2/268	34/12394	0.166941656248401	0.699287240656742	ENSGALG00010005131/ENSGALG00010005282	IL8L2/FLT1	2
BP	GO:0097306	cellular response to alcohol	2/268	34/12394	0.166941656248401	0.699287240656742	ENSGALG00010014350/ENSGALG00010021562	PTGER4/LRP6	2
BP	GO:0007276	gamete generation	10/268	325/12394	0.167369600645558	0.699287240656742	ENSGALG00010014317/ENSGALG00010007977/ENSGALG00010017635/ENSGALG00010012801/ENSGALG00010018717/ENSGALG00010021668/ENSGALG00010016406/ENSGALG00010013662/ENSGALG00010016718/ENSGALG00010019225	RAD23B/APOB/NPPC/DMC1/ENSGALG00010018717/PYGO1/PDILT/RAD21L1/LIN28A/PROK2	10
BP	GO:0002366	leukocyte activation involved in immune response	5/268	135/12394	0.168401744084144	0.699287240656742	ENSGALG00010014350/ENSGALG00010014946/ENSGALG00010024286/ENSGALG00010005884/ENSGALG00010009374	PTGER4/PCK1/ADA/MYB/IL12B	5
BP	GO:0090276	regulation of peptide hormone secretion	4/268	100/12394	0.170820096676357	0.699287240656742	ENSGALG00010025392/ENSGALG00010019738/ENSGALG00010029778/ENSGALG00010019047	SLC6A2/ADRA2A/DOC2B/GHRL	4
BP	GO:0016079	synaptic vesicle exocytosis	3/268	66/12394	0.171156851578394	0.699287240656742	ENSGALG00010019738/ENSGALG00010029778/ENSGALG00010028753	ADRA2A/DOC2B/SV2A	3
BP	GO:0046165	alcohol biosynthetic process	3/268	66/12394	0.171156851578394	0.699287240656742	ENSGALG00010007977/ENSGALG00010014946/ENSGALG00010013399	APOB/PCK1/FGF1	3
BP	GO:0070371	ERK1 and ERK2 cascade	6/268	173/12394	0.172465382285476	0.699287240656742	ENSGALG00010010871/ENSGALG00010013399/ENSGALG00010007357/ENSGALG00010004251/ENSGALG00010020677/ENSGALG00010025480	GCNT2/FGF1/NOX4/CCN2/CYR61/FGF19	6
BP	GO:0042509	regulation of tyrosine phosphorylation of STAT protein	2/268	35/12394	0.174674578495118	0.699287240656742	ENSGALG00010014218/ENSGALG00010009374	IL31RA/IL12B	2
BP	GO:0070169	positive regulation of biomineral tissue development	2/268	35/12394	0.174674578495118	0.699287240656742	ENSGALG00010018672/ENSGALG00010020677	PKDCC/CYR61	2
BP	GO:0090087	regulation of peptide transport	9/268	289/12394	0.175030791332578	0.699287240656742	ENSGALG00010000717/ENSGALG00010018672/ENSGALG00010025392/ENSGALG00010019738/ENSGALG00010029778/ENSGALG00010020640/ENSGALG00010008444/ENSGALG00010009374/ENSGALG00010019047	NDFIP2/PKDCC/SLC6A2/ADRA2A/DOC2B/PTPN14/SLC7A11/IL12B/GHRL	9
BP	GO:0050870	positive regulation of T cell activation	4/268	101/12394	0.175065930195943	0.699287240656742	ENSGALG00010014946/ENSGALG00010024286/ENSGALG00010005884/ENSGALG00010009374	PCK1/ADA/MYB/IL12B	4
BP	GO:0002263	cell activation involved in immune response	5/268	137/12394	0.175577393909234	0.699287240656742	ENSGALG00010014350/ENSGALG00010014946/ENSGALG00010024286/ENSGALG00010005884/ENSGALG00010009374	PTGER4/PCK1/ADA/MYB/IL12B	5
BP	GO:0071900	regulation of protein serine/threonine kinase activity	7/268	212/12394	0.176183603328829	0.699287240656742	ENSGALG00010013399/ENSGALG00010021913/ENSGALG00010016253/ENSGALG00010007357/ENSGALG00010021562/ENSGALG00010005282/ENSGALG00010019738	FGF1/ENSGALG00010021913/EDN3/NOX4/LRP6/FLT1/ADRA2A	7
BP	GO:0032870	cellular response to hormone stimulus	10/268	329/12394	0.176380419491514	0.699287240656742	ENSGALG00010013598/ENSGALG00010009118/ENSGALG00010010754/ENSGALG00010014350/ENSGALG00010014946/ENSGALG00010014796/ENSGALG00010001557/ENSGALG00010002741/ENSGALG00010019738/ENSGALG00010019047	PAQR7/ACTN2/DNAI1/PTGER4/PCK1/PRLR/THRB/PDK4/ADRA2A/GHRL	10
BP	GO:0046425	regulation of JAK-STAT cascade	3/268	67/12394	0.17651473617592	0.699287240656742	ENSGALG00010014796/ENSGALG00010014218/ENSGALG00010009374	PRLR/IL31RA/IL12B	3
BP	GO:0051188	cofactor biosynthetic process	6/268	175/12394	0.178827461118369	0.699287240656742	ENSGALG00010019141/ENSGALG00010008542/ENSGALG00010011927/ENSGALG00010022419/ENSGALG00010002741/ENSGALG00010008444	ACOT7/ENSGALG00010008542/ENSGALG00010011927/ENSGALG00010022419/PDK4/SLC7A11	6
BP	GO:0110053	regulation of actin filament organization	6/268	175/12394	0.178827461118369	0.699287240656742	ENSGALG00010009118/ENSGALG00010014350/ENSGALG00010020120/ENSGALG00010013032/ENSGALG00010004251/ENSGALG00010007900	ACTN2/PTGER4/DAAM2/BAIAP2L2/CCN2/FHOD3	6
BP	GO:0050730	regulation of peptidyl-tyrosine phosphorylation	5/268	138/12394	0.179208585915058	0.699287240656742	ENSGALG00010009720/ENSGALG00010014218/ENSGALG00010007357/ENSGALG00010019738/ENSGALG00010009374	RELN/IL31RA/NOX4/ADRA2A/IL12B	5
BP	GO:0048771	tissue remodeling	4/268	102/12394	0.179347764948521	0.699287240656742	ENSGALG00010014928/ENSGALG00010007357/ENSGALG00010002741/ENSGALG00010005860	SUCO/NOX4/PDK4/ABI3BP	4
BP	GO:0009611	response to wounding	9/268	291/12394	0.179919193052145	0.699287240656742	ENSGALG00010014742/ENSGALG00010015677/ENSGALG00010013399/ENSGALG00010005131/ENSGALG00010019738/ENSGALG00010020677/ENSGALG00010010116/ENSGALG00010008444/ENSGALG00010005860	PROZ/GRHL3/FGF1/IL8L2/ADRA2A/CYR61/DRD5/SLC7A11/ABI3BP	9
BP	GO:0021510	spinal cord development	3/268	68/12394	0.181918753460092	0.699287240656742	ENSGALG00010021184/ENSGALG00010009720/ENSGALG00010020120	DRAXIN/RELN/DAAM2	3
BP	GO:0032231	regulation of actin filament bundle assembly	3/268	68/12394	0.181918753460092	0.699287240656742	ENSGALG00010014350/ENSGALG00010004251/ENSGALG00010007900	PTGER4/CCN2/FHOD3	3
BP	GO:0010324	membrane invagination	2/268	36/12394	0.182463610554475	0.699287240656742	ENSGALG00010020155/ENSGALG00010021301	MFGE8/SMURF1	2
BP	GO:0051705	multi-organism behavior	2/268	36/12394	0.182463610554475	0.699287240656742	ENSGALG00010024153/ENSGALG00010001488	KCNQ1/GRPR	2
BP	GO:1905114	cell surface receptor signaling pathway involved in cell-cell signaling	10/268	332/12394	0.183285496701833	0.699287240656742	ENSGALG00010021184/ENSGALG00010011166/ENSGALG00010015677/ENSGALG00010009720/ENSGALG00010020120/ENSGALG00010021668/ENSGALG00010021562/ENSGALG00010017409/ENSGALG00010002907/ENSGALG00010019047	DRAXIN/SOX7/GRHL3/RELN/DAAM2/PYGO1/LRP6/GPC3/GABRG3/GHRL	10
BP	GO:0001894	tissue homeostasis	5/268	140/12394	0.18655482915933	0.699287240656742	ENSGALG00010010871/ENSGALG00010001693/ENSGALG00010007357/ENSGALG00010002741/ENSGALG00010004251	GCNT2/NKIRAS1/NOX4/PDK4/CCN2	5
BP	GO:0001909	leukocyte mediated cytotoxicity	2/268	37/12394	0.190302741074492	0.699287240656742	ENSGALG00010013213/ENSGALG00010009374	SH2D1A/IL12B	2
BP	GO:0006893	Golgi to plasma membrane transport	2/268	37/12394	0.190302741074492	0.699287240656742	ENSGALG00010018672/ENSGALG00010004576	PKDCC/STEAP2	2
BP	GO:0045453	bone resorption	2/268	37/12394	0.190302741074492	0.699287240656742	ENSGALG00010007357/ENSGALG00010002741	NOX4/PDK4	2
BP	GO:0048814	regulation of dendrite morphogenesis	2/268	37/12394	0.190302741074492	0.699287240656742	ENSGALG00010009720/ENSGALG00010010928	RELN/HECW2	2
BP	GO:0055013	cardiac muscle cell development	2/268	37/12394	0.190302741074492	0.699287240656742	ENSGALG00010009118/ENSGALG00010004892	ACTN2/HEY2	2
BP	GO:0002685	regulation of leukocyte migration	4/268	105/12394	0.192399278921411	0.699287240656742	ENSGALG00010014350/ENSGALG00010016253/ENSGALG00010001454/ENSGALG00010024286	PTGER4/EDN3/VEGFD/ADA	4
BP	GO:0003158	endothelium development	3/268	70/12394	0.192856891271638	0.699287240656742	ENSGALG00010013399/ENSGALG00010004892/ENSGALG00010019097	FGF1/HEY2/STC1	3
BP	GO:0018958	phenol-containing compound metabolic process	3/268	70/12394	0.192856891271638	0.699287240656742	ENSGALG00010004333/ENSGALG00010008444/ENSGALG00010025658	DIO2/SLC7A11/PDE1B	3
BP	GO:0007411	axon guidance	5/268	142/12394	0.194008993075854	0.699287240656742	ENSGALG00010021184/ENSGALG00010009720/ENSGALG00010005333/ENSGALG00010010535/ENSGALG00010016253	DRAXIN/RELN/PLXNA4/LMX1A/EDN3	5
BP	GO:0040013	negative regulation of locomotion	6/268	180/12394	0.195136101755082	0.699287240656742	ENSGALG00010014350/ENSGALG00010001442/ENSGALG00010016374/ENSGALG00010019097/ENSGALG00010024286/ENSGALG00010019047	PTGER4/LDLRAD4/FRMD5/STC1/ADA/GHRL	6
BP	GO:0002861	regulation of inflammatory response to antigenic stimulus	1/268	10/12394	0.196426043767646	0.699287240656742	ENSGALG00010009374	IL12B	1
BP	GO:0003159	morphogenesis of an endothelium	1/268	10/12394	0.196426043767646	0.699287240656742	ENSGALG00010013399	FGF1	1
BP	GO:0006086	acetyl-CoA biosynthetic process from pyruvate	1/268	10/12394	0.196426043767646	0.699287240656742	ENSGALG00010002741	PDK4	1
BP	GO:0006167	AMP biosynthetic process	1/268	10/12394	0.196426043767646	0.699287240656742	ENSGALG00010024286	ADA	1
BP	GO:0006658	phosphatidylserine metabolic process	1/268	10/12394	0.196426043767646	0.699287240656742	ENSGALG00010003201	MBOAT2	1
BP	GO:0006750	glutathione biosynthetic process	1/268	10/12394	0.196426043767646	0.699287240656742	ENSGALG00010008444	SLC7A11	1
BP	GO:0006925	inflammatory cell apoptotic process	1/268	10/12394	0.196426043767646	0.699287240656742	ENSGALG00010008444	SLC7A11	1
BP	GO:0007144	female meiosis I	1/268	10/12394	0.196426043767646	0.699287240656742	ENSGALG00010018717	ENSGALG00010018717	1
BP	GO:0007252	I-kappaB phosphorylation	1/268	10/12394	0.196426043767646	0.699287240656742	ENSGALG00010012399	ERC1	1
BP	GO:0009223	pyrimidine deoxyribonucleotide catabolic process	1/268	10/12394	0.196426043767646	0.699287240656742	ENSGALG00010010778	UPP2	1
BP	GO:0014029	neural crest formation	1/268	10/12394	0.196426043767646	0.699287240656742	ENSGALG00010021562	LRP6	1
BP	GO:0015937	coenzyme A biosynthetic process	1/268	10/12394	0.196426043767646	0.699287240656742	ENSGALG00010019141	ACOT7	1
BP	GO:0016264	gap junction assembly	1/268	10/12394	0.196426043767646	0.699287240656742	ENSGALG00010026507	APLNR	1
BP	GO:0016486	peptide hormone processing	1/268	10/12394	0.196426043767646	0.699287240656742	ENSGALG00010019081	PCSK6	1
BP	GO:0021783	preganglionic parasympathetic fiber development	1/268	10/12394	0.196426043767646	0.699287240656742	ENSGALG00010005333	PLXNA4	1
BP	GO:0021819	layer formation in cerebral cortex	1/268	10/12394	0.196426043767646	0.699287240656742	ENSGALG00010009720	RELN	1
BP	GO:0030836	positive regulation of actin filament depolymerization	1/268	10/12394	0.196426043767646	0.699287240656742	ENSGALG00010009118	ACTN2	1
BP	GO:0032211	negative regulation of telomere maintenance via telomerase	1/268	10/12394	0.196426043767646	0.699287240656742	ENSGALG00010011198	PINX1	1
BP	GO:0032261	purine nucleotide salvage	1/268	10/12394	0.196426043767646	0.699287240656742	ENSGALG00010024286	ADA	1
BP	GO:0032691	negative regulation of interleukin-1 beta production	1/268	10/12394	0.196426043767646	0.699287240656742	ENSGALG00010019047	GHRL	1
BP	GO:0034104	negative regulation of tissue remodeling	1/268	10/12394	0.196426043767646	0.699287240656742	ENSGALG00010005860	ABI3BP	1
BP	GO:0034383	low-density lipoprotein particle clearance	1/268	10/12394	0.196426043767646	0.699287240656742	ENSGALG00010007977	APOB	1
BP	GO:0036315	cellular response to sterol	1/268	10/12394	0.196426043767646	0.699287240656742	ENSGALG00010021562	LRP6	1
BP	GO:0038166	angiotensin-activated signaling pathway	1/268	10/12394	0.196426043767646	0.699287240656742	ENSGALG00010009118	ACTN2	1
BP	GO:0042753	positive regulation of circadian rhythm	1/268	10/12394	0.196426043767646	0.699287240656742	ENSGALG00010019047	GHRL	1
BP	GO:0045725	positive regulation of glycogen biosynthetic process	1/268	10/12394	0.196426043767646	0.699287240656742	ENSGALG00010011021	PPP1R3G	1
BP	GO:0046549	retinal cone cell development	1/268	10/12394	0.196426043767646	0.699287240656742	ENSGALG00010001557	THRB	1
BP	GO:0048875	chemical homeostasis within a tissue	1/268	10/12394	0.196426043767646	0.699287240656742	ENSGALG00010001693	NKIRAS1	1
BP	GO:0050927	positive regulation of positive chemotaxis	1/268	10/12394	0.196426043767646	0.699287240656742	ENSGALG00010001454	VEGFD	1
BP	GO:0051044	positive regulation of membrane protein ectodomain proteolysis	1/268	10/12394	0.196426043767646	0.699287240656742	ENSGALG00010019738	ADRA2A	1
BP	GO:0055012	ventricular cardiac muscle cell differentiation	1/268	10/12394	0.196426043767646	0.699287240656742	ENSGALG00010004892	HEY2	1
BP	GO:0060123	regulation of growth hormone secretion	1/268	10/12394	0.196426043767646	0.699287240656742	ENSGALG00010019047	GHRL	1
BP	GO:0060281	regulation of oocyte development	1/268	10/12394	0.196426043767646	0.699287240656742	ENSGALG00010017635	NPPC	1
BP	GO:0060347	heart trabecula formation	1/268	10/12394	0.196426043767646	0.699287240656742	ENSGALG00010004892	HEY2	1
BP	GO:0061029	eyelid development in camera-type eye	1/268	10/12394	0.196426043767646	0.699287240656742	ENSGALG00010015677	GRHL3	1
BP	GO:0061154	endothelial tube morphogenesis	1/268	10/12394	0.196426043767646	0.699287240656742	ENSGALG00010013399	FGF1	1
BP	GO:0061744	motor behavior	1/268	10/12394	0.196426043767646	0.699287240656742	ENSGALG00010001488	GRPR	1
BP	GO:0071435	potassium ion export	1/268	10/12394	0.196426043767646	0.699287240656742	ENSGALG00010024153	KCNQ1	1
BP	GO:0071468	cellular response to acidic pH	1/268	10/12394	0.196426043767646	0.699287240656742	ENSGALG00010014946	PCK1	1
BP	GO:0086014	atrial cardiac muscle cell action potential	1/268	10/12394	0.196426043767646	0.699287240656742	ENSGALG00010024153	KCNQ1	1
BP	GO:0086026	atrial cardiac muscle cell to AV node cell signaling	1/268	10/12394	0.196426043767646	0.699287240656742	ENSGALG00010024153	KCNQ1	1
BP	GO:0086066	atrial cardiac muscle cell to AV node cell communication	1/268	10/12394	0.196426043767646	0.699287240656742	ENSGALG00010024153	KCNQ1	1
BP	GO:0090178	regulation of establishment of planar polarity involved in neural tube closure	1/268	10/12394	0.196426043767646	0.699287240656742	ENSGALG00010015677	GRHL3	1
BP	GO:0097623	potassium ion export across plasma membrane	1/268	10/12394	0.196426043767646	0.699287240656742	ENSGALG00010024153	KCNQ1	1
BP	GO:0098801	regulation of renal system process	1/268	10/12394	0.196426043767646	0.699287240656742	ENSGALG00010019097	STC1	1
BP	GO:0098877	neurotransmitter receptor transport to plasma membrane	1/268	10/12394	0.196426043767646	0.699287240656742	ENSGALG00010021367	GRIP2	1
BP	GO:0098915	membrane repolarization during ventricular cardiac muscle cell action potential	1/268	10/12394	0.196426043767646	0.699287240656742	ENSGALG00010024153	KCNQ1	1
BP	GO:0098962	regulation of postsynaptic neurotransmitter receptor activity	1/268	10/12394	0.196426043767646	0.699287240656742	ENSGALG00010012685	NPTXR	1
BP	GO:1901018	positive regulation of potassium ion transmembrane transporter activity	1/268	10/12394	0.196426043767646	0.699287240656742	ENSGALG00010009118	ACTN2	1
BP	GO:1901160	primary amino compound metabolic process	1/268	10/12394	0.196426043767646	0.699287240656742	ENSGALG00010025658	PDE1B	1
BP	GO:1903861	positive regulation of dendrite extension	1/268	10/12394	0.196426043767646	0.699287240656742	ENSGALG00010021301	SMURF1	1
BP	GO:1905146	lysosomal protein catabolic process	1/268	10/12394	0.196426043767646	0.699287240656742	ENSGALG00010011556	LAPTM4B	1
BP	GO:1905879	regulation of oogenesis	1/268	10/12394	0.196426043767646	0.699287240656742	ENSGALG00010017635	NPPC	1
BP	GO:2000009	negative regulation of protein localization to cell surface	1/268	10/12394	0.196426043767646	0.699287240656742	ENSGALG00010009118	ACTN2	1
BP	GO:2000052	positive regulation of non-canonical Wnt signaling pathway	1/268	10/12394	0.196426043767646	0.699287240656742	ENSGALG00010017409	GPC3	1
BP	GO:2000678	negative regulation of transcription regulatory region DNA binding	1/268	10/12394	0.196426043767646	0.699287240656742	ENSGALG00010004892	HEY2	1
BP	GO:0001676	long-chain fatty acid metabolic process	2/268	38/12394	0.19818619063378	0.699287240656742	ENSGALG00010019141/ENSGALG00010010728	ACOT7/ELOVL2	2
BP	GO:0007260	tyrosine phosphorylation of STAT protein	2/268	38/12394	0.19818619063378	0.699287240656742	ENSGALG00010014218/ENSGALG00010009374	IL31RA/IL12B	2
BP	GO:0007589	body fluid secretion	2/268	38/12394	0.19818619063378	0.699287240656742	ENSGALG00010014796/ENSGALG00010024286	PRLR/ADA	2
BP	GO:0030042	actin filament depolymerization	2/268	38/12394	0.19818619063378	0.699287240656742	ENSGALG00010009118/ENSGALG00010022024	ACTN2/MICAL2	2
BP	GO:0030516	regulation of axon extension	2/268	38/12394	0.19818619063378	0.699287240656742	ENSGALG00010021184/ENSGALG00010005333	DRAXIN/PLXNA4	2
BP	GO:0034394	protein localization to cell surface	2/268	38/12394	0.19818619063378	0.699287240656742	ENSGALG00010009118/ENSGALG00010021301	ACTN2/SMURF1	2
BP	GO:0045685	regulation of glial cell differentiation	2/268	38/12394	0.19818619063378	0.699287240656742	ENSGALG00010020120/ENSGALG00010016718	DAAM2/LIN28A	2
BP	GO:0051568	histone H3-K4 methylation	2/268	38/12394	0.19818619063378	0.699287240656742	ENSGALG00010005884/ENSGALG00010005756	MYB/TET2	2
BP	GO:0061951	establishment of protein localization to plasma membrane	2/268	38/12394	0.19818619063378	0.699287240656742	ENSGALG00010018672/ENSGALG00010021367	PKDCC/GRIP2	2
BP	GO:0030038	contractile actin filament bundle assembly	3/268	71/12394	0.198386905660769	0.699287240656742	ENSGALG00010014350/ENSGALG00010004251/ENSGALG00010007900	PTGER4/CCN2/FHOD3	3
BP	GO:0043149	stress fiber assembly	3/268	71/12394	0.198386905660769	0.699287240656742	ENSGALG00010014350/ENSGALG00010004251/ENSGALG00010007900	PTGER4/CCN2/FHOD3	3
BP	GO:1903531	negative regulation of secretion by cell	3/268	71/12394	0.198386905660769	0.699287240656742	ENSGALG00010019738/ENSGALG00010009374/ENSGALG00010019047	ADRA2A/IL12B/GHRL	3
BP	GO:0071375	cellular response to peptide hormone stimulus	5/268	144/12394	0.201566346358377	0.699287240656742	ENSGALG00010009118/ENSGALG00010010754/ENSGALG00010014946/ENSGALG00010002741/ENSGALG00010019047	ACTN2/DNAI1/PCK1/PDK4/GHRL	5
BP	GO:0097485	neuron projection guidance	5/268	144/12394	0.201566346358377	0.699287240656742	ENSGALG00010021184/ENSGALG00010009720/ENSGALG00010005333/ENSGALG00010010535/ENSGALG00010016253	DRAXIN/RELN/PLXNA4/LMX1A/EDN3	5
BP	GO:0019932	second-messenger-mediated signaling	7/268	221/12394	0.202791990821141	0.699287240656742	ENSGALG00010009099/ENSGALG00010014350/ENSGALG00010021958/ENSGALG00010016253/ENSGALG00010024286/ENSGALG00010010116/ENSGALG00010026507	CXCR4/PTGER4/BHLHA15/EDN3/ADA/DRD5/APLNR	7
BP	GO:0032368	regulation of lipid transport	3/268	72/12394	0.203954843143989	0.699287240656742	ENSGALG00010021935/ENSGALG00010020747/ENSGALG00010019047	CETP/DBI/GHRL	3
BP	GO:0090257	regulation of muscle system process	4/268	108/12394	0.205738694970412	0.699287240656742	ENSGALG00010024153/ENSGALG00010019097/ENSGALG00010024286/ENSGALG00010019225	KCNQ1/STC1/ADA/PROK2	4
BP	GO:0032956	regulation of actin cytoskeleton organization	7/268	222/12394	0.205841131521547	0.699287240656742	ENSGALG00010009118/ENSGALG00010015677/ENSGALG00010014350/ENSGALG00010020120/ENSGALG00010013032/ENSGALG00010004251/ENSGALG00010007900	ACTN2/GRHL3/PTGER4/DAAM2/BAIAP2L2/CCN2/FHOD3	7
BP	GO:0001755	neural crest cell migration	2/268	39/12394	0.206108404585046	0.699287240656742	ENSGALG00010016253/ENSGALG00010025480	EDN3/FGF19	2
BP	GO:0002532	production of molecular mediator involved in inflammatory response	2/268	39/12394	0.206108404585046	0.699287240656742	ENSGALG00010025943/ENSGALG00010005530	CATH1/IL-17D	2
BP	GO:0033619	membrane protein proteolysis	2/268	39/12394	0.206108404585046	0.699287240656742	ENSGALG00010029270/ENSGALG00010019738	TIMP2/ADRA2A	2
BP	GO:0006090	pyruvate metabolic process	3/268	73/12394	0.209558697806883	0.699287240656742	ENSGALG00010014946/ENSGALG00010002741/ENSGALG00010013184	PCK1/PDK4/LDHB	3
BP	GO:0042158	lipoprotein biosynthetic process	3/268	73/12394	0.209558697806883	0.699287240656742	ENSGALG00010013609/ENSGALG00010007977/ENSGALG00010020747	PIGC/APOB/DBI	3
BP	GO:0044344	cellular response to fibroblast growth factor stimulus	3/268	73/12394	0.209558697806883	0.699287240656742	ENSGALG00010013399/ENSGALG00010004251/ENSGALG00010025480	FGF1/CCN2/FGF19	3
BP	GO:0045778	positive regulation of ossification	3/268	73/12394	0.209558697806883	0.699287240656742	ENSGALG00010018672/ENSGALG00010014928/ENSGALG00010020677	PKDCC/SUCO/CYR61	3
BP	GO:0071774	response to fibroblast growth factor	3/268	73/12394	0.209558697806883	0.699287240656742	ENSGALG00010013399/ENSGALG00010004251/ENSGALG00010025480	FGF1/CCN2/FGF19	3
BP	GO:1901657	glycosyl compound metabolic process	3/268	73/12394	0.209558697806883	0.699287240656742	ENSGALG00010003681/ENSGALG00010010778/ENSGALG00010024286	NT5C1B/UPP2/ADA	3
BP	GO:0002699	positive regulation of immune effector process	4/268	109/12394	0.210244439008404	0.699287240656742	ENSGALG00010014946/ENSGALG00010013213/ENSGALG00010005884/ENSGALG00010009374	PCK1/SH2D1A/MYB/IL12B	4
BP	GO:0006006	glucose metabolic process	4/268	109/12394	0.210244439008404	0.699287240656742	ENSGALG00010024153/ENSGALG00010014946/ENSGALG00010011021/ENSGALG00010002741	KCNQ1/PCK1/PPP1R3G/PDK4	4
BP	GO:0021543	pallium development	4/268	109/12394	0.210244439008404	0.699287240656742	ENSGALG00010015939/ENSGALG00010009720/ENSGALG00010001212/ENSGALG00010010535	SUN2/RELN/PAX5/LMX1A	4
BP	GO:0071396	cellular response to lipid	8/268	263/12394	0.210413711330712	0.699287240656742	ENSGALG00010013598/ENSGALG00010013244/ENSGALG00010014350/ENSGALG00010014946/ENSGALG00010005131/ENSGALG00010021562/ENSGALG00010002741/ENSGALG00010009374	PAQR7/TRIM24/PTGER4/PCK1/IL8L2/LRP6/PDK4/IL12B	8
BP	GO:0002825	regulation of T-helper 1 type immune response	1/268	11/12394	0.213816048634432	0.699287240656742	ENSGALG00010009374	IL12B	1
BP	GO:0003184	pulmonary valve morphogenesis	1/268	11/12394	0.213816048634432	0.699287240656742	ENSGALG00010004892	HEY2	1
BP	GO:0006177	GMP biosynthetic process	1/268	11/12394	0.213816048634432	0.699287240656742	ENSGALG00010024286	ADA	1
BP	GO:0006910	phagocytosis, recognition	1/268	11/12394	0.213816048634432	0.699287240656742	ENSGALG00010020155	MFGE8	1
BP	GO:0009143	nucleoside triphosphate catabolic process	1/268	11/12394	0.213816048634432	0.699287240656742	ENSGALG00010024286	ADA	1
BP	GO:0009151	purine deoxyribonucleotide metabolic process	1/268	11/12394	0.213816048634432	0.699287240656742	ENSGALG00010024286	ADA	1
BP	GO:0010224	response to UV-B	1/268	11/12394	0.213816048634432	0.699287240656742	ENSGALG00010009374	IL12B	1
BP	GO:0010884	positive regulation of lipid storage	1/268	11/12394	0.213816048634432	0.699287240656742	ENSGALG00010007977	APOB	1
BP	GO:0014821	phasic smooth muscle contraction	1/268	11/12394	0.213816048634432	0.699287240656742	ENSGALG00010016253	EDN3	1
BP	GO:0018279	protein N-linked glycosylation via asparagine	1/268	11/12394	0.213816048634432	0.699287240656742	ENSGALG00010019461	MGAT5	1
BP	GO:0021542	dentate gyrus development	1/268	11/12394	0.213816048634432	0.699287240656742	ENSGALG00010010535	LMX1A	1
BP	GO:0032096	negative regulation of response to food	1/268	11/12394	0.213816048634432	0.699287240656742	ENSGALG00010019047	GHRL	1
BP	GO:0032099	negative regulation of appetite	1/268	11/12394	0.213816048634432	0.699287240656742	ENSGALG00010019047	GHRL	1
BP	GO:0032105	negative regulation of response to extracellular stimulus	1/268	11/12394	0.213816048634432	0.699287240656742	ENSGALG00010019047	GHRL	1
BP	GO:0032108	negative regulation of response to nutrient levels	1/268	11/12394	0.213816048634432	0.699287240656742	ENSGALG00010019047	GHRL	1
BP	GO:0032515	negative regulation of phosphoprotein phosphatase activity	1/268	11/12394	0.213816048634432	0.699287240656742	ENSGALG00010019461	MGAT5	1
BP	GO:0032634	interleukin-5 production	1/268	11/12394	0.213816048634432	0.699287240656742	ENSGALG00010001869	CRLF2	1
BP	GO:0032674	regulation of interleukin-5 production	1/268	11/12394	0.213816048634432	0.699287240656742	ENSGALG00010001869	CRLF2	1
BP	GO:0032740	positive regulation of interleukin-17 production	1/268	11/12394	0.213816048634432	0.699287240656742	ENSGALG00010009374	IL12B	1
BP	GO:0032816	positive regulation of natural killer cell activation	1/268	11/12394	0.213816048634432	0.699287240656742	ENSGALG00010009374	IL12B	1
BP	GO:0033280	response to vitamin D	1/268	11/12394	0.213816048634432	0.699287240656742	ENSGALG00010013244	TRIM24	1
BP	GO:0042053	regulation of dopamine metabolic process	1/268	11/12394	0.213816048634432	0.699287240656742	ENSGALG00010025658	PDE1B	1
BP	GO:0042069	regulation of catecholamine metabolic process	1/268	11/12394	0.213816048634432	0.699287240656742	ENSGALG00010025658	PDE1B	1
BP	GO:0042670	retinal cone cell differentiation	1/268	11/12394	0.213816048634432	0.699287240656742	ENSGALG00010001557	THRB	1
BP	GO:0042953	lipoprotein transport	1/268	11/12394	0.213816048634432	0.699287240656742	ENSGALG00010007977	APOB	1
BP	GO:0043101	purine-containing compound salvage	1/268	11/12394	0.213816048634432	0.699287240656742	ENSGALG00010024286	ADA	1
BP	GO:0043951	negative regulation of cAMP-mediated signaling	1/268	11/12394	0.213816048634432	0.699287240656742	ENSGALG00010026507	APLNR	1
BP	GO:0045741	positive regulation of epidermal growth factor-activated receptor activity	1/268	11/12394	0.213816048634432	0.699287240656742	ENSGALG00010019738	ADRA2A	1
BP	GO:0046133	pyrimidine ribonucleoside catabolic process	1/268	11/12394	0.213816048634432	0.699287240656742	ENSGALG00010010778	UPP2	1
BP	GO:0046135	pyrimidine nucleoside catabolic process	1/268	11/12394	0.213816048634432	0.699287240656742	ENSGALG00010010778	UPP2	1
BP	GO:0048012	hepatocyte growth factor receptor signaling pathway	1/268	11/12394	0.213816048634432	0.699287240656742	ENSGALG00010015068	ESM1	1
BP	GO:0048021	regulation of melanin biosynthetic process	1/268	11/12394	0.213816048634432	0.699287240656742	ENSGALG00010008444	SLC7A11	1
BP	GO:0048070	regulation of developmental pigmentation	1/268	11/12394	0.213816048634432	0.699287240656742	ENSGALG00010016253	EDN3	1
BP	GO:0050910	detection of mechanical stimulus involved in sensory perception of sound	1/268	11/12394	0.213816048634432	0.699287240656742	ENSGALG00010024153	KCNQ1	1
BP	GO:0050926	regulation of positive chemotaxis	1/268	11/12394	0.213816048634432	0.699287240656742	ENSGALG00010001454	VEGFD	1
BP	GO:0051354	negative regulation of oxidoreductase activity	1/268	11/12394	0.213816048634432	0.699287240656742	ENSGALG00010010116	DRD5	1
BP	GO:0060977	coronary vasculature morphogenesis	1/268	11/12394	0.213816048634432	0.699287240656742	ENSGALG00010004892	HEY2	1
BP	GO:0070207	protein homotrimerization	1/268	11/12394	0.213816048634432	0.699287240656742	ENSGALG00010004483	STEAP4	1
BP	GO:0070875	positive regulation of glycogen metabolic process	1/268	11/12394	0.213816048634432	0.699287240656742	ENSGALG00010011021	PPP1R3G	1
BP	GO:0072178	nephric duct morphogenesis	1/268	11/12394	0.213816048634432	0.699287240656742	ENSGALG00010017409	GPC3	1
BP	GO:0090177	establishment of planar polarity involved in neural tube closure	1/268	11/12394	0.213816048634432	0.699287240656742	ENSGALG00010015677	GRHL3	1
BP	GO:0090494	dopamine uptake	1/268	11/12394	0.213816048634432	0.699287240656742	ENSGALG00010025392	SLC6A2	1
BP	GO:0097475	motor neuron migration	1/268	11/12394	0.213816048634432	0.699287240656742	ENSGALG00010009720	RELN	1
BP	GO:0098712	L-glutamate import across plasma membrane	1/268	11/12394	0.213816048634432	0.699287240656742	ENSGALG00010008444	SLC7A11	1
BP	GO:1903859	regulation of dendrite extension	1/268	11/12394	0.213816048634432	0.699287240656742	ENSGALG00010021301	SMURF1	1
BP	GO:1904251	regulation of bile acid metabolic process	1/268	11/12394	0.213816048634432	0.699287240656742	ENSGALG00010025480	FGF19	1
BP	GO:2000311	regulation of AMPA receptor activity	1/268	11/12394	0.213816048634432	0.699287240656742	ENSGALG00010009720	RELN	1
BP	GO:0001736	establishment of planar polarity	2/268	40/12394	0.214064046097788	0.699287240656742	ENSGALG00010015677/ENSGALG00010017409	GRHL3/GPC3	2
BP	GO:0002690	positive regulation of leukocyte chemotaxis	2/268	40/12394	0.214064046097788	0.699287240656742	ENSGALG00010016253/ENSGALG00010001454	EDN3/VEGFD	2
BP	GO:0007164	establishment of tissue polarity	2/268	40/12394	0.214064046097788	0.699287240656742	ENSGALG00010015677/ENSGALG00010017409	GRHL3/GPC3	2
BP	GO:0010827	regulation of glucose transmembrane transport	2/268	40/12394	0.214064046097788	0.699287240656742	ENSGALG00010017409/ENSGALG00010025480	GPC3/FGF19	2
BP	GO:0015909	long-chain fatty acid transport	2/268	40/12394	0.214064046097788	0.699287240656742	ENSGALG00010012956/ENSGALG00010020711	FABP3/PLA2G2E	2
BP	GO:0021795	cerebral cortex cell migration	2/268	40/12394	0.214064046097788	0.699287240656742	ENSGALG00010015939/ENSGALG00010009720	SUN2/RELN	2
BP	GO:0055006	cardiac cell development	2/268	40/12394	0.214064046097788	0.699287240656742	ENSGALG00010009118/ENSGALG00010004892	ACTN2/HEY2	2
BP	GO:0086001	cardiac muscle cell action potential	2/268	40/12394	0.214064046097788	0.699287240656742	ENSGALG00010024153/ENSGALG00010023643	KCNQ1/SCN4B	2
BP	GO:0048588	developmental cell growth	4/268	110/12394	0.214778136990908	0.699287240656742	ENSGALG00010021184/ENSGALG00010005333/ENSGALG00010016253/ENSGALG00010021301	DRAXIN/PLXNA4/EDN3/SMURF1	4
BP	GO:1903039	positive regulation of leukocyte cell-cell adhesion	4/268	110/12394	0.214778136990908	0.699287240656742	ENSGALG00010014946/ENSGALG00010024286/ENSGALG00010005884/ENSGALG00010009374	PCK1/ADA/MYB/IL12B	4
BP	GO:0003006	developmental process involved in reproduction	12/268	427/12394	0.214963784946133	0.699287240656742	ENSGALG00010029233/ENSGALG00010014796/ENSGALG00010017635/ENSGALG00010012801/ENSGALG00010021668/ENSGALG00010016406/ENSGALG00010013662/ENSGALG00010004892/ENSGALG00010020677/ENSGALG00010024286/ENSGALG00010016718/ENSGALG00010019047	CBX2/PRLR/NPPC/DMC1/PYGO1/PDILT/RAD21L1/HEY2/CYR61/ADA/LIN28A/GHRL	12
BP	GO:0007283	spermatogenesis	7/268	225/12394	0.215092397283447	0.699287240656742	ENSGALG00010014317/ENSGALG00010007977/ENSGALG00010012801/ENSGALG00010021668/ENSGALG00010016406/ENSGALG00010013662/ENSGALG00010019225	RAD23B/APOB/DMC1/PYGO1/PDILT/RAD21L1/PROK2	7
BP	GO:0007169	transmembrane receptor protein tyrosine kinase signaling pathway	11/268	386/12394	0.215108029780504	0.699287240656742	ENSGALG00010010754/ENSGALG00010013399/ENSGALG00010014796/ENSGALG00010015068/ENSGALG00010001454/ENSGALG00010002741/ENSGALG00010005282/ENSGALG00010019738/ENSGALG00010004251/ENSGALG00010025480/ENSGALG00010009374	DNAI1/FGF1/PRLR/ESM1/VEGFD/PDK4/FLT1/ADRA2A/CCN2/FGF19/IL12B	11
BP	GO:0030510	regulation of BMP signaling pathway	3/268	74/12394	0.215196484709764	0.699287240656742	ENSGALG00010021301/ENSGALG00010017409/ENSGALG00010020677	SMURF1/GPC3/CYR61	3
BP	GO:0060048	cardiac muscle contraction	3/268	74/12394	0.215196484709764	0.699287240656742	ENSGALG00010024153/ENSGALG00010023643/ENSGALG00010019097	KCNQ1/SCN4B/STC1	3
BP	GO:0061448	connective tissue development	6/268	186/12394	0.215411914320844	0.699287240656742	ENSGALG00010003201/ENSGALG00010018672/ENSGALG00010017635/ENSGALG00010004251/ENSGALG00010020677/ENSGALG00010019097	MBOAT2/PKDCC/NPPC/CCN2/CYR61/STC1	6
BP	GO:0008285	negative regulation of cell proliferation	11/268	388/12394	0.219835428685488	0.699287240656742	ENSGALG00010011166/ENSGALG00010029236/ENSGALG00010013244/ENSGALG00010005131/ENSGALG00010007357/ENSGALG00010005282/ENSGALG00010017409/ENSGALG00010020640/ENSGALG00010009374/ENSGALG00010019047/ENSGALG00010005860	SOX7/ENPP7/TRIM24/IL8L2/NOX4/FLT1/GPC3/PTPN14/IL12B/GHRL/ABI3BP	11
BP	GO:0010565	regulation of cellular ketone metabolic process	3/268	75/12394	0.220866240935472	0.699287240656742	ENSGALG00010002741/ENSGALG00010025480/ENSGALG00010008444	PDK4/FGF19/SLC7A11	3
BP	GO:0030036	actin cytoskeleton organization	12/268	430/12394	0.221711963403299	0.699287240656742	ENSGALG00010026124/ENSGALG00010019076/ENSGALG00010009118/ENSGALG00010015677/ENSGALG00010014350/ENSGALG00010020120/ENSGALG00010013032/ENSGALG00010022024/ENSGALG00010016374/ENSGALG00010004251/ENSGALG00010019047/ENSGALG00010007900	PACSIN1/ESPN/ACTN2/GRHL3/PTGER4/DAAM2/BAIAP2L2/MICAL2/FRMD5/CCN2/GHRL/FHOD3	12
BP	GO:0042491	inner ear auditory receptor cell differentiation	2/268	41/12394	0.222047989394968	0.699287240656742	ENSGALG00010024153/ENSGALG00010004892	KCNQ1/HEY2	2
BP	GO:0044106	cellular amine metabolic process	2/268	41/12394	0.222047989394968	0.699287240656742	ENSGALG00010008444/ENSGALG00010025658	SLC7A11/PDE1B	2
BP	GO:0046148	pigment biosynthetic process	2/268	41/12394	0.222047989394968	0.699287240656742	ENSGALG00010024286/ENSGALG00010008444	ADA/SLC7A11	2
BP	GO:0070098	chemokine-mediated signaling pathway	2/268	41/12394	0.222047989394968	0.699287240656742	ENSGALG00010009099/ENSGALG00010005131	CXCR4/IL8L2	2
BP	GO:0099504	synaptic vesicle cycle	4/268	112/12394	0.223925363811451	0.699287240656742	ENSGALG00010026124/ENSGALG00010019738/ENSGALG00010029778/ENSGALG00010028753	PACSIN1/ADRA2A/DOC2B/SV2A	4
BP	GO:0002793	positive regulation of peptide secretion	3/268	76/12394	0.226566026561031	0.699287240656742	ENSGALG00010025392/ENSGALG00010029778/ENSGALG00010019047	SLC6A2/DOC2B/GHRL	3
BP	GO:0010469	regulation of signaling receptor activity	3/268	76/12394	0.226566026561031	0.699287240656742	ENSGALG00010012685/ENSGALG00010009720/ENSGALG00010019738	NPTXR/RELN/ADRA2A	3
BP	GO:0034968	histone lysine methylation	3/268	76/12394	0.226566026561031	0.699287240656742	ENSGALG00010001212/ENSGALG00010005884/ENSGALG00010005756	PAX5/MYB/TET2	3
BP	GO:0051223	regulation of protein transport	8/268	269/12394	0.227671337861058	0.699287240656742	ENSGALG00010000717/ENSGALG00010018672/ENSGALG00010019738/ENSGALG00010029778/ENSGALG00010020640/ENSGALG00010008444/ENSGALG00010009374/ENSGALG00010019047	NDFIP2/PKDCC/ADRA2A/DOC2B/PTPN14/SLC7A11/IL12B/GHRL	8
BP	GO:0007219	Notch signaling pathway	4/268	113/12394	0.228536881630292	0.699287240656742	ENSGALG00010002373/ENSGALG00010008267/ENSGALG00010021367/ENSGALG00010004892	POSTN/MAML2/GRIP2/HEY2	4
BP	GO:0090288	negative regulation of cellular response to growth factor stimulus	4/268	113/12394	0.228536881630292	0.699287240656742	ENSGALG00010001442/ENSGALG00010027201/ENSGALG00010021301/ENSGALG00010009374	LDLRAD4/BGN/SMURF1/IL12B	4
BP	GO:0002791	regulation of peptide secretion	5/268	151/12394	0.228760095994221	0.699287240656742	ENSGALG00010025392/ENSGALG00010019738/ENSGALG00010029778/ENSGALG00010009374/ENSGALG00010019047	SLC6A2/ADRA2A/DOC2B/IL12B/GHRL	5
BP	GO:0030217	T cell differentiation	5/268	151/12394	0.228760095994221	0.699287240656742	ENSGALG00010014350/ENSGALG00010014946/ENSGALG00010024286/ENSGALG00010005884/ENSGALG00010009374	PTGER4/PCK1/ADA/MYB/IL12B	5
BP	GO:0010972	negative regulation of G2/M transition of mitotic cell cycle	2/268	42/12394	0.23005531317857	0.699287240656742	ENSGALG00010011198/ENSGALG00010019816	PINX1/GPR132	2
BP	GO:0035904	aorta development	2/268	42/12394	0.23005531317857	0.699287240656742	ENSGALG00010004892/ENSGALG00010026507	HEY2/APLNR	2
BP	GO:0042116	macrophage activation	2/268	42/12394	0.23005531317857	0.699287240656742	ENSGALG00010025943/ENSGALG00010025935	CATH1/CATH3	2
BP	GO:0046128	purine ribonucleoside metabolic process	2/268	42/12394	0.23005531317857	0.699287240656742	ENSGALG00010003681/ENSGALG00010024286	NT5C1B/ADA	2
BP	GO:0046323	glucose import	2/268	42/12394	0.23005531317857	0.699287240656742	ENSGALG00010017409/ENSGALG00010025480	GPC3/FGF19	2
BP	GO:2000242	negative regulation of reproductive process	2/268	42/12394	0.23005531317857	0.699287240656742	ENSGALG00010017635/ENSGALG00010024286	NPPC/ADA	2
BP	GO:0001946	lymphangiogenesis	1/268	12/12394	0.230831093370439	0.699287240656742	ENSGALG00010020640	PTPN14	1
BP	GO:0002230	positive regulation of defense response to virus by host	1/268	12/12394	0.230831093370439	0.699287240656742	ENSGALG00010009374	IL12B	1
BP	GO:0003299	muscle hypertrophy in response to stress	1/268	12/12394	0.230831093370439	0.699287240656742	ENSGALG00010004892	HEY2	1
BP	GO:0006534	cysteine metabolic process	1/268	12/12394	0.230831093370439	0.699287240656742	ENSGALG00010008444	SLC7A11	1
BP	GO:0006857	oligopeptide transport	1/268	12/12394	0.230831093370439	0.699287240656742	ENSGALG00010008444	SLC7A11	1
BP	GO:0007039	protein catabolic process in the vacuole	1/268	12/12394	0.230831093370439	0.699287240656742	ENSGALG00010011556	LAPTM4B	1
BP	GO:0007398	ectoderm development	1/268	12/12394	0.230831093370439	0.699287240656742	ENSGALG00010015677	GRHL3	1
BP	GO:0009109	coenzyme catabolic process	1/268	12/12394	0.230831093370439	0.699287240656742	ENSGALG00010019141	ACOT7	1
BP	GO:0009176	pyrimidine deoxyribonucleoside monophosphate metabolic process	1/268	12/12394	0.230831093370439	0.699287240656742	ENSGALG00010010778	UPP2	1
BP	GO:0014887	cardiac muscle adaptation	1/268	12/12394	0.230831093370439	0.699287240656742	ENSGALG00010004892	HEY2	1
BP	GO:0014898	cardiac muscle hypertrophy in response to stress	1/268	12/12394	0.230831093370439	0.699287240656742	ENSGALG00010004892	HEY2	1
BP	GO:0018196	peptidyl-asparagine modification	1/268	12/12394	0.230831093370439	0.699287240656742	ENSGALG00010019461	MGAT5	1
BP	GO:0019184	nonribosomal peptide biosynthetic process	1/268	12/12394	0.230831093370439	0.699287240656742	ENSGALG00010008444	SLC7A11	1
BP	GO:0030002	cellular anion homeostasis	1/268	12/12394	0.230831093370439	0.699287240656742	ENSGALG00010024153	KCNQ1	1
BP	GO:0030320	cellular monovalent inorganic anion homeostasis	1/268	12/12394	0.230831093370439	0.699287240656742	ENSGALG00010024153	KCNQ1	1
BP	GO:0030497	fatty acid elongation	1/268	12/12394	0.230831093370439	0.699287240656742	ENSGALG00010010728	ELOVL2	1
BP	GO:0031061	negative regulation of histone methylation	1/268	12/12394	0.230831093370439	0.699287240656742	ENSGALG00010001212	PAX5	1
BP	GO:0033623	regulation of integrin activation	1/268	12/12394	0.230831093370439	0.699287240656742	ENSGALG00010014350	PTGER4	1
BP	GO:0033866	nucleoside bisphosphate biosynthetic process	1/268	12/12394	0.230831093370439	0.699287240656742	ENSGALG00010019141	ACOT7	1
BP	GO:0034030	ribonucleoside bisphosphate biosynthetic process	1/268	12/12394	0.230831093370439	0.699287240656742	ENSGALG00010019141	ACOT7	1
BP	GO:0034033	purine nucleoside bisphosphate biosynthetic process	1/268	12/12394	0.230831093370439	0.699287240656742	ENSGALG00010019141	ACOT7	1
BP	GO:0034114	regulation of heterotypic cell-cell adhesion	1/268	12/12394	0.230831093370439	0.699287240656742	ENSGALG00010010871	GCNT2	1
BP	GO:0035461	vitamin transmembrane transport	1/268	12/12394	0.230831093370439	0.699287240656742	ENSGALG00010020392	SLC23A2	1
BP	GO:0036314	response to sterol	1/268	12/12394	0.230831093370439	0.699287240656742	ENSGALG00010021562	LRP6	1
BP	GO:0042159	lipoprotein catabolic process	1/268	12/12394	0.230831093370439	0.699287240656742	ENSGALG00010007977	APOB	1
BP	GO:0042220	response to cocaine	1/268	12/12394	0.230831093370439	0.699287240656742	ENSGALG00010010116	DRD5	1
BP	GO:0042249	establishment of planar polarity of embryonic epithelium	1/268	12/12394	0.230831093370439	0.699287240656742	ENSGALG00010015677	GRHL3	1
BP	GO:0042761	very long-chain fatty acid biosynthetic process	1/268	12/12394	0.230831093370439	0.699287240656742	ENSGALG00010010728	ELOVL2	1
BP	GO:0043455	regulation of secondary metabolic process	1/268	12/12394	0.230831093370439	0.699287240656742	ENSGALG00010008444	SLC7A11	1
BP	GO:0044872	lipoprotein localization	1/268	12/12394	0.230831093370439	0.699287240656742	ENSGALG00010007977	APOB	1
BP	GO:0046337	phosphatidylethanolamine metabolic process	1/268	12/12394	0.230831093370439	0.699287240656742	ENSGALG00010021972	PISD	1
BP	GO:0046339	diacylglycerol metabolic process	1/268	12/12394	0.230831093370439	0.699287240656742	ENSGALG00010015422	DGKK	1
BP	GO:0046473	phosphatidic acid metabolic process	1/268	12/12394	0.230831093370439	0.699287240656742	ENSGALG00010028918	AGPAT2	1
BP	GO:0048486	parasympathetic nervous system development	1/268	12/12394	0.230831093370439	0.699287240656742	ENSGALG00010005333	PLXNA4	1
BP	GO:0048841	regulation of axon extension involved in axon guidance	1/268	12/12394	0.230831093370439	0.699287240656742	ENSGALG00010005333	PLXNA4	1
BP	GO:0050746	regulation of lipoprotein metabolic process	1/268	12/12394	0.230831093370439	0.699287240656742	ENSGALG00010020747	DBI	1
BP	GO:0050860	negative regulation of T cell receptor signaling pathway	1/268	12/12394	0.230831093370439	0.699287240656742	ENSGALG00010013213	SH2D1A	1
BP	GO:0051938	L-glutamate import	1/268	12/12394	0.230831093370439	0.699287240656742	ENSGALG00010008444	SLC7A11	1
BP	GO:0060841	venous blood vessel development	1/268	12/12394	0.230831093370439	0.699287240656742	ENSGALG00010026507	APLNR	1
BP	GO:0071380	cellular response to prostaglandin E stimulus	1/268	12/12394	0.230831093370439	0.699287240656742	ENSGALG00010014350	PTGER4	1
BP	GO:0071391	cellular response to estrogen stimulus	1/268	12/12394	0.230831093370439	0.699287240656742	ENSGALG00010013244	TRIM24	1
BP	GO:0072520	seminiferous tubule development	1/268	12/12394	0.230831093370439	0.699287240656742	ENSGALG00010013662	RAD21L1	1
BP	GO:0086013	membrane repolarization during cardiac muscle cell action potential	1/268	12/12394	0.230831093370439	0.699287240656742	ENSGALG00010024153	KCNQ1	1
BP	GO:0090493	catecholamine uptake	1/268	12/12394	0.230831093370439	0.699287240656742	ENSGALG00010025392	SLC6A2	1
BP	GO:0097284	hepatocyte apoptotic process	1/268	12/12394	0.230831093370439	0.699287240656742	ENSGALG00010003879	CASP6	1
BP	GO:0098760	response to interleukin-7	1/268	12/12394	0.230831093370439	0.699287240656742	ENSGALG00010014317	RAD23B	1
BP	GO:0098761	cellular response to interleukin-7	1/268	12/12394	0.230831093370439	0.699287240656742	ENSGALG00010014317	RAD23B	1
BP	GO:1900376	regulation of secondary metabolite biosynthetic process	1/268	12/12394	0.230831093370439	0.699287240656742	ENSGALG00010008444	SLC7A11	1
BP	GO:1901881	positive regulation of protein depolymerization	1/268	12/12394	0.230831093370439	0.699287240656742	ENSGALG00010009118	ACTN2	1
BP	GO:1902932	positive regulation of alcohol biosynthetic process	1/268	12/12394	0.230831093370439	0.699287240656742	ENSGALG00010013399	FGF1	1
BP	GO:1903429	regulation of cell maturation	1/268	12/12394	0.230831093370439	0.699287240656742	ENSGALG00010017635	NPPC	1
BP	GO:1904936	interneuron migration	1/268	12/12394	0.230831093370439	0.699287240656742	ENSGALG00010009720	RELN	1
BP	GO:2000811	negative regulation of anoikis	1/268	12/12394	0.230831093370439	0.699287240656742	ENSGALG00010002741	PDK4	1
BP	GO:0032940	secretion by cell	12/268	434/12394	0.230844856789277	0.699287240656742	ENSGALG00010025392/ENSGALG00010024153/ENSGALG00010019081/ENSGALG00010016253/ENSGALG00010004576/ENSGALG00010019738/ENSGALG00010029778/ENSGALG00010012954/ENSGALG00010024615/ENSGALG00010009374/ENSGALG00010028753/ENSGALG00010019047	SLC6A2/KCNQ1/PCSK6/EDN3/STEAP2/ADRA2A/DOC2B/RIMS2/SYT8/IL12B/SV2A/GHRL	12
BP	GO:0051046	regulation of secretion	9/268	311/12394	0.231973413834802	0.699287240656742	ENSGALG00010025392/ENSGALG00010024153/ENSGALG00010016253/ENSGALG00010019738/ENSGALG00010029778/ENSGALG00010019097/ENSGALG00010024286/ENSGALG00010009374/ENSGALG00010019047	SLC6A2/KCNQ1/EDN3/ADRA2A/DOC2B/STC1/ADA/IL12B/GHRL	9
BP	GO:0002819	regulation of adaptive immune response	3/268	77/12394	0.232293925556358	0.699287240656742	ENSGALG00010025943/ENSGALG00010024286/ENSGALG00010009374	CATH1/ADA/IL12B	3
BP	GO:0051348	negative regulation of transferase activity	5/268	152/12394	0.232731131173029	0.699287240656742	ENSGALG00010011198/ENSGALG00010020828/ENSGALG00010021913/ENSGALG00010012971/ENSGALG00010021562	PINX1/CAMK2N1/ENSGALG00010021913/ENSGALG00010012971/LRP6	5
BP	GO:0007259	JAK-STAT cascade	3/268	78/12394	0.238048046613174	0.699287240656742	ENSGALG00010014796/ENSGALG00010014218/ENSGALG00010009374	PRLR/IL31RA/IL12B	3
BP	GO:0045580	regulation of T cell differentiation	3/268	78/12394	0.238048046613174	0.699287240656742	ENSGALG00010014946/ENSGALG00010024286/ENSGALG00010005884	PCK1/ADA/MYB	3
BP	GO:0009308	amine metabolic process	2/268	43/12394	0.238081294239091	0.699287240656742	ENSGALG00010008444/ENSGALG00010025658	SLC7A11/PDE1B	2
BP	GO:0009880	embryonic pattern specification	2/268	43/12394	0.238081294239091	0.699287240656742	ENSGALG00010019081/ENSGALG00010024300	PCSK6/MEOX1	2
BP	GO:0032414	positive regulation of ion transmembrane transporter activity	2/268	43/12394	0.238081294239091	0.699287240656742	ENSGALG00010009118/ENSGALG00010009720	ACTN2/RELN	2
BP	GO:0035315	hair cell differentiation	2/268	43/12394	0.238081294239091	0.699287240656742	ENSGALG00010024153/ENSGALG00010004892	KCNQ1/HEY2	2
BP	GO:0046889	positive regulation of lipid biosynthetic process	2/268	43/12394	0.238081294239091	0.699287240656742	ENSGALG00010013399/ENSGALG00010020677	FGF1/CYR61	2
BP	GO:0051781	positive regulation of cell division	2/268	43/12394	0.238081294239091	0.699287240656742	ENSGALG00010013399/ENSGALG00010025480	FGF1/FGF19	2
BP	GO:0055117	regulation of cardiac muscle contraction	2/268	43/12394	0.238081294239091	0.699287240656742	ENSGALG00010024153/ENSGALG00010019097	KCNQ1/STC1	2
BP	GO:0060350	endochondral bone morphogenesis	2/268	43/12394	0.238081294239091	0.699287240656742	ENSGALG00010017635/ENSGALG00010019097	NPPC/STC1	2
BP	GO:0061077	chaperone-mediated protein folding	2/268	43/12394	0.238081294239091	0.699287240656742	ENSGALG00010022583/ENSGALG00010011246	FKBP11/DNAJB5	2
BP	GO:0061337	cardiac conduction	2/268	43/12394	0.238081294239091	0.699287240656742	ENSGALG00010024153/ENSGALG00010023643	KCNQ1/SCN4B	2
BP	GO:0061971	replacement bone morphogenesis	2/268	43/12394	0.238081294239091	0.699287240656742	ENSGALG00010017635/ENSGALG00010019097	NPPC/STC1	2
BP	GO:1902750	negative regulation of cell cycle G2/M phase transition	2/268	43/12394	0.238081294239091	0.699287240656742	ENSGALG00010011198/ENSGALG00010019816	PINX1/GPR132	2
BP	GO:2000106	regulation of leukocyte apoptotic process	2/268	43/12394	0.238081294239091	0.699287240656742	ENSGALG00010024286/ENSGALG00010008444	ADA/SLC7A11	2
BP	GO:0006887	exocytosis	6/268	194/12394	0.243500170748576	0.699287240656742	ENSGALG00010004576/ENSGALG00010019738/ENSGALG00010029778/ENSGALG00010012954/ENSGALG00010024615/ENSGALG00010028753	STEAP2/ADRA2A/DOC2B/RIMS2/SYT8/SV2A	6
BP	GO:0021987	cerebral cortex development	3/268	79/12394	0.243826523907092	0.699287240656742	ENSGALG00010015939/ENSGALG00010009720/ENSGALG00010001212	SUN2/RELN/PAX5	3
BP	GO:1905330	regulation of morphogenesis of an epithelium	3/268	79/12394	0.243826523907092	0.699287240656742	ENSGALG00010015677/ENSGALG00010013399/ENSGALG00010017409	GRHL3/FGF1/GPC3	3
BP	GO:0042278	purine nucleoside metabolic process	2/268	44/12394	0.246121401244125	0.699287240656742	ENSGALG00010003681/ENSGALG00010024286	NT5C1B/ADA	2
BP	GO:1901607	alpha-amino acid biosynthetic process	2/268	44/12394	0.246121401244125	0.699287240656742	ENSGALG00010012555/ENSGALG00010016915	ENSGALG00010012555/PLOD2	2
BP	GO:0034097	response to cytokine	12/268	441/12394	0.247180929059563	0.699287240656742	ENSGALG00010029270/ENSGALG00010014317/ENSGALG00010009099/ENSGALG00010012973/ENSGALG00010001693/ENSGALG00010014796/ENSGALG00010015798/ENSGALG00010005131/ENSGALG00010014218/ENSGALG00010009374/ENSGALG00010001869/ENSGALG00010022134	TIMP2/RAD23B/CXCR4/GLDC/NKIRAS1/PRLR/IL22RA1/IL8L2/IL31RA/IL12B/CRLF2/CH25H	12
BP	GO:0000097	sulfur amino acid biosynthetic process	1/268	13/12394	0.247479233168268	0.699287240656742	ENSGALG00010012555	ENSGALG00010012555	1
BP	GO:0002902	regulation of B cell apoptotic process	1/268	13/12394	0.247479233168268	0.699287240656742	ENSGALG00010024286	ADA	1
BP	GO:0003177	pulmonary valve development	1/268	13/12394	0.247479233168268	0.699287240656742	ENSGALG00010004892	HEY2	1
BP	GO:0003214	cardiac left ventricle morphogenesis	1/268	13/12394	0.247479233168268	0.699287240656742	ENSGALG00010004892	HEY2	1
BP	GO:0006244	pyrimidine nucleotide catabolic process	1/268	13/12394	0.247479233168268	0.699287240656742	ENSGALG00010010778	UPP2	1
BP	GO:0007130	synaptonemal complex assembly	1/268	13/12394	0.247479233168268	0.699287240656742	ENSGALG00010013662	RAD21L1	1
BP	GO:0009158	ribonucleoside monophosphate catabolic process	1/268	13/12394	0.247479233168268	0.699287240656742	ENSGALG00010024286	ADA	1
BP	GO:0009200	deoxyribonucleoside triphosphate metabolic process	1/268	13/12394	0.247479233168268	0.699287240656742	ENSGALG00010024286	ADA	1
BP	GO:0010447	response to acidic pH	1/268	13/12394	0.247479233168268	0.699287240656742	ENSGALG00010014946	PCK1	1
BP	GO:0010714	positive regulation of collagen metabolic process	1/268	13/12394	0.247479233168268	0.699287240656742	ENSGALG00010014928	SUCO	1
BP	GO:0010742	macrophage derived foam cell differentiation	1/268	13/12394	0.247479233168268	0.699287240656742	ENSGALG00010007977	APOB	1
BP	GO:0010893	positive regulation of steroid biosynthetic process	1/268	13/12394	0.247479233168268	0.699287240656742	ENSGALG00010013399	FGF1	1
BP	GO:0015936	coenzyme A metabolic process	1/268	13/12394	0.247479233168268	0.699287240656742	ENSGALG00010019141	ACOT7	1
BP	GO:0016082	synaptic vesicle priming	1/268	13/12394	0.247479233168268	0.699287240656742	ENSGALG00010028753	SV2A	1
BP	GO:0030033	microvillus assembly	1/268	13/12394	0.247479233168268	0.699287240656742	ENSGALG00010019076	ESPN	1
BP	GO:0030252	growth hormone secretion	1/268	13/12394	0.247479233168268	0.699287240656742	ENSGALG00010019047	GHRL	1
BP	GO:0031054	pre-miRNA processing	1/268	13/12394	0.247479233168268	0.699287240656742	ENSGALG00010016718	LIN28A	1
BP	GO:0032095	regulation of response to food	1/268	13/12394	0.247479233168268	0.699287240656742	ENSGALG00010019047	GHRL	1
BP	GO:0032692	negative regulation of interleukin-1 production	1/268	13/12394	0.247479233168268	0.699287240656742	ENSGALG00010019047	GHRL	1
BP	GO:0032967	positive regulation of collagen biosynthetic process	1/268	13/12394	0.247479233168268	0.699287240656742	ENSGALG00010014928	SUCO	1
BP	GO:0033631	cell-cell adhesion mediated by integrin	1/268	13/12394	0.247479233168268	0.699287240656742	ENSGALG00010024286	ADA	1
BP	GO:0034381	plasma lipoprotein particle clearance	1/268	13/12394	0.247479233168268	0.699287240656742	ENSGALG00010007977	APOB	1
BP	GO:0034695	response to prostaglandin E	1/268	13/12394	0.247479233168268	0.699287240656742	ENSGALG00010014350	PTGER4	1
BP	GO:0035588	G-protein coupled purinergic receptor signaling pathway	1/268	13/12394	0.247479233168268	0.699287240656742	ENSGALG00010024286	ADA	1
BP	GO:0043174	nucleoside salvage	1/268	13/12394	0.247479233168268	0.699287240656742	ENSGALG00010024286	ADA	1
BP	GO:0046037	GMP metabolic process	1/268	13/12394	0.247479233168268	0.699287240656742	ENSGALG00010024286	ADA	1
BP	GO:0048532	anatomical structure arrangement	1/268	13/12394	0.247479233168268	0.699287240656742	ENSGALG00010005333	PLXNA4	1
BP	GO:0051307	meiotic chromosome separation	1/268	13/12394	0.247479233168268	0.699287240656742	ENSGALG00010018717	ENSGALG00010018717	1
BP	GO:0060644	mammary gland epithelial cell differentiation	1/268	13/12394	0.247479233168268	0.699287240656742	ENSGALG00010014796	PRLR	1
BP	GO:0070206	protein trimerization	1/268	13/12394	0.247479233168268	0.699287240656742	ENSGALG00010004483	STEAP4	1
BP	GO:0070242	thymocyte apoptotic process	1/268	13/12394	0.247479233168268	0.699287240656742	ENSGALG00010024286	ADA	1
BP	GO:0070293	renal absorption	1/268	13/12394	0.247479233168268	0.699287240656742	ENSGALG00010024153	KCNQ1	1
BP	GO:0071379	cellular response to prostaglandin stimulus	1/268	13/12394	0.247479233168268	0.699287240656742	ENSGALG00010014350	PTGER4	1
BP	GO:0071514	genetic imprinting	1/268	13/12394	0.247479233168268	0.699287240656742	ENSGALG00010024153	KCNQ1	1
BP	GO:0086011	membrane repolarization during action potential	1/268	13/12394	0.247479233168268	0.699287240656742	ENSGALG00010024153	KCNQ1	1
BP	GO:0090077	foam cell differentiation	1/268	13/12394	0.247479233168268	0.699287240656742	ENSGALG00010007977	APOB	1
BP	GO:1904357	negative regulation of telomere maintenance via telomere lengthening	1/268	13/12394	0.247479233168268	0.699287240656742	ENSGALG00010011198	PINX1	1
BP	GO:1904385	cellular response to angiotensin	1/268	13/12394	0.247479233168268	0.699287240656742	ENSGALG00010009118	ACTN2	1
BP	GO:1990776	response to angiotensin	1/268	13/12394	0.247479233168268	0.699287240656742	ENSGALG00010009118	ACTN2	1
BP	GO:2000767	positive regulation of cytoplasmic translation	1/268	13/12394	0.247479233168268	0.699287240656742	ENSGALG00010016718	LIN28A	1
BP	GO:2000786	positive regulation of autophagosome assembly	1/268	13/12394	0.247479233168268	0.699287240656742	ENSGALG00010024772	KIAA1324	1
BP	GO:0015748	organophosphate ester transport	3/268	80/12394	0.249627517795809	0.699287240656742	ENSGALG00010020327/ENSGALG00010021935/ENSGALG00010020747	MTTPL/CETP/DBI	3
BP	GO:0050796	regulation of insulin secretion	3/268	80/12394	0.249627517795809	0.699287240656742	ENSGALG00010019738/ENSGALG00010029778/ENSGALG00010019047	ADRA2A/DOC2B/GHRL	3
BP	GO:0008284	positive regulation of cell proliferation	13/268	485/12394	0.251794607174003	0.699287240656742	ENSGALG00010013399/ENSGALG00010014218/ENSGALG00010016253/ENSGALG00010015068/ENSGALG00010001454/ENSGALG00010004892/ENSGALG00010020677/ENSGALG00010025480/ENSGALG00010024286/ENSGALG00010016718/ENSGALG00010026507/ENSGALG00010009374/ENSGALG00010001869	FGF1/IL31RA/EDN3/ESM1/VEGFD/HEY2/CYR61/FGF19/ADA/LIN28A/APLNR/IL12B/CRLF2	13
BP	GO:0006469	negative regulation of protein kinase activity	4/268	118/12394	0.251933553068203	0.699287240656742	ENSGALG00010020828/ENSGALG00010021913/ENSGALG00010012971/ENSGALG00010021562	CAMK2N1/ENSGALG00010021913/ENSGALG00010012971/LRP6	4
BP	GO:0007584	response to nutrient	2/268	45/12394	0.254171288701329	0.699287240656742	ENSGALG00010013244/ENSGALG00010002373	TRIM24/POSTN	2
BP	GO:0014068	positive regulation of phosphatidylinositol 3-kinase signaling	2/268	45/12394	0.254171288701329	0.699287240656742	ENSGALG00010009720/ENSGALG00010005282	RELN/FLT1	2
BP	GO:0051145	smooth muscle cell differentiation	2/268	45/12394	0.254171288701329	0.699287240656742	ENSGALG00010004892/ENSGALG00010026507	HEY2/APLNR	2
BP	GO:0051193	regulation of cofactor metabolic process	2/268	45/12394	0.254171288701329	0.699287240656742	ENSGALG00010002741/ENSGALG00010008444	PDK4/SLC7A11	2
BP	GO:0060359	response to ammonium ion	2/268	45/12394	0.254171288701329	0.699287240656742	ENSGALG00010003879/ENSGALG00010010116	CASP6/DRD5	2
BP	GO:0048568	embryonic organ development	9/268	319/12394	0.254218429748798	0.699287240656742	ENSGALG00010018672/ENSGALG00010024153/ENSGALG00010015677/ENSGALG00010005333/ENSGALG00010001212/ENSGALG00010004892/ENSGALG00010020677/ENSGALG00010024286/ENSGALG00010026507	PKDCC/KCNQ1/GRHL3/PLXNA4/PAX5/HEY2/CYR61/ADA/APLNR	9
BP	GO:0003279	cardiac septum development	3/268	81/12394	0.255449215456186	0.699287240656742	ENSGALG00010004892/ENSGALG00010020677/ENSGALG00010026507	HEY2/CYR61/APLNR	3
BP	GO:0035637	multicellular organismal signaling	3/268	81/12394	0.255449215456186	0.699287240656742	ENSGALG00010024153/ENSGALG00010023643/ENSGALG00010010116	KCNQ1/SCN4B/DRD5	3
BP	GO:0006457	protein folding	4/268	119/12394	0.256673771828473	0.699287240656742	ENSGALG00010016914/ENSGALG00010022583/ENSGALG00010011246/ENSGALG00010017635	PDIA2/FKBP11/DNAJB5/NPPC	4
BP	GO:0008654	phospholipid biosynthetic process	4/268	119/12394	0.256673771828473	0.699287240656742	ENSGALG00010013609/ENSGALG00010028918/ENSGALG00010021623/ENSGALG00010021972	PIGC/AGPAT2/FAR1/PISD	4
BP	GO:0006520	cellular amino acid metabolic process	6/268	198/12394	0.25793581454284	0.699287240656742	ENSGALG00010012555/ENSGALG00010016915/ENSGALG00010012973/ENSGALG00010024190/ENSGALG00010007357/ENSGALG00010008444	ENSGALG00010012555/PLOD2/GLDC/WARS2/NOX4/SLC7A11	6
BP	GO:0051146	striated muscle cell differentiation	5/268	159/12394	0.261045599723216	0.699287240656742	ENSGALG00010009118/ENSGALG00010020392/ENSGALG00010021958/ENSGALG00010007357/ENSGALG00010004892	ACTN2/SLC23A2/BHLHA15/NOX4/HEY2	5
BP	GO:0007269	neurotransmitter secretion	3/268	82/12394	0.261289831462929	0.699287240656742	ENSGALG00010019738/ENSGALG00010029778/ENSGALG00010028753	ADRA2A/DOC2B/SV2A	3
BP	GO:0014065	phosphatidylinositol 3-kinase signaling	3/268	82/12394	0.261289831462929	0.699287240656742	ENSGALG00010009720/ENSGALG00010005282/ENSGALG00010013310	RELN/FLT1/MYO16	3
BP	GO:0044272	sulfur compound biosynthetic process	3/268	82/12394	0.261289831462929	0.699287240656742	ENSGALG00010012555/ENSGALG00010002741/ENSGALG00010008444	ENSGALG00010012555/PDK4/SLC7A11	3
BP	GO:0055088	lipid homeostasis	3/268	82/12394	0.261289831462929	0.699287240656742	ENSGALG00010007977/ENSGALG00010021935/ENSGALG00010023885	APOB/CETP/ANGPTL3	3
BP	GO:0099643	signal release from synapse	3/268	82/12394	0.261289831462929	0.699287240656742	ENSGALG00010019738/ENSGALG00010029778/ENSGALG00010028753	ADRA2A/DOC2B/SV2A	3
BP	GO:2000027	regulation of organ morphogenesis	4/268	120/12394	0.261431997361182	0.699287240656742	ENSGALG00010015677/ENSGALG00010013399/ENSGALG00010027201/ENSGALG00010017409	GRHL3/FGF1/BGN/GPC3	4
BP	GO:0001658	branching involved in ureteric bud morphogenesis	2/268	46/12394	0.262226791091186	0.699287240656742	ENSGALG00010013399/ENSGALG00010017409	FGF1/GPC3	2
BP	GO:0032456	endocytic recycling	2/268	46/12394	0.262226791091186	0.699287240656742	ENSGALG00010009118/ENSGALG00010004095	ACTN2/ANKRD50	2
BP	GO:0099175	regulation of postsynapse organization	2/268	46/12394	0.262226791091186	0.699287240656742	ENSGALG00010009720/ENSGALG00010008444	RELN/SLC7A11	2
BP	GO:0001780	neutrophil homeostasis	1/268	14/12394	0.263768350809081	0.699287240656742	ENSGALG00010008444	SLC7A11	1
BP	GO:0001913	T cell mediated cytotoxicity	1/268	14/12394	0.263768350809081	0.699287240656742	ENSGALG00010009374	IL12B	1
BP	GO:0002347	response to tumor cell	1/268	14/12394	0.263768350809081	0.699287240656742	ENSGALG00010009374	IL12B	1
BP	GO:0003180	aortic valve morphogenesis	1/268	14/12394	0.263768350809081	0.699287240656742	ENSGALG00010004892	HEY2	1
BP	GO:0003215	cardiac right ventricle morphogenesis	1/268	14/12394	0.263768350809081	0.699287240656742	ENSGALG00010004892	HEY2	1
BP	GO:0003413	chondrocyte differentiation involved in endochondral bone morphogenesis	1/268	14/12394	0.263768350809081	0.699287240656742	ENSGALG00010017635	NPPC	1
BP	GO:0007205	protein kinase C-activating G protein-coupled receptor signaling pathway	1/268	14/12394	0.263768350809081	0.699287240656742	ENSGALG00010015422	DGKK	1
BP	GO:0008156	negative regulation of DNA replication	1/268	14/12394	0.263768350809081	0.699287240656742	ENSGALG00010029236	ENPP7	1
BP	GO:0016540	protein autoprocessing	1/268	14/12394	0.263768350809081	0.699287240656742	ENSGALG00010003879	CASP6	1
BP	GO:0019432	triglyceride biosynthetic process	1/268	14/12394	0.263768350809081	0.699287240656742	ENSGALG00010014946	PCK1	1
BP	GO:0021756	striatum development	1/268	14/12394	0.263768350809081	0.699287240656742	ENSGALG00010008444	SLC7A11	1
BP	GO:0031065	positive regulation of histone deacetylation	1/268	14/12394	0.263768350809081	0.699287240656742	ENSGALG00010026507	APLNR	1
BP	GO:0032011	ARF protein signal transduction	1/268	14/12394	0.263768350809081	0.699287240656742	ENSGALG00010010154	ENSGALG00010010154	1
BP	GO:0032012	regulation of ARF protein signal transduction	1/268	14/12394	0.263768350809081	0.699287240656742	ENSGALG00010010154	ENSGALG00010010154	1
BP	GO:0032332	positive regulation of chondrocyte differentiation	1/268	14/12394	0.263768350809081	0.699287240656742	ENSGALG00010018672	PKDCC	1
BP	GO:0032482	Rab protein signal transduction	1/268	14/12394	0.263768350809081	0.699287240656742	ENSGALG00010004949	RAB39A	1
BP	GO:0032965	regulation of collagen biosynthetic process	1/268	14/12394	0.263768350809081	0.699287240656742	ENSGALG00010014928	SUCO	1
BP	GO:0033032	regulation of myeloid cell apoptotic process	1/268	14/12394	0.263768350809081	0.699287240656742	ENSGALG00010008444	SLC7A11	1
BP	GO:0034694	response to prostaglandin	1/268	14/12394	0.263768350809081	0.699287240656742	ENSGALG00010014350	PTGER4	1
BP	GO:0036158	outer dynein arm assembly	1/268	14/12394	0.263768350809081	0.699287240656742	ENSGALG00010010754	DNAI1	1
BP	GO:0043576	regulation of respiratory gaseous exchange	1/268	14/12394	0.263768350809081	0.699287240656742	ENSGALG00010001488	GRPR	1
BP	GO:0044090	positive regulation of vacuole organization	1/268	14/12394	0.263768350809081	0.699287240656742	ENSGALG00010024772	KIAA1324	1
BP	GO:0045940	positive regulation of steroid metabolic process	1/268	14/12394	0.263768350809081	0.699287240656742	ENSGALG00010013399	FGF1	1
BP	GO:0046641	positive regulation of alpha-beta T cell proliferation	1/268	14/12394	0.263768350809081	0.699287240656742	ENSGALG00010009374	IL12B	1
BP	GO:0050858	negative regulation of antigen receptor-mediated signaling pathway	1/268	14/12394	0.263768350809081	0.699287240656742	ENSGALG00010013213	SH2D1A	1
BP	GO:0060544	regulation of necroptotic process	1/268	14/12394	0.263768350809081	0.699287240656742	ENSGALG00010003879	CASP6	1
BP	GO:0061436	establishment of skin barrier	1/268	14/12394	0.263768350809081	0.699287240656742	ENSGALG00010015677	GRHL3	1
BP	GO:0071549	cellular response to dexamethasone stimulus	1/268	14/12394	0.263768350809081	0.699287240656742	ENSGALG00010014946	PCK1	1
BP	GO:0097106	postsynaptic density organization	1/268	14/12394	0.263768350809081	0.699287240656742	ENSGALG00010009720	RELN	1
BP	GO:0097320	plasma membrane tubulation	1/268	14/12394	0.263768350809081	0.699287240656742	ENSGALG00010026124	PACSIN1	1
BP	GO:0099632	protein transport within plasma membrane	1/268	14/12394	0.263768350809081	0.699287240656742	ENSGALG00010021367	GRIP2	1
BP	GO:0099637	neurotransmitter receptor transport	1/268	14/12394	0.263768350809081	0.699287240656742	ENSGALG00010021367	GRIP2	1
BP	GO:2000251	positive regulation of actin cytoskeleton reorganization	1/268	14/12394	0.263768350809081	0.699287240656742	ENSGALG00010013032	BAIAP2L2	1
BP	GO:2001025	positive regulation of response to drug	1/268	14/12394	0.263768350809081	0.699287240656742	ENSGALG00010019047	GHRL	1
BP	GO:0048863	stem cell differentiation	5/268	160/12394	0.265156999489358	0.699287240656742	ENSGALG00010016253/ENSGALG00010021562/ENSGALG00010025480/ENSGALG00010016718/ENSGALG00010017983	EDN3/LRP6/FGF19/LIN28A/SLC4A11	5
BP	GO:0006022	aminoglycan metabolic process	3/268	83/12394	0.267147608311456	0.699287240656742	ENSGALG00010025346/ENSGALG00010027882/ENSGALG00010005258	PXYLP1/CHIA/ITIH5	3
BP	GO:0048489	synaptic vesicle transport	3/268	83/12394	0.267147608311456	0.699287240656742	ENSGALG00010019738/ENSGALG00010029778/ENSGALG00010028753	ADRA2A/DOC2B/SV2A	3
BP	GO:0097480	establishment of synaptic vesicle localization	3/268	83/12394	0.267147608311456	0.699287240656742	ENSGALG00010019738/ENSGALG00010029778/ENSGALG00010028753	ADRA2A/DOC2B/SV2A	3
BP	GO:0001817	regulation of cytokine production	10/268	366/12394	0.269237933187963	0.699287240656742	ENSGALG00010028918/ENSGALG00010011556/ENSGALG00010025943/ENSGALG00010005530/ENSGALG00010014350/ENSGALG00010025935/ENSGALG00010019738/ENSGALG00010009374/ENSGALG00010001869/ENSGALG00010019047	AGPAT2/LAPTM4B/CATH1/IL-17D/PTGER4/CATH3/ADRA2A/IL12B/CRLF2/GHRL	10
BP	GO:0003073	regulation of systemic arterial blood pressure	2/268	47/12394	0.270283917165072	0.699287240656742	ENSGALG00010016253/ENSGALG00010010116	EDN3/DRD5	2
BP	GO:0021766	hippocampus development	2/268	47/12394	0.270283917165072	0.699287240656742	ENSGALG00010009720/ENSGALG00010010535	RELN/LMX1A	2
BP	GO:0034637	cellular carbohydrate biosynthetic process	2/268	47/12394	0.270283917165072	0.699287240656742	ENSGALG00010014946/ENSGALG00010011021	PCK1/PPP1R3G	2
BP	GO:0055072	iron ion homeostasis	2/268	47/12394	0.270283917165072	0.699287240656742	ENSGALG00010004576/ENSGALG00010004483	STEAP2/STEAP4	2
BP	GO:0061387	regulation of extent of cell growth	2/268	47/12394	0.270283917165072	0.699287240656742	ENSGALG00010021184/ENSGALG00010005333	DRAXIN/PLXNA4	2
BP	GO:1901655	cellular response to ketone	2/268	47/12394	0.270283917165072	0.699287240656742	ENSGALG00010014350/ENSGALG00010014946	PTGER4/PCK1	2
BP	GO:0045055	regulated exocytosis	4/268	122/12394	0.270998597930401	0.699287240656742	ENSGALG00010004576/ENSGALG00010019738/ENSGALG00010029778/ENSGALG00010028753	STEAP2/ADRA2A/DOC2B/SV2A	4
BP	GO:0070201	regulation of establishment of protein localization	8/268	284/12394	0.272859067391335	0.699287240656742	ENSGALG00010000717/ENSGALG00010018672/ENSGALG00010019738/ENSGALG00010029778/ENSGALG00010020640/ENSGALG00010008444/ENSGALG00010009374/ENSGALG00010019047	NDFIP2/PKDCC/ADRA2A/DOC2B/PTPN14/SLC7A11/IL12B/GHRL	8
BP	GO:1905039	carboxylic acid transmembrane transport	3/268	84/12394	0.273020816887487	0.699287240656742	ENSGALG00010020392/ENSGALG00010023664/ENSGALG00010008444	SLC23A2/SLC6A9/SLC7A11	3
BP	GO:2000146	negative regulation of cell motility	5/268	163/12394	0.277577362631828	0.699287240656742	ENSGALG00010014350/ENSGALG00010001442/ENSGALG00010016374/ENSGALG00010019097/ENSGALG00010024286	PTGER4/LDLRAD4/FRMD5/STC1/ADA	5
BP	GO:0001906	cell killing	2/268	48/12394	0.27833884440428	0.699287240656742	ENSGALG00010013213/ENSGALG00010009374	SH2D1A/IL12B	2
BP	GO:0002824	positive regulation of adaptive immune response based on somatic recombination of immune receptors built from immunoglobulin superfamily domains	2/268	48/12394	0.27833884440428	0.699287240656742	ENSGALG00010024286/ENSGALG00010009374	ADA/IL12B	2
BP	GO:0006720	isoprenoid metabolic process	2/268	48/12394	0.27833884440428	0.699287240656742	ENSGALG00010004315/ENSGALG00010002733	ENSGALG00010004315/RDH8	2
BP	GO:0022600	digestive system process	2/268	48/12394	0.27833884440428	0.699287240656742	ENSGALG00010024153/ENSGALG00010019047	KCNQ1/GHRL	2
BP	GO:0032411	positive regulation of transporter activity	2/268	48/12394	0.27833884440428	0.699287240656742	ENSGALG00010009118/ENSGALG00010009720	ACTN2/RELN	2
BP	GO:0043648	dicarboxylic acid metabolic process	2/268	48/12394	0.27833884440428	0.699287240656742	ENSGALG00010014946/ENSGALG00010008444	PCK1/SLC7A11	2
BP	GO:0007292	female gamete generation	3/268	85/12394	0.278907756885759	0.699287240656742	ENSGALG00010017635/ENSGALG00010012801/ENSGALG00010018717	NPPC/DMC1/ENSGALG00010018717	3
BP	GO:0017156	calcium ion regulated exocytosis	3/268	85/12394	0.278907756885759	0.699287240656742	ENSGALG00010019738/ENSGALG00010029778/ENSGALG00010028753	ADRA2A/DOC2B/SV2A	3
BP	GO:0018022	peptidyl-lysine methylation	3/268	85/12394	0.278907756885759	0.699287240656742	ENSGALG00010001212/ENSGALG00010005884/ENSGALG00010005756	PAX5/MYB/TET2	3
BP	GO:0043901	negative regulation of multi-organism process	3/268	85/12394	0.278907756885759	0.699287240656742	ENSGALG00010017635/ENSGALG00010024286/ENSGALG00010022134	NPPC/ADA/CH25H	3
BP	GO:1903825	organic acid transmembrane transport	3/268	85/12394	0.278907756885759	0.699287240656742	ENSGALG00010020392/ENSGALG00010023664/ENSGALG00010008444	SLC23A2/SLC6A9/SLC7A11	3
BP	GO:0001783	B cell apoptotic process	1/268	15/12394	0.279706160339224	0.699287240656742	ENSGALG00010024286	ADA	1
BP	GO:0001829	trophectodermal cell differentiation	1/268	15/12394	0.279706160339224	0.699287240656742	ENSGALG00010024286	ADA	1
BP	GO:0005979	regulation of glycogen biosynthetic process	1/268	15/12394	0.279706160339224	0.699287240656742	ENSGALG00010011021	PPP1R3G	1
BP	GO:0006085	acetyl-CoA biosynthetic process	1/268	15/12394	0.279706160339224	0.699287240656742	ENSGALG00010002741	PDK4	1
BP	GO:0006684	sphingomyelin metabolic process	1/268	15/12394	0.279706160339224	0.699287240656742	ENSGALG00010029236	ENPP7	1
BP	GO:0006699	bile acid biosynthetic process	1/268	15/12394	0.279706160339224	0.699287240656742	ENSGALG00010025480	FGF19	1
BP	GO:0007097	nuclear migration	1/268	15/12394	0.279706160339224	0.699287240656742	ENSGALG00010015939	SUN2	1
BP	GO:0007289	spermatid nucleus differentiation	1/268	15/12394	0.279706160339224	0.699287240656742	ENSGALG00010021668	PYGO1	1
BP	GO:0007350	blastoderm segmentation	1/268	15/12394	0.279706160339224	0.699287240656742	ENSGALG00010019081	PCSK6	1
BP	GO:0010962	regulation of glucan biosynthetic process	1/268	15/12394	0.279706160339224	0.699287240656742	ENSGALG00010011021	PPP1R3G	1
BP	GO:0032733	positive regulation of interleukin-10 production	1/268	15/12394	0.279706160339224	0.699287240656742	ENSGALG00010009374	IL12B	1
BP	GO:0033003	regulation of mast cell activation	1/268	15/12394	0.279706160339224	0.699287240656742	ENSGALG00010001869	CRLF2	1
BP	GO:0033561	regulation of water loss via skin	1/268	15/12394	0.279706160339224	0.699287240656742	ENSGALG00010015677	GRHL3	1
BP	GO:0042119	neutrophil activation	1/268	15/12394	0.279706160339224	0.699287240656742	ENSGALG00010005131	IL8L2	1
BP	GO:0042219	cellular modified amino acid catabolic process	1/268	15/12394	0.279706160339224	0.699287240656742	ENSGALG00010004333	DIO2	1
BP	GO:0042554	superoxide anion generation	1/268	15/12394	0.279706160339224	0.699287240656742	ENSGALG00010007357	NOX4	1
BP	GO:0043372	positive regulation of CD4-positive, alpha-beta T cell differentiation	1/268	15/12394	0.279706160339224	0.699287240656742	ENSGALG00010005884	MYB	1
BP	GO:0043949	regulation of cAMP-mediated signaling	1/268	15/12394	0.279706160339224	0.699287240656742	ENSGALG00010026507	APLNR	1
BP	GO:0045652	regulation of megakaryocyte differentiation	1/268	15/12394	0.279706160339224	0.699287240656742	ENSGALG00010005884	MYB	1
BP	GO:0046006	regulation of activated T cell proliferation	1/268	15/12394	0.279706160339224	0.699287240656742	ENSGALG00010009374	IL12B	1
BP	GO:0046112	nucleobase biosynthetic process	1/268	15/12394	0.279706160339224	0.699287240656742	ENSGALG00010024286	ADA	1
BP	GO:0046596	regulation of viral entry into host cell	1/268	15/12394	0.279706160339224	0.699287240656742	ENSGALG00010022134	CH25H	1
BP	GO:0048026	positive regulation of mRNA splicing, via spliceosome	1/268	15/12394	0.279706160339224	0.699287240656742	ENSGALG00010024909	SLC39A5	1
BP	GO:0050650	chondroitin sulfate proteoglycan biosynthetic process	1/268	15/12394	0.279706160339224	0.699287240656742	ENSGALG00010025346	PXYLP1	1
BP	GO:0050775	positive regulation of dendrite morphogenesis	1/268	15/12394	0.279706160339224	0.699287240656742	ENSGALG00010009720	RELN	1
BP	GO:0050857	positive regulation of antigen receptor-mediated signaling pathway	1/268	15/12394	0.279706160339224	0.699287240656742	ENSGALG00010024286	ADA	1
BP	GO:0061001	regulation of dendritic spine morphogenesis	1/268	15/12394	0.279706160339224	0.699287240656742	ENSGALG00010009720	RELN	1
BP	GO:0070233	negative regulation of T cell apoptotic process	1/268	15/12394	0.279706160339224	0.699287240656742	ENSGALG00010024286	ADA	1
BP	GO:0071548	response to dexamethasone	1/268	15/12394	0.279706160339224	0.699287240656742	ENSGALG00010014946	PCK1	1
BP	GO:0072176	nephric duct development	1/268	15/12394	0.279706160339224	0.699287240656742	ENSGALG00010017409	GPC3	1
BP	GO:0080182	histone H3-K4 trimethylation	1/268	15/12394	0.279706160339224	0.699287240656742	ENSGALG00010005756	TET2	1
BP	GO:0086010	membrane depolarization during action potential	1/268	15/12394	0.279706160339224	0.699287240656742	ENSGALG00010023643	SCN4B	1
BP	GO:0090103	cochlea morphogenesis	1/268	15/12394	0.279706160339224	0.699287240656742	ENSGALG00010015677	GRHL3	1
BP	GO:0097484	dendrite extension	1/268	15/12394	0.279706160339224	0.699287240656742	ENSGALG00010021301	SMURF1	1
BP	GO:0099084	postsynaptic specialization organization	1/268	15/12394	0.279706160339224	0.699287240656742	ENSGALG00010009720	RELN	1
BP	GO:0101023	vascular endothelial cell proliferation	1/268	15/12394	0.279706160339224	0.699287240656742	ENSGALG00010005282	FLT1	1
BP	GO:1900746	regulation of vascular endothelial growth factor signaling pathway	1/268	15/12394	0.279706160339224	0.699287240656742	ENSGALG00010009374	IL12B	1
BP	GO:1901223	negative regulation of NIK/NF-kappaB signaling	1/268	15/12394	0.279706160339224	0.699287240656742	ENSGALG00010024466	ADGRG3	1
BP	GO:1902570	protein localization to nucleolus	1/268	15/12394	0.279706160339224	0.699287240656742	ENSGALG00010011198	PINX1	1
BP	GO:1905562	regulation of vascular endothelial cell proliferation	1/268	15/12394	0.279706160339224	0.699287240656742	ENSGALG00010005282	FLT1	1
BP	GO:2000279	negative regulation of DNA biosynthetic process	1/268	15/12394	0.279706160339224	0.699287240656742	ENSGALG00010011198	PINX1	1
BP	GO:2000637	positive regulation of gene silencing by miRNA	1/268	15/12394	0.279706160339224	0.699287240656742	ENSGALG00010016718	LIN28A	1
BP	GO:2001026	regulation of endothelial cell chemotaxis	1/268	15/12394	0.279706160339224	0.699287240656742	ENSGALG00010013399	FGF1	1
BP	GO:0001816	cytokine production	10/268	370/12394	0.280128833723875	0.699287240656742	ENSGALG00010028918/ENSGALG00010011556/ENSGALG00010025943/ENSGALG00010005530/ENSGALG00010014350/ENSGALG00010025935/ENSGALG00010019738/ENSGALG00010009374/ENSGALG00010001869/ENSGALG00010019047	AGPAT2/LAPTM4B/CATH1/IL-17D/PTGER4/CATH3/ADRA2A/IL12B/CRLF2/GHRL	10
BP	GO:0001503	ossification	7/268	245/12394	0.280194080980366	0.699287240656742	ENSGALG00010018672/ENSGALG00010014928/ENSGALG00010014350/ENSGALG00010027201/ENSGALG00010004251/ENSGALG00010017409/ENSGALG00010020677	PKDCC/SUCO/PTGER4/BGN/CCN2/GPC3/CYR61	7
BP	GO:0030900	forebrain development	7/268	245/12394	0.280194080980366	0.699287240656742	ENSGALG00010021184/ENSGALG00010015939/ENSGALG00010009720/ENSGALG00010005333/ENSGALG00010001212/ENSGALG00010010535/ENSGALG00010008444	DRAXIN/SUN2/RELN/PLXNA4/PAX5/LMX1A/SLC7A11	7
BP	GO:0002696	positive regulation of leukocyte activation	5/268	164/12394	0.28174416460047	0.699287240656742	ENSGALG00010014946/ENSGALG00010024286/ENSGALG00010005884/ENSGALG00010009374/ENSGALG00010001869	PCK1/ADA/MYB/IL12B/CRLF2	5
BP	GO:0002521	leukocyte differentiation	9/268	329/12394	0.282957008862831	0.699287240656742	ENSGALG00010014350/ENSGALG00010014946/ENSGALG00010014218/ENSGALG00010017409/ENSGALG00010024286/ENSGALG00010005884/ENSGALG00010024466/ENSGALG00010005756/ENSGALG00010009374	PTGER4/PCK1/IL31RA/GPC3/ADA/MYB/ADGRG3/TET2/IL12B	9
BP	GO:1901652	response to peptide	6/268	205/12394	0.283722351003567	0.699287240656742	ENSGALG00010009118/ENSGALG00010024153/ENSGALG00010010754/ENSGALG00010014946/ENSGALG00010002741/ENSGALG00010019047	ACTN2/KCNQ1/DNAI1/PCK1/PDK4/GHRL	6
BP	GO:0007160	cell-matrix adhesion	4/268	125/12394	0.2854595328893	0.699287240656742	ENSGALG00010009327/ENSGALG00010009118/ENSGALG00010023885/ENSGALG00010004251	NID1/ACTN2/ANGPTL3/CCN2	4
BP	GO:0042445	hormone metabolic process	4/268	125/12394	0.2854595328893	0.699287240656742	ENSGALG00010004315/ENSGALG00010019081/ENSGALG00010002733/ENSGALG00010004333	ENSGALG00010004315/PCSK6/RDH8/DIO2	4
BP	GO:0051321	meiotic cell cycle	4/268	125/12394	0.2854595328893	0.699287240656742	ENSGALG00010017635/ENSGALG00010012801/ENSGALG00010018717/ENSGALG00010013662	NPPC/DMC1/ENSGALG00010018717/RAD21L1	4
BP	GO:1903708	positive regulation of hemopoiesis	4/268	125/12394	0.2854595328893	0.699287240656742	ENSGALG00010014946/ENSGALG00010024286/ENSGALG00010005884/ENSGALG00010009374	PCK1/ADA/MYB/IL12B	4
BP	GO:0007040	lysosome organization	2/268	49/12394	0.286387913635734	0.699287240656742	ENSGALG00010011556/ENSGALG00010004949	LAPTM4B/RAB39A	2
BP	GO:0008652	cellular amino acid biosynthetic process	2/268	49/12394	0.286387913635734	0.699287240656742	ENSGALG00010012555/ENSGALG00010016915	ENSGALG00010012555/PLOD2	2
BP	GO:0031060	regulation of histone methylation	2/268	49/12394	0.286387913635734	0.699287240656742	ENSGALG00010001212/ENSGALG00010005884	PAX5/MYB	2
BP	GO:0046364	monosaccharide biosynthetic process	2/268	49/12394	0.286387913635734	0.699287240656742	ENSGALG00010014946/ENSGALG00010011927	PCK1/ENSGALG00010011927	2
BP	GO:0051928	positive regulation of calcium ion transport	2/268	49/12394	0.286387913635734	0.699287240656742	ENSGALG00010019097/ENSGALG00010026507	STC1/APLNR	2
BP	GO:0080171	lytic vacuole organization	2/268	49/12394	0.286387913635734	0.699287240656742	ENSGALG00010011556/ENSGALG00010004949	LAPTM4B/RAB39A	2
BP	GO:0060070	canonical Wnt signaling pathway	6/268	206/12394	0.287453738577478	0.699287240656742	ENSGALG00010021184/ENSGALG00010011166/ENSGALG00010020120/ENSGALG00010021668/ENSGALG00010021562/ENSGALG00010017409	DRAXIN/SOX7/DAAM2/PYGO1/LRP6/GPC3	6
BP	GO:0014070	response to organic cyclic compound	10/268	373/12394	0.288381982463163	0.699287240656742	ENSGALG00010013598/ENSGALG00010003879/ENSGALG00010024153/ENSGALG00010013244/ENSGALG00010014946/ENSGALG00010021562/ENSGALG00010024286/ENSGALG00010016718/ENSGALG00010010116/ENSGALG00010008444	PAQR7/CASP6/KCNQ1/TRIM24/PCK1/LRP6/ADA/LIN28A/DRD5/SLC7A11	10
BP	GO:0007281	germ cell development	5/268	166/12394	0.290114137315341	0.699287240656742	ENSGALG00010017635/ENSGALG00010012801/ENSGALG00010021668/ENSGALG00010016406/ENSGALG00010016718	NPPC/DMC1/PYGO1/PDILT/LIN28A	5
BP	GO:0032868	response to insulin	4/268	126/12394	0.290305680771728	0.699287240656742	ENSGALG00010024153/ENSGALG00010010754/ENSGALG00010014946/ENSGALG00010002741	KCNQ1/DNAI1/PCK1/PDK4	4
BP	GO:0023061	signal release	7/268	248/12394	0.29038017896648	0.699287240656742	ENSGALG00010025392/ENSGALG00010024153/ENSGALG00010016253/ENSGALG00010019738/ENSGALG00010029778/ENSGALG00010028753/ENSGALG00010019047	SLC6A2/KCNQ1/EDN3/ADRA2A/DOC2B/SV2A/GHRL	7
BP	GO:0003231	cardiac ventricle development	3/268	87/12394	0.290716176147911	0.699287240656742	ENSGALG00010004892/ENSGALG00010020677/ENSGALG00010026507	HEY2/CYR61/APLNR	3
BP	GO:0017015	regulation of transforming growth factor beta receptor signaling pathway	3/268	87/12394	0.290716176147911	0.699287240656742	ENSGALG00010001442/ENSGALG00010027201/ENSGALG00010021301	LDLRAD4/BGN/SMURF1	3
BP	GO:0048167	regulation of synaptic plasticity	3/268	87/12394	0.290716176147911	0.699287240656742	ENSGALG00010009720/ENSGALG00010010116/ENSGALG00010011655	RELN/DRD5/SORCS2	3
BP	GO:1901136	carbohydrate derivative catabolic process	3/268	87/12394	0.290716176147911	0.699287240656742	ENSGALG00010027882/ENSGALG00010010778/ENSGALG00010024286	CHIA/UPP2/ADA	3
BP	GO:0072330	monocarboxylic acid biosynthetic process	5/268	167/12394	0.294316098420882	0.699287240656742	ENSGALG00010019141/ENSGALG00010010728/ENSGALG00010013954/ENSGALG00010002741/ENSGALG00010025480	ACOT7/ELOVL2/LPL/PDK4/FGF19	5
BP	GO:0002708	positive regulation of lymphocyte mediated immunity	2/268	50/12394	0.294427623800258	0.699287240656742	ENSGALG00010013213/ENSGALG00010009374	SH2D1A/IL12B	2
BP	GO:0042440	pigment metabolic process	2/268	50/12394	0.294427623800258	0.699287240656742	ENSGALG00010024286/ENSGALG00010008444	ADA/SLC7A11	2
BP	GO:0031400	negative regulation of protein modification process	9/268	333/12394	0.294701996640102	0.699287240656742	ENSGALG00010011198/ENSGALG00010020828/ENSGALG00010020747/ENSGALG00010001442/ENSGALG00010021913/ENSGALG00010001212/ENSGALG00010019461/ENSGALG00010012971/ENSGALG00010021562	PINX1/CAMK2N1/DBI/LDLRAD4/ENSGALG00010021913/PAX5/MGAT5/ENSGALG00010012971/LRP6	9
BP	GO:0071407	cellular response to organic cyclic compound	8/268	291/12394	0.294772586648787	0.699287240656742	ENSGALG00010013598/ENSGALG00010003879/ENSGALG00010024153/ENSGALG00010013244/ENSGALG00010014946/ENSGALG00010021562/ENSGALG00010016718/ENSGALG00010010116	PAQR7/CASP6/KCNQ1/TRIM24/PCK1/LRP6/LIN28A/DRD5	8
BP	GO:0007033	vacuole organization	4/268	127/12394	0.295163197622206	0.699287240656742	ENSGALG00010011556/ENSGALG00010024772/ENSGALG00010021301/ENSGALG00010004949	LAPTM4B/KIAA1324/SMURF1/RAB39A	4
BP	GO:0001502	cartilage condensation	1/268	16/12394	0.295300210668741	0.699287240656742	ENSGALG00010004251	CCN2	1
BP	GO:0001963	synaptic transmission, dopaminergic	1/268	16/12394	0.295300210668741	0.699287240656742	ENSGALG00010025392	SLC6A2	1
BP	GO:0002691	regulation of cellular extravasation	1/268	16/12394	0.295300210668741	0.699287240656742	ENSGALG00010014350	PTGER4	1
BP	GO:0003323	type B pancreatic cell development	1/268	16/12394	0.295300210668741	0.699287240656742	ENSGALG00010021958	BHLHA15	1
BP	GO:0006040	amino sugar metabolic process	1/268	16/12394	0.295300210668741	0.699287240656742	ENSGALG00010027882	CHIA	1
BP	GO:0006884	cell volume homeostasis	1/268	16/12394	0.295300210668741	0.699287240656742	ENSGALG00010022174	KCNMA1	1
BP	GO:0007379	segment specification	1/268	16/12394	0.295300210668741	0.699287240656742	ENSGALG00010024300	MEOX1	1
BP	GO:0007595	lactation	1/268	16/12394	0.295300210668741	0.699287240656742	ENSGALG00010014796	PRLR	1
BP	GO:0009110	vitamin biosynthetic process	1/268	16/12394	0.295300210668741	0.699287240656742	ENSGALG00010011927	ENSGALG00010011927	1
BP	GO:0009154	purine ribonucleotide catabolic process	1/268	16/12394	0.295300210668741	0.699287240656742	ENSGALG00010024286	ADA	1
BP	GO:0010712	regulation of collagen metabolic process	1/268	16/12394	0.295300210668741	0.699287240656742	ENSGALG00010014928	SUCO	1
BP	GO:0017001	antibiotic catabolic process	1/268	16/12394	0.295300210668741	0.699287240656742	ENSGALG00010014946	PCK1	1
BP	GO:0032801	receptor catabolic process	1/268	16/12394	0.295300210668741	0.699287240656742	ENSGALG00010021301	SMURF1	1
BP	GO:0034505	tooth mineralization	1/268	16/12394	0.295300210668741	0.699287240656742	ENSGALG00010027201	BGN	1
BP	GO:0035308	negative regulation of protein dephosphorylation	1/268	16/12394	0.295300210668741	0.699287240656742	ENSGALG00010019461	MGAT5	1
BP	GO:0036303	lymph vessel morphogenesis	1/268	16/12394	0.295300210668741	0.699287240656742	ENSGALG00010020640	PTPN14	1
BP	GO:0042088	T-helper 1 type immune response	1/268	16/12394	0.295300210668741	0.699287240656742	ENSGALG00010009374	IL12B	1
BP	GO:0042430	indole-containing compound metabolic process	1/268	16/12394	0.295300210668741	0.699287240656742	ENSGALG00010025658	PDE1B	1
BP	GO:0042438	melanin biosynthetic process	1/268	16/12394	0.295300210668741	0.699287240656742	ENSGALG00010008444	SLC7A11	1
BP	GO:0043173	nucleotide salvage	1/268	16/12394	0.295300210668741	0.699287240656742	ENSGALG00010024286	ADA	1
BP	GO:0045622	regulation of T-helper cell differentiation	1/268	16/12394	0.295300210668741	0.699287240656742	ENSGALG00010005884	MYB	1
BP	GO:0045776	negative regulation of blood pressure	1/268	16/12394	0.295300210668741	0.699287240656742	ENSGALG00010010116	DRD5	1
BP	GO:0046471	phosphatidylglycerol metabolic process	1/268	16/12394	0.295300210668741	0.699287240656742	ENSGALG00010020711	PLA2G2E	1
BP	GO:0048846	axon extension involved in axon guidance	1/268	16/12394	0.295300210668741	0.699287240656742	ENSGALG00010005333	PLXNA4	1
BP	GO:0050996	positive regulation of lipid catabolic process	1/268	16/12394	0.295300210668741	0.699287240656742	ENSGALG00010023885	ANGPTL3	1
BP	GO:0051154	negative regulation of striated muscle cell differentiation	1/268	16/12394	0.295300210668741	0.699287240656742	ENSGALG00010021958	BHLHA15	1
BP	GO:0051281	positive regulation of release of sequestered calcium ion into cytosol	1/268	16/12394	0.295300210668741	0.699287240656742	ENSGALG00010026507	APLNR	1
BP	GO:0060074	synapse maturation	1/268	16/12394	0.295300210668741	0.699287240656742	ENSGALG00010009720	RELN	1
BP	GO:0060148	positive regulation of posttranscriptional gene silencing	1/268	16/12394	0.295300210668741	0.699287240656742	ENSGALG00010016718	LIN28A	1
BP	GO:0060561	apoptotic process involved in morphogenesis	1/268	16/12394	0.295300210668741	0.699287240656742	ENSGALG00010020677	CYR61	1
BP	GO:0070193	synaptonemal complex organization	1/268	16/12394	0.295300210668741	0.699287240656742	ENSGALG00010013662	RAD21L1	1
BP	GO:0070979	protein K11-linked ubiquitination	1/268	16/12394	0.295300210668741	0.699287240656742	ENSGALG00010001649	UBE2E2	1
BP	GO:0071470	cellular response to osmotic stress	1/268	16/12394	0.295300210668741	0.699287240656742	ENSGALG00010017983	SLC4A11	1
BP	GO:0090312	positive regulation of protein deacetylation	1/268	16/12394	0.295300210668741	0.699287240656742	ENSGALG00010026507	APLNR	1
BP	GO:0090382	phagosome maturation	1/268	16/12394	0.295300210668741	0.699287240656742	ENSGALG00010004949	RAB39A	1
BP	GO:0098815	modulation of excitatory postsynaptic potential	1/268	16/12394	0.295300210668741	0.699287240656742	ENSGALG00010009720	RELN	1
BP	GO:0120009	intermembrane lipid transfer	1/268	16/12394	0.295300210668741	0.699287240656742	ENSGALG00010020327	MTTPL	1
BP	GO:1901020	negative regulation of calcium ion transmembrane transporter activity	1/268	16/12394	0.295300210668741	0.699287240656742	ENSGALG00010009666	RRAD	1
BP	GO:1902284	neuron projection extension involved in neuron projection guidance	1/268	16/12394	0.295300210668741	0.699287240656742	ENSGALG00010005333	PLXNA4	1
BP	GO:1903204	negative regulation of oxidative stress-induced neuron death	1/268	16/12394	0.295300210668741	0.699287240656742	ENSGALG00010008444	SLC7A11	1
BP	GO:1905209	positive regulation of cardiocyte differentiation	1/268	16/12394	0.295300210668741	0.699287240656742	ENSGALG00010005860	ABI3BP	1
BP	GO:2000209	regulation of anoikis	1/268	16/12394	0.295300210668741	0.699287240656742	ENSGALG00010002741	PDK4	1
BP	GO:1903844	regulation of cellular response to transforming growth factor beta stimulus	3/268	88/12394	0.2966344019488	0.699287240656742	ENSGALG00010001442/ENSGALG00010027201/ENSGALG00010021301	LDLRAD4/BGN/SMURF1	3
BP	GO:1901653	cellular response to peptide	5/268	168/12394	0.29852857391153	0.699287240656742	ENSGALG00010009118/ENSGALG00010010754/ENSGALG00010014946/ENSGALG00010002741/ENSGALG00010019047	ACTN2/DNAI1/PCK1/PDK4/GHRL	5
BP	GO:0051260	protein homooligomerization	4/268	128/12394	0.300031166493613	0.699287240656742	ENSGALG00010008202/ENSGALG00010016505/ENSGALG00010003438/ENSGALG00010004483	KCNG2/KCTD16/KCNS3/STEAP4	4
BP	GO:0003341	cilium movement	2/268	51/12394	0.302454626869346	0.699287240656742	ENSGALG00010006585/ENSGALG00010010754	TTC29/DNAI1	2
BP	GO:0022029	telencephalon cell migration	2/268	51/12394	0.302454626869346	0.699287240656742	ENSGALG00010015939/ENSGALG00010009720	SUN2/RELN	2
BP	GO:0030166	proteoglycan biosynthetic process	2/268	51/12394	0.302454626869346	0.699287240656742	ENSGALG00010013463/ENSGALG00010025346	ENSGALG00010013463/PXYLP1	2
BP	GO:0030500	regulation of bone mineralization	2/268	51/12394	0.302454626869346	0.699287240656742	ENSGALG00010018672/ENSGALG00010020677	PKDCC/CYR61	2
BP	GO:0000086	G2/M transition of mitotic cell cycle	3/268	89/12394	0.302559852763518	0.699287240656742	ENSGALG00010011198/ENSGALG00010019816/ENSGALG00010024729	PINX1/GPR132/FOXM1	3
BP	GO:0072331	signal transduction by p53 class mediator	3/268	89/12394	0.302559852763518	0.699287240656742	ENSGALG00010003879/ENSGALG00010013244/ENSGALG00010021913	CASP6/TRIM24/ENSGALG00010021913	3
BP	GO:0097479	synaptic vesicle localization	3/268	89/12394	0.302559852763518	0.699287240656742	ENSGALG00010019738/ENSGALG00010029778/ENSGALG00010028753	ADRA2A/DOC2B/SV2A	3
BP	GO:0009410	response to xenobiotic stimulus	5/268	169/12394	0.302750965736178	0.699287240656742	ENSGALG00010018534/ENSGALG00010024153/ENSGALG00010014946/ENSGALG00010010116/ENSGALG00010025658	NCEH1/KCNQ1/PCK1/DRD5/PDE1B	5
BP	GO:0071417	cellular response to organonitrogen compound	8/268	294/12394	0.304293965354248	0.699287240656742	ENSGALG00010003879/ENSGALG00010009118/ENSGALG00010024153/ENSGALG00010010754/ENSGALG00010014946/ENSGALG00010002741/ENSGALG00010010116/ENSGALG00010019047	CASP6/ACTN2/KCNQ1/DNAI1/PCK1/PDK4/DRD5/GHRL	8
BP	GO:1903532	positive regulation of secretion by cell	4/268	129/12394	0.304908679219204	0.699287240656742	ENSGALG00010025392/ENSGALG00010016253/ENSGALG00010029778/ENSGALG00010019047	SLC6A2/EDN3/DOC2B/GHRL	4
BP	GO:0062012	regulation of small molecule metabolic process	6/268	211/12394	0.306261338060855	0.699287240656742	ENSGALG00010007977/ENSGALG00010013399/ENSGALG00010011021/ENSGALG00010002741/ENSGALG00010025480/ENSGALG00010008444	APOB/FGF1/PPP1R3G/PDK4/FGF19/SLC7A11	6
BP	GO:0098542	defense response to other organism	6/268	211/12394	0.306261338060855	0.699287240656742	ENSGALG00010007860/ENSGALG00010025943/ENSGALG00010015798/ENSGALG00010005131/ENSGALG00010025935/ENSGALG00010009374	DEFB4A/CATH1/IL22RA1/IL8L2/CATH3/IL12B	6
BP	GO:0003206	cardiac chamber morphogenesis	3/268	90/12394	0.308490976991142	0.699287240656742	ENSGALG00010004892/ENSGALG00010020677/ENSGALG00010026507	HEY2/CYR61/APLNR	3
BP	GO:0006941	striated muscle contraction	3/268	90/12394	0.308490976991142	0.699287240656742	ENSGALG00010024153/ENSGALG00010023643/ENSGALG00010019097	KCNQ1/SCN4B/STC1	3
BP	GO:0008361	regulation of cell size	3/268	90/12394	0.308490976991142	0.699287240656742	ENSGALG00010021184/ENSGALG00010005333/ENSGALG00010022174	DRAXIN/PLXNA4/KCNMA1	3
BP	GO:0031333	negative regulation of protein complex assembly	3/268	90/12394	0.308490976991142	0.699287240656742	ENSGALG00010014350/ENSGALG00010001442/ENSGALG00010004892	PTGER4/LDLRAD4/HEY2	3
BP	GO:0051668	localization within membrane	3/268	90/12394	0.308490976991142	0.699287240656742	ENSGALG00010009720/ENSGALG00010021367/ENSGALG00010008444	RELN/GRIP2/SLC7A11	3
BP	GO:0033673	negative regulation of kinase activity	4/268	130/12394	0.309794836692952	0.699287240656742	ENSGALG00010020828/ENSGALG00010021913/ENSGALG00010012971/ENSGALG00010021562	CAMK2N1/ENSGALG00010021913/ENSGALG00010012971/LRP6	4
BP	GO:0001938	positive regulation of endothelial cell proliferation	2/268	52/12394	0.310465722906507	0.699287240656742	ENSGALG00010001454/ENSGALG00010026507	VEGFD/APLNR	2
BP	GO:0006766	vitamin metabolic process	2/268	52/12394	0.310465722906507	0.699287240656742	ENSGALG00010020392/ENSGALG00010011927	SLC23A2/ENSGALG00010011927	2
BP	GO:0006942	regulation of striated muscle contraction	2/268	52/12394	0.310465722906507	0.699287240656742	ENSGALG00010024153/ENSGALG00010019097	KCNQ1/STC1	2
BP	GO:0050000	chromosome localization	2/268	52/12394	0.310465722906507	0.699287240656742	ENSGALG00010011198/ENSGALG00010013662	PINX1/RAD21L1	2
BP	GO:0051303	establishment of chromosome localization	2/268	52/12394	0.310465722906507	0.699287240656742	ENSGALG00010011198/ENSGALG00010013662	PINX1/RAD21L1	2
BP	GO:0097305	response to alcohol	2/268	52/12394	0.310465722906507	0.699287240656742	ENSGALG00010014350/ENSGALG00010021562	PTGER4/LRP6	2
BP	GO:0001893	maternal placenta development	1/268	17/12394	0.310557889093428	0.699287240656742	ENSGALG00010019047	GHRL	1
BP	GO:0002070	epithelial cell maturation	1/268	17/12394	0.310557889093428	0.699287240656742	ENSGALG00010021958	BHLHA15	1
BP	GO:0003176	aortic valve development	1/268	17/12394	0.310557889093428	0.699287240656742	ENSGALG00010004892	HEY2	1
BP	GO:0003272	endocardial cushion formation	1/268	17/12394	0.310557889093428	0.699287240656742	ENSGALG00010026507	APLNR	1
BP	GO:0009219	pyrimidine deoxyribonucleotide metabolic process	1/268	17/12394	0.310557889093428	0.699287240656742	ENSGALG00010010778	UPP2	1
BP	GO:0010586	miRNA metabolic process	1/268	17/12394	0.310557889093428	0.699287240656742	ENSGALG00010016718	LIN28A	1
BP	GO:0010765	positive regulation of sodium ion transport	1/268	17/12394	0.310557889093428	0.699287240656742	ENSGALG00010023643	SCN4B	1
BP	GO:0010863	positive regulation of phospholipase C activity	1/268	17/12394	0.310557889093428	0.699287240656742	ENSGALG00010005282	FLT1	1
BP	GO:0010939	regulation of necrotic cell death	1/268	17/12394	0.310557889093428	0.699287240656742	ENSGALG00010003879	CASP6	1
BP	GO:0018200	peptidyl-glutamic acid modification	1/268	17/12394	0.310557889093428	0.699287240656742	ENSGALG00010021080	TTLL7	1
BP	GO:0021511	spinal cord patterning	1/268	17/12394	0.310557889093428	0.699287240656742	ENSGALG00010009720	RELN	1
BP	GO:0032098	regulation of appetite	1/268	17/12394	0.310557889093428	0.699287240656742	ENSGALG00010019047	GHRL	1
BP	GO:0032620	interleukin-17 production	1/268	17/12394	0.310557889093428	0.699287240656742	ENSGALG00010009374	IL12B	1
BP	GO:0032660	regulation of interleukin-17 production	1/268	17/12394	0.310557889093428	0.699287240656742	ENSGALG00010009374	IL12B	1
BP	GO:0032814	regulation of natural killer cell activation	1/268	17/12394	0.310557889093428	0.699287240656742	ENSGALG00010009374	IL12B	1
BP	GO:0033865	nucleoside bisphosphate metabolic process	1/268	17/12394	0.310557889093428	0.699287240656742	ENSGALG00010019141	ACOT7	1
BP	GO:0033875	ribonucleoside bisphosphate metabolic process	1/268	17/12394	0.310557889093428	0.699287240656742	ENSGALG00010019141	ACOT7	1
BP	GO:0034032	purine nucleoside bisphosphate metabolic process	1/268	17/12394	0.310557889093428	0.699287240656742	ENSGALG00010019141	ACOT7	1
BP	GO:0035518	histone H2A monoubiquitination	1/268	17/12394	0.310557889093428	0.699287240656742	ENSGALG00010012551	PCGF3	1
BP	GO:0035587	purinergic receptor signaling pathway	1/268	17/12394	0.310557889093428	0.699287240656742	ENSGALG00010024286	ADA	1
BP	GO:0036230	granulocyte activation	1/268	17/12394	0.310557889093428	0.699287240656742	ENSGALG00010005131	IL8L2	1
BP	GO:0042743	hydrogen peroxide metabolic process	1/268	17/12394	0.310557889093428	0.699287240656742	ENSGALG00010022419	ENSGALG00010022419	1
BP	GO:0044058	regulation of digestive system process	1/268	17/12394	0.310557889093428	0.699287240656742	ENSGALG00010024153	KCNQ1	1
BP	GO:0045672	positive regulation of osteoclast differentiation	1/268	17/12394	0.310557889093428	0.699287240656742	ENSGALG00010009374	IL12B	1
BP	GO:0045736	negative regulation of cyclin-dependent protein serine/threonine kinase activity	1/268	17/12394	0.310557889093428	0.699287240656742	ENSGALG00010021913	ENSGALG00010021913	1
BP	GO:0046320	regulation of fatty acid oxidation	1/268	17/12394	0.310557889093428	0.699287240656742	ENSGALG00010002741	PDK4	1
BP	GO:0048485	sympathetic nervous system development	1/268	17/12394	0.310557889093428	0.699287240656742	ENSGALG00010005333	PLXNA4	1
BP	GO:0050691	regulation of defense response to virus by host	1/268	17/12394	0.310557889093428	0.699287240656742	ENSGALG00010009374	IL12B	1
BP	GO:0050974	detection of mechanical stimulus involved in sensory perception	1/268	17/12394	0.310557889093428	0.699287240656742	ENSGALG00010024153	KCNQ1	1
BP	GO:0051571	positive regulation of histone H3-K4 methylation	1/268	17/12394	0.310557889093428	0.699287240656742	ENSGALG00010005884	MYB	1
BP	GO:0060045	positive regulation of cardiac muscle cell proliferation	1/268	17/12394	0.310557889093428	0.699287240656742	ENSGALG00010004892	HEY2	1
BP	GO:0060343	trabecula formation	1/268	17/12394	0.310557889093428	0.699287240656742	ENSGALG00010004892	HEY2	1
BP	GO:0060602	branch elongation of an epithelium	1/268	17/12394	0.310557889093428	0.699287240656742	ENSGALG00010013399	FGF1	1
BP	GO:0060713	labyrinthine layer morphogenesis	1/268	17/12394	0.310557889093428	0.699287240656742	ENSGALG00010020677	CYR61	1
BP	GO:0060749	mammary gland alveolus development	1/268	17/12394	0.310557889093428	0.699287240656742	ENSGALG00010014796	PRLR	1
BP	GO:0061377	mammary gland lobule development	1/268	17/12394	0.310557889093428	0.699287240656742	ENSGALG00010014796	PRLR	1
BP	GO:0072337	modified amino acid transport	1/268	17/12394	0.310557889093428	0.699287240656742	ENSGALG00010008444	SLC7A11	1
BP	GO:0080111	DNA demethylation	1/268	17/12394	0.310557889093428	0.699287240656742	ENSGALG00010005756	TET2	1
BP	GO:0098743	cell aggregation	1/268	17/12394	0.310557889093428	0.699287240656742	ENSGALG00010004251	CCN2	1
BP	GO:1902547	regulation of cellular response to vascular endothelial growth factor stimulus	1/268	17/12394	0.310557889093428	0.699287240656742	ENSGALG00010009374	IL12B	1
BP	GO:0030099	myeloid cell differentiation	7/268	254/12394	0.310998579649507	0.699287240656742	ENSGALG00010024153/ENSGALG00010014690/ENSGALG00010014218/ENSGALG00010017409/ENSGALG00010005884/ENSGALG00010005756/ENSGALG00010009374	KCNQ1/CSF3R/IL31RA/GPC3/MYB/TET2/IL12B	7
BP	GO:0022412	cellular process involved in reproduction in multicellular organism	6/268	213/12394	0.313846743941718	0.699287240656742	ENSGALG00010017635/ENSGALG00010012801/ENSGALG00010018717/ENSGALG00010021668/ENSGALG00010016406/ENSGALG00010016718	NPPC/DMC1/ENSGALG00010018717/PYGO1/PDILT/LIN28A	6
BP	GO:0055002	striated muscle cell development	3/268	91/12394	0.314426253408893	0.699287240656742	ENSGALG00010009118/ENSGALG00010020392/ENSGALG00010004892	ACTN2/SLC23A2/HEY2	3
BP	GO:0051271	negative regulation of cellular component movement	5/268	172/12394	0.315471705691735	0.699287240656742	ENSGALG00010014350/ENSGALG00010001442/ENSGALG00010016374/ENSGALG00010019097/ENSGALG00010024286	PTGER4/LDLRAD4/FRMD5/STC1/ADA	5
BP	GO:0002790	peptide secretion	6/268	214/12394	0.317651118914399	0.699287240656742	ENSGALG00010025392/ENSGALG00010016253/ENSGALG00010019738/ENSGALG00010029778/ENSGALG00010009374/ENSGALG00010019047	SLC6A2/EDN3/ADRA2A/DOC2B/IL12B/GHRL	6
BP	GO:0021885	forebrain cell migration	2/268	53/12394	0.318457855269341	0.699287240656742	ENSGALG00010015939/ENSGALG00010009720	SUN2/RELN	2
BP	GO:0031058	positive regulation of histone modification	2/268	53/12394	0.318457855269341	0.699287240656742	ENSGALG00010005884/ENSGALG00010026507	MYB/APLNR	2
BP	GO:0060675	ureteric bud morphogenesis	2/268	53/12394	0.318457855269341	0.699287240656742	ENSGALG00010013399/ENSGALG00010017409	FGF1/GPC3	2
BP	GO:0072527	pyrimidine-containing compound metabolic process	2/268	53/12394	0.318457855269341	0.699287240656742	ENSGALG00010010778/ENSGALG00010005756	UPP2/TET2	2
BP	GO:0072676	lymphocyte migration	2/268	53/12394	0.318457855269341	0.699287240656742	ENSGALG00010005131/ENSGALG00010022134	IL8L2/CH25H	2
BP	GO:0007179	transforming growth factor beta receptor signaling pathway	4/268	132/12394	0.319589536347043	0.699287240656742	ENSGALG00010010871/ENSGALG00010001442/ENSGALG00010027201/ENSGALG00010021301	GCNT2/LDLRAD4/BGN/SMURF1	4
BP	GO:0050867	positive regulation of cell activation	5/268	173/12394	0.319727846269303	0.699287240656742	ENSGALG00010014946/ENSGALG00010024286/ENSGALG00010005884/ENSGALG00010009374/ENSGALG00010001869	PCK1/ADA/MYB/IL12B/CRLF2	5
BP	GO:0019318	hexose metabolic process	4/268	133/12394	0.324496327944344	0.699287240656742	ENSGALG00010024153/ENSGALG00010014946/ENSGALG00010011021/ENSGALG00010002741	KCNQ1/PCK1/PPP1R3G/PDK4	4
BP	GO:0050708	regulation of protein secretion	4/268	133/12394	0.324496327944344	0.699287240656742	ENSGALG00010019738/ENSGALG00010029778/ENSGALG00010009374/ENSGALG00010019047	ADRA2A/DOC2B/IL12B/GHRL	4
BP	GO:0061024	membrane organization	11/268	429/12394	0.324634243246106	0.699287240656742	ENSGALG00010020155/ENSGALG00010026124/ENSGALG00010020327/ENSGALG00010011556/ENSGALG00010009720/ENSGALG00010013032/ENSGALG00010021301/ENSGALG00010021367/ENSGALG00010004949/ENSGALG00010008444/ENSGALG00010022134	MFGE8/PACSIN1/MTTPL/LAPTM4B/RELN/BAIAP2L2/SMURF1/GRIP2/RAB39A/SLC7A11/CH25H	11
BP	GO:0002183	cytoplasmic translational initiation	1/268	18/12394	0.325486424742047	0.699287240656742	ENSGALG00010013953	DHX29	1
BP	GO:0002313	mature B cell differentiation involved in immune response	1/268	18/12394	0.325486424742047	0.699287240656742	ENSGALG00010024286	ADA	1
BP	GO:0006195	purine nucleotide catabolic process	1/268	18/12394	0.325486424742047	0.699287240656742	ENSGALG00010024286	ADA	1
BP	GO:0006582	melanin metabolic process	1/268	18/12394	0.325486424742047	0.699287240656742	ENSGALG00010008444	SLC7A11	1
BP	GO:0007214	gamma-aminobutyric acid signaling pathway	1/268	18/12394	0.325486424742047	0.699287240656742	ENSGALG00010002907	GABRG3	1
BP	GO:0010894	negative regulation of steroid biosynthetic process	1/268	18/12394	0.325486424742047	0.699287240656742	ENSGALG00010025480	FGF19	1
BP	GO:0010923	negative regulation of phosphatase activity	1/268	18/12394	0.325486424742047	0.699287240656742	ENSGALG00010019461	MGAT5	1
BP	GO:0018149	peptide cross-linking	1/268	18/12394	0.325486424742047	0.699287240656742	ENSGALG00010016030	TGM4	1
BP	GO:0030517	negative regulation of axon extension	1/268	18/12394	0.325486424742047	0.699287240656742	ENSGALG00010021184	DRAXIN	1
BP	GO:0032366	intracellular sterol transport	1/268	18/12394	0.325486424742047	0.699287240656742	ENSGALG00010004307	NPC2	1
BP	GO:0032367	intracellular cholesterol transport	1/268	18/12394	0.325486424742047	0.699287240656742	ENSGALG00010004307	NPC2	1
BP	GO:0032528	microvillus organization	1/268	18/12394	0.325486424742047	0.699287240656742	ENSGALG00010019076	ESPN	1
BP	GO:0032594	protein transport within lipid bilayer	1/268	18/12394	0.325486424742047	0.699287240656742	ENSGALG00010021367	GRIP2	1
BP	GO:0032735	positive regulation of interleukin-12 production	1/268	18/12394	0.325486424742047	0.699287240656742	ENSGALG00010009374	IL12B	1
BP	GO:0033028	myeloid cell apoptotic process	1/268	18/12394	0.325486424742047	0.699287240656742	ENSGALG00010008444	SLC7A11	1
BP	GO:0034389	lipid particle organization	1/268	18/12394	0.325486424742047	0.699287240656742	ENSGALG00010021972	PISD	1
BP	GO:0042403	thyroid hormone metabolic process	1/268	18/12394	0.325486424742047	0.699287240656742	ENSGALG00010004333	DIO2	1
BP	GO:0042481	regulation of odontogenesis	1/268	18/12394	0.325486424742047	0.699287240656742	ENSGALG00010027201	BGN	1
BP	GO:0043171	peptide catabolic process	1/268	18/12394	0.325486424742047	0.699287240656742	ENSGALG00010011497	CPQ	1
BP	GO:0043552	positive regulation of phosphatidylinositol 3-kinase activity	1/268	18/12394	0.325486424742047	0.699287240656742	ENSGALG00010005282	FLT1	1
BP	GO:0044319	wound healing, spreading of cells	1/268	18/12394	0.325486424742047	0.699287240656742	ENSGALG00010020677	CYR61	1
BP	GO:0045939	negative regulation of steroid metabolic process	1/268	18/12394	0.325486424742047	0.699287240656742	ENSGALG00010025480	FGF19	1
BP	GO:0046033	AMP metabolic process	1/268	18/12394	0.325486424742047	0.699287240656742	ENSGALG00010024286	ADA	1
BP	GO:0046460	neutral lipid biosynthetic process	1/268	18/12394	0.325486424742047	0.699287240656742	ENSGALG00010014946	PCK1	1
BP	GO:0046463	acylglycerol biosynthetic process	1/268	18/12394	0.325486424742047	0.699287240656742	ENSGALG00010014946	PCK1	1
BP	GO:0048147	negative regulation of fibroblast proliferation	1/268	18/12394	0.325486424742047	0.699287240656742	ENSGALG00010005131	IL8L2	1
BP	GO:0050798	activated T cell proliferation	1/268	18/12394	0.325486424742047	0.699287240656742	ENSGALG00010009374	IL12B	1
BP	GO:0051560	mitochondrial calcium ion homeostasis	1/268	18/12394	0.325486424742047	0.699287240656742	ENSGALG00010003896	MCUB	1
BP	GO:0055023	positive regulation of cardiac muscle tissue growth	1/268	18/12394	0.325486424742047	0.699287240656742	ENSGALG00010004892	HEY2	1
BP	GO:0060999	positive regulation of dendritic spine development	1/268	18/12394	0.325486424742047	0.699287240656742	ENSGALG00010009720	RELN	1
BP	GO:0070873	regulation of glycogen metabolic process	1/268	18/12394	0.325486424742047	0.699287240656742	ENSGALG00010011021	PPP1R3G	1
BP	GO:0071312	cellular response to alkaloid	1/268	18/12394	0.325486424742047	0.699287240656742	ENSGALG00010003879	CASP6	1
BP	GO:0071467	cellular response to pH	1/268	18/12394	0.325486424742047	0.699287240656742	ENSGALG00010014946	PCK1	1
BP	GO:0072347	response to anesthetic	1/268	18/12394	0.325486424742047	0.699287240656742	ENSGALG00010010116	DRD5	1
BP	GO:0090504	epiboly	1/268	18/12394	0.325486424742047	0.699287240656742	ENSGALG00010020677	CYR61	1
BP	GO:0090505	epiboly involved in wound healing	1/268	18/12394	0.325486424742047	0.699287240656742	ENSGALG00010020677	CYR61	1
BP	GO:0098810	neurotransmitter reuptake	1/268	18/12394	0.325486424742047	0.699287240656742	ENSGALG00010025392	SLC6A2	1
BP	GO:1900271	regulation of long-term synaptic potentiation	1/268	18/12394	0.325486424742047	0.699287240656742	ENSGALG00010009720	RELN	1
BP	GO:1900274	regulation of phospholipase C activity	1/268	18/12394	0.325486424742047	0.699287240656742	ENSGALG00010005282	FLT1	1
BP	GO:1901070	guanosine-containing compound biosynthetic process	1/268	18/12394	0.325486424742047	0.699287240656742	ENSGALG00010024286	ADA	1
BP	GO:1903539	protein localization to postsynaptic membrane	1/268	18/12394	0.325486424742047	0.699287240656742	ENSGALG00010021367	GRIP2	1
BP	GO:1903798	regulation of production of miRNAs involved in gene silencing by miRNA	1/268	18/12394	0.325486424742047	0.699287240656742	ENSGALG00010016718	LIN28A	1
BP	GO:1904030	negative regulation of cyclin-dependent protein kinase activity	1/268	18/12394	0.325486424742047	0.699287240656742	ENSGALG00010021913	ENSGALG00010021913	1
BP	GO:1905276	regulation of epithelial tube formation	1/268	18/12394	0.325486424742047	0.699287240656742	ENSGALG00010015677	GRHL3	1
BP	GO:0090101	negative regulation of transmembrane receptor protein serine/threonine kinase signaling pathway	3/268	93/12394	0.326303330520998	0.700216295911592	ENSGALG00010001442/ENSGALG00010027201/ENSGALG00010021301	LDLRAD4/BGN/SMURF1	3
BP	GO:0072171	mesonephric tubule morphogenesis	2/268	54/12394	0.326428105948604	0.700216295911592	ENSGALG00010013399/ENSGALG00010017409	FGF1/GPC3	2
BP	GO:0070588	calcium ion transmembrane transport	5/268	175/12394	0.328260477185531	0.703598060997826	ENSGALG00010003896/ENSGALG00010009666/ENSGALG00010021958/ENSGALG00010026507/ENSGALG00010015802	MCUB/RRAD/BHLHA15/APLNR/TRPC7	5
BP	GO:0019933	cAMP-mediated signaling	3/268	94/12394	0.332242241601781	0.710471356457929	ENSGALG00010014350/ENSGALG00010010116/ENSGALG00010026507	PTGER4/DRD5/APLNR	3
BP	GO:0048469	cell maturation	3/268	94/12394	0.332242241601781	0.710471356457929	ENSGALG00010017635/ENSGALG00010012801/ENSGALG00010021958	NPPC/DMC1/BHLHA15	3
BP	GO:0051896	regulation of protein kinase B signaling	3/268	94/12394	0.332242241601781	0.710471356457929	ENSGALG00010010871/ENSGALG00010007357/ENSGALG00010016718	GCNT2/NOX4/LIN28A	3
BP	GO:0090092	regulation of transmembrane receptor protein serine/threonine kinase signaling pathway	5/268	176/12394	0.33253581757455	0.710546618749039	ENSGALG00010001442/ENSGALG00010027201/ENSGALG00010021301/ENSGALG00010017409/ENSGALG00010020677	LDLRAD4/BGN/SMURF1/GPC3/CYR61	5
BP	GO:0014032	neural crest cell development	2/268	55/12394	0.334373691040615	0.710680435306443	ENSGALG00010016253/ENSGALG00010025480	EDN3/FGF19	2
BP	GO:0016575	histone deacetylation	2/268	55/12394	0.334373691040615	0.710680435306443	ENSGALG00010026977/ENSGALG00010026507	ELK4/APLNR	2
BP	GO:0016999	antibiotic metabolic process	2/268	55/12394	0.334373691040615	0.710680435306443	ENSGALG00010014946/ENSGALG00010022419	PCK1/ENSGALG00010022419	2
BP	GO:0030004	cellular monovalent inorganic cation homeostasis	2/268	55/12394	0.334373691040615	0.710680435306443	ENSGALG00010022174/ENSGALG00010004949	KCNMA1/RAB39A	2
BP	GO:0035050	embryonic heart tube development	2/268	55/12394	0.334373691040615	0.710680435306443	ENSGALG00010005333/ENSGALG00010026507	PLXNA4/APLNR	2
BP	GO:0071466	cellular response to xenobiotic stimulus	3/268	95/12394	0.338179525727424	0.710680435306443	ENSGALG00010018534/ENSGALG00010024153/ENSGALG00010014946	NCEH1/KCNQ1/PCK1	3
BP	GO:0002437	inflammatory response to antigenic stimulus	1/268	19/12394	0.340092891950283	0.710680435306443	ENSGALG00010009374	IL12B	1
BP	GO:0003351	epithelial cilium movement	1/268	19/12394	0.340092891950283	0.710680435306443	ENSGALG00010010754	DNAI1	1
BP	GO:0006026	aminoglycan catabolic process	1/268	19/12394	0.340092891950283	0.710680435306443	ENSGALG00010027882	CHIA	1
BP	GO:0006536	glutamate metabolic process	1/268	19/12394	0.340092891950283	0.710680435306443	ENSGALG00010008444	SLC7A11	1
BP	GO:0007176	regulation of epidermal growth factor-activated receptor activity	1/268	19/12394	0.340092891950283	0.710680435306443	ENSGALG00010019738	ADRA2A	1
BP	GO:0007340	acrosome reaction	1/268	19/12394	0.340092891950283	0.710680435306443	ENSGALG00010024615	SYT8	1
BP	GO:0009129	pyrimidine nucleoside monophosphate metabolic process	1/268	19/12394	0.340092891950283	0.710680435306443	ENSGALG00010010778	UPP2	1
BP	GO:0010874	regulation of cholesterol efflux	1/268	19/12394	0.340092891950283	0.710680435306443	ENSGALG00010021935	CETP	1
BP	GO:0015813	L-glutamate transmembrane transport	1/268	19/12394	0.340092891950283	0.710680435306443	ENSGALG00010008444	SLC7A11	1
BP	GO:0030318	melanocyte differentiation	1/268	19/12394	0.340092891950283	0.710680435306443	ENSGALG00010016253	EDN3	1
BP	GO:0032613	interleukin-10 production	1/268	19/12394	0.340092891950283	0.710680435306443	ENSGALG00010009374	IL12B	1
BP	GO:0032653	regulation of interleukin-10 production	1/268	19/12394	0.340092891950283	0.710680435306443	ENSGALG00010009374	IL12B	1
BP	GO:0033081	regulation of T cell differentiation in thymus	1/268	19/12394	0.340092891950283	0.710680435306443	ENSGALG00010024286	ADA	1
BP	GO:0033622	integrin activation	1/268	19/12394	0.340092891950283	0.710680435306443	ENSGALG00010014350	PTGER4	1
BP	GO:0033688	regulation of osteoblast proliferation	1/268	19/12394	0.340092891950283	0.710680435306443	ENSGALG00010020677	CYR61	1
BP	GO:0035510	DNA dealkylation	1/268	19/12394	0.340092891950283	0.710680435306443	ENSGALG00010005756	TET2	1
BP	GO:0048246	macrophage chemotaxis	1/268	19/12394	0.340092891950283	0.710680435306443	ENSGALG00010005131	IL8L2	1
BP	GO:0051085	chaperone cofactor-dependent protein refolding	1/268	19/12394	0.340092891950283	0.710680435306443	ENSGALG00010011246	DNAJB5	1
BP	GO:0070920	regulation of production of small RNA involved in gene silencing by RNA	1/268	19/12394	0.340092891950283	0.710680435306443	ENSGALG00010016718	LIN28A	1
BP	GO:0090279	regulation of calcium ion import	1/268	19/12394	0.340092891950283	0.710680435306443	ENSGALG00010019097	STC1	1
BP	GO:1901385	regulation of voltage-gated calcium channel activity	1/268	19/12394	0.340092891950283	0.710680435306443	ENSGALG00010009666	RRAD	1
BP	GO:1902667	regulation of axon guidance	1/268	19/12394	0.340092891950283	0.710680435306443	ENSGALG00010005333	PLXNA4	1
BP	GO:1903170	negative regulation of calcium ion transmembrane transport	1/268	19/12394	0.340092891950283	0.710680435306443	ENSGALG00010009666	RRAD	1
BP	GO:0042692	muscle cell differentiation	6/268	220/12394	0.340614445924569	0.71122986051068	ENSGALG00010009118/ENSGALG00010020392/ENSGALG00010021958/ENSGALG00010007357/ENSGALG00010004892/ENSGALG00010026507	ACTN2/SLC23A2/BHLHA15/NOX4/HEY2/APLNR	6
BP	GO:0017158	regulation of calcium ion-dependent exocytosis	2/268	56/12394	0.342291956349455	0.712568417835731	ENSGALG00010019738/ENSGALG00010029778	ADRA2A/DOC2B	2
BP	GO:0019395	fatty acid oxidation	2/268	56/12394	0.342291956349455	0.712568417835731	ENSGALG00010026485/ENSGALG00010002741	ACAA1/PDK4	2
BP	GO:0045669	positive regulation of osteoblast differentiation	2/268	56/12394	0.342291956349455	0.712568417835731	ENSGALG00010014928/ENSGALG00010020677	SUCO/CYR61	2
BP	GO:0048477	oogenesis	2/268	56/12394	0.342291956349455	0.712568417835731	ENSGALG00010017635/ENSGALG00010012801	NPPC/DMC1	2
BP	GO:0030534	adult behavior	3/268	96/12394	0.344113814756045	0.714707682190995	ENSGALG00010001212/ENSGALG00010023162/ENSGALG00010008444	PAX5/CHRNA4/SLC7A11	3
BP	GO:0030098	lymphocyte differentiation	6/268	221/12394	0.344460653973967	0.714707682190995	ENSGALG00010014350/ENSGALG00010014946/ENSGALG00010024286/ENSGALG00010005884/ENSGALG00010024466/ENSGALG00010009374	PTGER4/PCK1/ADA/MYB/ADGRG3/IL12B	6
BP	GO:0010721	negative regulation of cell development	5/268	179/12394	0.345391127863018	0.714707682190995	ENSGALG00010021184/ENSGALG00010017635/ENSGALG00010020120/ENSGALG00010010535/ENSGALG00010016718	DRAXIN/NPPC/DAAM2/LMX1A/LIN28A	5
BP	GO:0006816	calcium ion transport	6/268	222/12394	0.348311196264312	0.714707682190995	ENSGALG00010003896/ENSGALG00010009666/ENSGALG00010021958/ENSGALG00010019097/ENSGALG00010026507/ENSGALG00010015802	MCUB/RRAD/BHLHA15/STC1/APLNR/TRPC7	6
BP	GO:0048871	multicellular organismal homeostasis	6/268	222/12394	0.348311196264312	0.714707682190995	ENSGALG00010015677/ENSGALG00010010871/ENSGALG00010001693/ENSGALG00010007357/ENSGALG00010002741/ENSGALG00010004251	GRHL3/GCNT2/NKIRAS1/NOX4/PDK4/CCN2	6
BP	GO:0007601	visual perception	3/268	97/12394	0.350043771182634	0.714707682190995	ENSGALG00010001616/ENSGALG00010002733/ENSGALG00010005675	OPNVA/RDH8/GJA3	3
BP	GO:0001738	morphogenesis of a polarized epithelium	2/268	57/12394	0.350180373115492	0.714707682190995	ENSGALG00010015677/ENSGALG00010017409	GRHL3/GPC3	2
BP	GO:0003333	amino acid transmembrane transport	2/268	57/12394	0.350180373115492	0.714707682190995	ENSGALG00010023664/ENSGALG00010008444	SLC6A9/SLC7A11	2
BP	GO:0006885	regulation of pH	2/268	57/12394	0.350180373115492	0.714707682190995	ENSGALG00010002741/ENSGALG00010004949	PDK4/RAB39A	2
BP	GO:0045833	negative regulation of lipid metabolic process	2/268	57/12394	0.350180373115492	0.714707682190995	ENSGALG00010019738/ENSGALG00010025480	ADRA2A/FGF19	2
BP	GO:0032535	regulation of cellular component size	6/268	223/12394	0.352165668804038	0.714707682190995	ENSGALG00010021184/ENSGALG00010009118/ENSGALG00010005333/ENSGALG00010020120/ENSGALG00010013032/ENSGALG00010022174	DRAXIN/ACTN2/PLXNA4/DAAM2/BAIAP2L2/KCNMA1	6
BP	GO:1902903	regulation of supramolecular fiber organization	6/268	223/12394	0.352165668804038	0.714707682190995	ENSGALG00010009118/ENSGALG00010014350/ENSGALG00010020120/ENSGALG00010013032/ENSGALG00010004251/ENSGALG00010007900	ACTN2/PTGER4/DAAM2/BAIAP2L2/CCN2/FHOD3	6
BP	GO:0060627	regulation of vesicle-mediated transport	7/268	266/12394	0.35297873090126	0.714707682190995	ENSGALG00010020155/ENSGALG00010026124/ENSGALG00010018672/ENSGALG00010009118/ENSGALG00010019738/ENSGALG00010029778/ENSGALG00010017409	MFGE8/PACSIN1/PKDCC/ACTN2/ADRA2A/DOC2B/GPC3	7
BP	GO:0016197	endosomal transport	4/268	139/12394	0.354015719221696	0.714707682190995	ENSGALG00010011556/ENSGALG00010009118/ENSGALG00010004095/ENSGALG00010021367	LAPTM4B/ACTN2/ANKRD50/GRIP2	4
BP	GO:0001759	organ induction	1/268	20/12394	0.354384213562996	0.714707682190995	ENSGALG00010013399	FGF1	1
BP	GO:0006182	cGMP biosynthetic process	1/268	20/12394	0.354384213562996	0.714707682190995	ENSGALG00010017635	NPPC	1
BP	GO:0006623	protein targeting to vacuole	1/268	20/12394	0.354384213562996	0.714707682190995	ENSGALG00010021301	SMURF1	1
BP	GO:0021544	subpallium development	1/268	20/12394	0.354384213562996	0.714707682190995	ENSGALG00010008444	SLC7A11	1
BP	GO:0021602	cranial nerve morphogenesis	1/268	20/12394	0.354384213562996	0.714707682190995	ENSGALG00010005333	PLXNA4	1
BP	GO:0030224	monocyte differentiation	1/268	20/12394	0.354384213562996	0.714707682190995	ENSGALG00010014218	IL31RA	1
BP	GO:0032094	response to food	1/268	20/12394	0.354384213562996	0.714707682190995	ENSGALG00010019047	GHRL	1
BP	GO:0032205	negative regulation of telomere maintenance	1/268	20/12394	0.354384213562996	0.714707682190995	ENSGALG00010011198	PINX1	1
BP	GO:0032373	positive regulation of sterol transport	1/268	20/12394	0.354384213562996	0.714707682190995	ENSGALG00010021935	CETP	1
BP	GO:0032376	positive regulation of cholesterol transport	1/268	20/12394	0.354384213562996	0.714707682190995	ENSGALG00010021935	CETP	1
BP	GO:0032885	regulation of polysaccharide biosynthetic process	1/268	20/12394	0.354384213562996	0.714707682190995	ENSGALG00010011021	PPP1R3G	1
BP	GO:0032964	collagen biosynthetic process	1/268	20/12394	0.354384213562996	0.714707682190995	ENSGALG00010014928	SUCO	1
BP	GO:0045124	regulation of bone resorption	1/268	20/12394	0.354384213562996	0.714707682190995	ENSGALG00010002741	PDK4	1
BP	GO:0048512	circadian behavior	1/268	20/12394	0.354384213562996	0.714707682190995	ENSGALG00010019047	GHRL	1
BP	GO:0050685	positive regulation of mRNA processing	1/268	20/12394	0.354384213562996	0.714707682190995	ENSGALG00010024909	SLC39A5	1
BP	GO:0051084	'de novo' posttranslational protein folding	1/268	20/12394	0.354384213562996	0.714707682190995	ENSGALG00010011246	DNAJB5	1
BP	GO:0051647	nucleus localization	1/268	20/12394	0.354384213562996	0.714707682190995	ENSGALG00010015939	SUN2	1
BP	GO:0060669	embryonic placenta morphogenesis	1/268	20/12394	0.354384213562996	0.714707682190995	ENSGALG00010020677	CYR61	1
BP	GO:1903077	negative regulation of protein localization to plasma membrane	1/268	20/12394	0.354384213562996	0.714707682190995	ENSGALG00010018672	PKDCC	1
BP	GO:1903131	mononuclear cell differentiation	1/268	20/12394	0.354384213562996	0.714707682190995	ENSGALG00010014218	IL31RA	1
BP	GO:1903203	regulation of oxidative stress-induced neuron death	1/268	20/12394	0.354384213562996	0.714707682190995	ENSGALG00010008444	SLC7A11	1
BP	GO:1903671	negative regulation of sprouting angiogenesis	1/268	20/12394	0.354384213562996	0.714707682190995	ENSGALG00010009374	IL12B	1
BP	GO:0007286	spermatid development	3/268	98/12394	0.355968088080891	0.714707682190995	ENSGALG00010012801/ENSGALG00010021668/ENSGALG00010016406	DMC1/PYGO1/PDILT	3
BP	GO:0016571	histone methylation	3/268	98/12394	0.355968088080891	0.714707682190995	ENSGALG00010001212/ENSGALG00010005884/ENSGALG00010005756	PAX5/MYB/TET2	3
BP	GO:0044839	cell cycle G2/M phase transition	3/268	98/12394	0.355968088080891	0.714707682190995	ENSGALG00010011198/ENSGALG00010019816/ENSGALG00010024729	PINX1/GPR132/FOXM1	3
BP	GO:0045619	regulation of lymphocyte differentiation	3/268	98/12394	0.355968088080891	0.714707682190995	ENSGALG00010014946/ENSGALG00010024286/ENSGALG00010005884	PCK1/ADA/MYB	3
BP	GO:0002688	regulation of leukocyte chemotaxis	2/268	58/12394	0.358036533866864	0.714707682190995	ENSGALG00010016253/ENSGALG00010001454	EDN3/VEGFD	2
BP	GO:0002705	positive regulation of leukocyte mediated immunity	2/268	58/12394	0.358036533866864	0.714707682190995	ENSGALG00010013213/ENSGALG00010009374	SH2D1A/IL12B	2
BP	GO:0009062	fatty acid catabolic process	2/268	58/12394	0.358036533866864	0.714707682190995	ENSGALG00010014946/ENSGALG00010026485	PCK1/ACAA1	2
BP	GO:0014066	regulation of phosphatidylinositol 3-kinase signaling	2/268	58/12394	0.358036533866864	0.714707682190995	ENSGALG00010009720/ENSGALG00010005282	RELN/FLT1	2
BP	GO:0014074	response to purine-containing compound	2/268	58/12394	0.358036533866864	0.714707682190995	ENSGALG00010024153/ENSGALG00010024286	KCNQ1/ADA	2
BP	GO:0071887	leukocyte apoptotic process	2/268	58/12394	0.358036533866864	0.714707682190995	ENSGALG00010024286/ENSGALG00010008444	ADA/SLC7A11	2
BP	GO:1901568	fatty acid derivative metabolic process	2/268	58/12394	0.358036533866864	0.714707682190995	ENSGALG00010021623/ENSGALG00010019141	FAR1/ACOT7	2
BP	GO:1904659	glucose transmembrane transport	2/268	58/12394	0.358036533866864	0.714707682190995	ENSGALG00010017409/ENSGALG00010025480	GPC3/FGF19	2
BP	GO:0043408	regulation of MAPK cascade	10/268	398/12394	0.359360815795295	0.714707682190995	ENSGALG00010010871/ENSGALG00010013399/ENSGALG00010016253/ENSGALG00010007357/ENSGALG00010005282/ENSGALG00010019738/ENSGALG00010004251/ENSGALG00010020677/ENSGALG00010025480/ENSGALG00010019047	GCNT2/FGF1/EDN3/NOX4/FLT1/ADRA2A/CCN2/CYR61/FGF19/GHRL	10
BP	GO:0031056	regulation of histone modification	3/268	99/12394	0.361885489020125	0.714707682190995	ENSGALG00010001212/ENSGALG00010005884/ENSGALG00010026507	PAX5/MYB/APLNR	3
BP	GO:0071695	anatomical structure maturation	3/268	99/12394	0.361885489020125	0.714707682190995	ENSGALG00010017635/ENSGALG00010012801/ENSGALG00010021958	NPPC/DMC1/BHLHA15	3
BP	GO:0030198	extracellular matrix organization	5/268	183/12394	0.362579119709351	0.714707682190995	ENSGALG00010009327/ENSGALG00010002373/ENSGALG00010022759/ENSGALG00010020677/ENSGALG00010005860	NID1/POSTN/THSD4/CYR61/ABI3BP	5
BP	GO:0001776	leukocyte homeostasis	2/268	59/12394	0.365858148390616	0.714707682190995	ENSGALG00010024286/ENSGALG00010008444	ADA/SLC7A11	2
BP	GO:0002066	columnar/cuboidal epithelial cell development	2/268	59/12394	0.365858148390616	0.714707682190995	ENSGALG00010024153/ENSGALG00010021958	KCNQ1/BHLHA15	2
BP	GO:0006892	post-Golgi vesicle-mediated transport	2/268	59/12394	0.365858148390616	0.714707682190995	ENSGALG00010018672/ENSGALG00010004576	PKDCC/STEAP2	2
BP	GO:0007586	digestion	2/268	59/12394	0.365858148390616	0.714707682190995	ENSGALG00010024153/ENSGALG00010019047	KCNQ1/GHRL	2
BP	GO:0034440	lipid oxidation	2/268	59/12394	0.365858148390616	0.714707682190995	ENSGALG00010026485/ENSGALG00010002741	ACAA1/PDK4	2
BP	GO:0034754	cellular hormone metabolic process	2/268	59/12394	0.365858148390616	0.714707682190995	ENSGALG00010004315/ENSGALG00010002733	ENSGALG00010004315/RDH8	2
BP	GO:0060113	inner ear receptor cell differentiation	2/268	59/12394	0.365858148390616	0.714707682190995	ENSGALG00010024153/ENSGALG00010004892	KCNQ1/HEY2	2
BP	GO:0032102	negative regulation of response to external stimulus	5/268	184/12394	0.366880978805043	0.714707682190995	ENSGALG00010014350/ENSGALG00010024286/ENSGALG00010009374/ENSGALG00010019047/ENSGALG00010005860	PTGER4/ADA/IL12B/GHRL/ABI3BP	5
BP	GO:0048638	regulation of developmental growth	5/268	184/12394	0.366880978805043	0.714707682190995	ENSGALG00010021184/ENSGALG00010005333/ENSGALG00010017635/ENSGALG00010021301/ENSGALG00010004892	DRAXIN/PLXNA4/NPPC/SMURF1/HEY2	5
BP	GO:0046467	membrane lipid biosynthetic process	3/268	100/12394	0.367794727958592	0.714707682190995	ENSGALG00010013609/ENSGALG00010010728/ENSGALG00010020677	PIGC/ELOVL2/CYR61	3
BP	GO:0048515	spermatid differentiation	3/268	100/12394	0.367794727958592	0.714707682190995	ENSGALG00010012801/ENSGALG00010021668/ENSGALG00010016406	DMC1/PYGO1/PDILT	3
BP	GO:0048589	developmental growth	10/268	401/12394	0.368068541572426	0.714707682190995	ENSGALG00010021184/ENSGALG00010018672/ENSGALG00010013399/ENSGALG00010005333/ENSGALG00010014796/ENSGALG00010017635/ENSGALG00010016253/ENSGALG00010021301/ENSGALG00010004892/ENSGALG00010019097	DRAXIN/PKDCC/FGF1/PLXNA4/PRLR/NPPC/EDN3/SMURF1/HEY2/STC1	10
BP	GO:0000413	protein peptidyl-prolyl isomerization	1/268	21/12394	0.368367164166287	0.714707682190995	ENSGALG00010022583	FKBP11	1
BP	GO:0000578	embryonic axis specification	1/268	21/12394	0.368367164166287	0.714707682190995	ENSGALG00010019081	PCSK6	1
BP	GO:0001782	B cell homeostasis	1/268	21/12394	0.368367164166287	0.714707682190995	ENSGALG00010024286	ADA	1
BP	GO:0001945	lymph vessel development	1/268	21/12394	0.368367164166287	0.714707682190995	ENSGALG00010020640	PTPN14	1
BP	GO:0002335	mature B cell differentiation	1/268	21/12394	0.368367164166287	0.714707682190995	ENSGALG00010024286	ADA	1
BP	GO:0002711	positive regulation of T cell mediated immunity	1/268	21/12394	0.368367164166287	0.714707682190995	ENSGALG00010009374	IL12B	1
BP	GO:0006471	protein ADP-ribosylation	1/268	21/12394	0.368367164166287	0.714707682190995	novel.42	-	1
BP	GO:0008045	motor neuron axon guidance	1/268	21/12394	0.368367164166287	0.714707682190995	ENSGALG00010005333	PLXNA4	1
BP	GO:0009268	response to pH	1/268	21/12394	0.368367164166287	0.714707682190995	ENSGALG00010014946	PCK1	1
BP	GO:0010907	positive regulation of glucose metabolic process	1/268	21/12394	0.368367164166287	0.714707682190995	ENSGALG00010011021	PPP1R3G	1
BP	GO:0015872	dopamine transport	1/268	21/12394	0.368367164166287	0.714707682190995	ENSGALG00010025392	SLC6A2	1
BP	GO:0032365	intracellular lipid transport	1/268	21/12394	0.368367164166287	0.714707682190995	ENSGALG00010004307	NPC2	1
BP	GO:0032509	endosome transport via multivesicular body sorting pathway	1/268	21/12394	0.368367164166287	0.714707682190995	ENSGALG00010011556	LAPTM4B	1
BP	GO:0032715	negative regulation of interleukin-6 production	1/268	21/12394	0.368367164166287	0.714707682190995	ENSGALG00010019047	GHRL	1
BP	GO:0034661	ncRNA catabolic process	1/268	21/12394	0.368367164166287	0.714707682190995	ENSGALG00010016718	LIN28A	1
BP	GO:0035767	endothelial cell chemotaxis	1/268	21/12394	0.368367164166287	0.714707682190995	ENSGALG00010013399	FGF1	1
BP	GO:0035909	aorta morphogenesis	1/268	21/12394	0.368367164166287	0.714707682190995	ENSGALG00010004892	HEY2	1
BP	GO:0042451	purine nucleoside biosynthetic process	1/268	21/12394	0.368367164166287	0.714707682190995	ENSGALG00010024286	ADA	1
BP	GO:0043094	cellular metabolic compound salvage	1/268	21/12394	0.368367164166287	0.714707682190995	ENSGALG00010024286	ADA	1
BP	GO:0043243	positive regulation of protein complex disassembly	1/268	21/12394	0.368367164166287	0.714707682190995	ENSGALG00010009118	ACTN2	1
BP	GO:0044550	secondary metabolite biosynthetic process	1/268	21/12394	0.368367164166287	0.714707682190995	ENSGALG00010008444	SLC7A11	1
BP	GO:0046129	purine ribonucleoside biosynthetic process	1/268	21/12394	0.368367164166287	0.714707682190995	ENSGALG00010024286	ADA	1
BP	GO:0050909	sensory perception of taste	1/268	21/12394	0.368367164166287	0.714707682190995	ENSGALG00010024211	TRPM5	1
BP	GO:0060219	camera-type eye photoreceptor cell differentiation	1/268	21/12394	0.368367164166287	0.714707682190995	ENSGALG00010001557	THRB	1
BP	GO:0060421	positive regulation of heart growth	1/268	21/12394	0.368367164166287	0.714707682190995	ENSGALG00010004892	HEY2	1
BP	GO:0061384	heart trabecula morphogenesis	1/268	21/12394	0.368367164166287	0.714707682190995	ENSGALG00010004892	HEY2	1
BP	GO:0070229	negative regulation of lymphocyte apoptotic process	1/268	21/12394	0.368367164166287	0.714707682190995	ENSGALG00010024286	ADA	1
BP	GO:0070232	regulation of T cell apoptotic process	1/268	21/12394	0.368367164166287	0.714707682190995	ENSGALG00010024286	ADA	1
BP	GO:0090218	positive regulation of lipid kinase activity	1/268	21/12394	0.368367164166287	0.714707682190995	ENSGALG00010005282	FLT1	1
BP	GO:2000516	positive regulation of CD4-positive, alpha-beta T cell activation	1/268	21/12394	0.368367164166287	0.714707682190995	ENSGALG00010005884	MYB	1
BP	GO:0006643	membrane lipid metabolic process	4/268	142/12394	0.368789164010554	0.714707682190995	ENSGALG00010013609/ENSGALG00010029236/ENSGALG00010010728/ENSGALG00010020677	PIGC/ENPP7/ELOVL2/CYR61	4
BP	GO:0009108	coenzyme biosynthetic process	4/268	142/12394	0.368789164010554	0.714707682190995	ENSGALG00010019141/ENSGALG00010008542/ENSGALG00010011927/ENSGALG00010002741	ACOT7/ENSGALG00010008542/ENSGALG00010011927/PDK4	4
BP	GO:0043547	positive regulation of GTPase activity	4/268	142/12394	0.368789164010554	0.714707682190995	ENSGALG00010015677/ENSGALG00010014705/ENSGALG00010012788/ENSGALG00010021843	GRHL3/ARAP2/RGS1/ENSGALG00010021843	4
BP	GO:0051047	positive regulation of secretion	4/268	142/12394	0.368789164010554	0.714707682190995	ENSGALG00010025392/ENSGALG00010016253/ENSGALG00010029778/ENSGALG00010019047	SLC6A2/EDN3/DOC2B/GHRL	4
BP	GO:0048608	reproductive structure development	7/268	271/12394	0.370660351627349	0.715690072506722	ENSGALG00010014796/ENSGALG00010012801/ENSGALG00010013662/ENSGALG00010004892/ENSGALG00010020677/ENSGALG00010024286/ENSGALG00010019047	PRLR/DMC1/RAD21L1/HEY2/CYR61/ADA/GHRL	7
BP	GO:1903706	regulation of hemopoiesis	6/268	228/12394	0.371483018613366	0.715690072506722	ENSGALG00010005530/ENSGALG00010014690/ENSGALG00010014946/ENSGALG00010024286/ENSGALG00010005884/ENSGALG00010009374	IL-17D/CSF3R/PCK1/ADA/MYB/IL12B	6
BP	GO:0048144	fibroblast proliferation	2/268	60/12394	0.373643039820305	0.715690072506722	ENSGALG00010005131/ENSGALG00010001454	IL8L2/VEGFD	2
BP	GO:0072078	nephron tubule morphogenesis	2/268	60/12394	0.373643039820305	0.715690072506722	ENSGALG00010013399/ENSGALG00010017409	FGF1/GPC3	2
BP	GO:0050804	modulation of chemical synaptic transmission	6/268	230/12394	0.379223614756837	0.715690072506722	ENSGALG00010012685/ENSGALG00010009720/ENSGALG00010019738/ENSGALG00010010116/ENSGALG00010008444/ENSGALG00010011655	NPTXR/RELN/ADRA2A/DRD5/SLC7A11/SORCS2	6
BP	GO:0099177	regulation of trans-synaptic signaling	6/268	230/12394	0.379223614756837	0.715690072506722	ENSGALG00010012685/ENSGALG00010009720/ENSGALG00010019738/ENSGALG00010010116/ENSGALG00010008444/ENSGALG00010011655	NPTXR/RELN/ADRA2A/DRD5/SLC7A11/SORCS2	6
BP	GO:0050878	regulation of body fluid levels	5/268	187/12394	0.379789725057244	0.715690072506722	ENSGALG00010014742/ENSGALG00010015677/ENSGALG00010014796/ENSGALG00010024286/ENSGALG00010008444	PROZ/GRHL3/PRLR/ADA/SLC7A11	5
BP	GO:0061458	reproductive system development	7/268	274/12394	0.38129831456377	0.715690072506722	ENSGALG00010014796/ENSGALG00010012801/ENSGALG00010013662/ENSGALG00010004892/ENSGALG00010020677/ENSGALG00010024286/ENSGALG00010019047	PRLR/DMC1/RAD21L1/HEY2/CYR61/ADA/GHRL	7
BP	GO:0002181	cytoplasmic translation	2/268	61/12394	0.381389140836938	0.715690072506722	ENSGALG00010013953/ENSGALG00010016718	DHX29/LIN28A	2
BP	GO:0008593	regulation of Notch signaling pathway	2/268	61/12394	0.381389140836938	0.715690072506722	ENSGALG00010002373/ENSGALG00010004892	POSTN/HEY2	2
BP	GO:0008645	hexose transmembrane transport	2/268	61/12394	0.381389140836938	0.715690072506722	ENSGALG00010017409/ENSGALG00010025480	GPC3/FGF19	2
BP	GO:0030317	flagellated sperm motility	2/268	61/12394	0.381389140836938	0.715690072506722	ENSGALG00010007977/ENSGALG00010010754	APOB/DNAI1	2
BP	GO:0042490	mechanoreceptor differentiation	2/268	61/12394	0.381389140836938	0.715690072506722	ENSGALG00010024153/ENSGALG00010004892	KCNQ1/HEY2	2
BP	GO:0045446	endothelial cell differentiation	2/268	61/12394	0.381389140836938	0.715690072506722	ENSGALG00010004892/ENSGALG00010019097	HEY2/STC1	2
BP	GO:0048864	stem cell development	2/268	61/12394	0.381389140836938	0.715690072506722	ENSGALG00010016253/ENSGALG00010025480	EDN3/FGF19	2
BP	GO:0097722	sperm motility	2/268	61/12394	0.381389140836938	0.715690072506722	ENSGALG00010007977/ENSGALG00010010754	APOB/DNAI1	2
BP	GO:0003309	type B pancreatic cell differentiation	1/268	22/12394	0.382048373250861	0.715690072506722	ENSGALG00010021958	BHLHA15	1
BP	GO:0003382	epithelial cell morphogenesis	1/268	22/12394	0.382048373250861	0.715690072506722	ENSGALG00010019097	STC1	1
BP	GO:0006458	'de novo' protein folding	1/268	22/12394	0.382048373250861	0.715690072506722	ENSGALG00010011246	DNAJB5	1
BP	GO:0007602	phototransduction	1/268	22/12394	0.382048373250861	0.715690072506722	ENSGALG00010001616	OPNVA	1
BP	GO:0009261	ribonucleotide catabolic process	1/268	22/12394	0.382048373250861	0.715690072506722	ENSGALG00010024286	ADA	1
BP	GO:0010524	positive regulation of calcium ion transport into cytosol	1/268	22/12394	0.382048373250861	0.715690072506722	ENSGALG00010026507	APLNR	1
BP	GO:0010719	negative regulation of epithelial to mesenchymal transition	1/268	22/12394	0.382048373250861	0.715690072506722	ENSGALG00010001442	LDLRAD4	1
BP	GO:0010883	regulation of lipid storage	1/268	22/12394	0.382048373250861	0.715690072506722	ENSGALG00010007977	APOB	1
BP	GO:0014888	striated muscle adaptation	1/268	22/12394	0.382048373250861	0.715690072506722	ENSGALG00010004892	HEY2	1
BP	GO:0031063	regulation of histone deacetylation	1/268	22/12394	0.382048373250861	0.715690072506722	ENSGALG00010026507	APLNR	1
BP	GO:0032757	positive regulation of interleukin-8 production	1/268	22/12394	0.382048373250861	0.715690072506722	ENSGALG00010005530	IL-17D	1
BP	GO:0032941	secretion by tissue	1/268	22/12394	0.382048373250861	0.715690072506722	ENSGALG00010024286	ADA	1
BP	GO:0033687	osteoblast proliferation	1/268	22/12394	0.382048373250861	0.715690072506722	ENSGALG00010020677	CYR61	1
BP	GO:0036475	neuron death in response to oxidative stress	1/268	22/12394	0.382048373250861	0.715690072506722	ENSGALG00010008444	SLC7A11	1
BP	GO:0043276	anoikis	1/268	22/12394	0.382048373250861	0.715690072506722	ENSGALG00010002741	PDK4	1
BP	GO:0043370	regulation of CD4-positive, alpha-beta T cell differentiation	1/268	22/12394	0.382048373250861	0.715690072506722	ENSGALG00010005884	MYB	1
BP	GO:0045879	negative regulation of smoothened signaling pathway	1/268	22/12394	0.382048373250861	0.715690072506722	ENSGALG00010017409	GPC3	1
BP	GO:0046640	regulation of alpha-beta T cell proliferation	1/268	22/12394	0.382048373250861	0.715690072506722	ENSGALG00010009374	IL12B	1
BP	GO:0048713	regulation of oligodendrocyte differentiation	1/268	22/12394	0.382048373250861	0.715690072506722	ENSGALG00010020120	DAAM2	1
BP	GO:0050919	negative chemotaxis	1/268	22/12394	0.382048373250861	0.715690072506722	ENSGALG00010005333	PLXNA4	1
BP	GO:0051452	intracellular pH reduction	1/268	22/12394	0.382048373250861	0.715690072506722	ENSGALG00010004949	RAB39A	1
BP	GO:0051642	centrosome localization	1/268	22/12394	0.382048373250861	0.715690072506722	ENSGALG00010015939	SUN2	1
BP	GO:0060117	auditory receptor cell development	1/268	22/12394	0.382048373250861	0.715690072506722	ENSGALG00010024153	KCNQ1	1
BP	GO:0060997	dendritic spine morphogenesis	1/268	22/12394	0.382048373250861	0.715690072506722	ENSGALG00010009720	RELN	1
BP	GO:0061842	microtubule organizing center localization	1/268	22/12394	0.382048373250861	0.715690072506722	ENSGALG00010015939	SUN2	1
BP	GO:0070198	protein localization to chromosome, telomeric region	1/268	22/12394	0.382048373250861	0.715690072506722	ENSGALG00010011198	PINX1	1
BP	GO:0070286	axonemal dynein complex assembly	1/268	22/12394	0.382048373250861	0.715690072506722	ENSGALG00010010754	DNAI1	1
BP	GO:0072523	purine-containing compound catabolic process	1/268	22/12394	0.382048373250861	0.715690072506722	ENSGALG00010024286	ADA	1
BP	GO:0086004	regulation of cardiac muscle cell contraction	1/268	22/12394	0.382048373250861	0.715690072506722	ENSGALG00010019097	STC1	1
BP	GO:1902742	apoptotic process involved in development	1/268	22/12394	0.382048373250861	0.715690072506722	ENSGALG00010020677	CYR61	1
BP	GO:1904376	negative regulation of protein localization to cell periphery	1/268	22/12394	0.382048373250861	0.715690072506722	ENSGALG00010018672	PKDCC	1
BP	GO:1905314	semi-lunar valve development	1/268	22/12394	0.382048373250861	0.715690072506722	ENSGALG00010004892	HEY2	1
BP	GO:2000008	regulation of protein localization to cell surface	1/268	22/12394	0.382048373250861	0.715690072506722	ENSGALG00010009118	ACTN2	1
BP	GO:0071345	cellular response to cytokine stimulus	10/268	406/12394	0.382634537998687	0.716300190263029	ENSGALG00010014317/ENSGALG00010009099/ENSGALG00010012973/ENSGALG00010001693/ENSGALG00010014796/ENSGALG00010015798/ENSGALG00010005131/ENSGALG00010014218/ENSGALG00010009374/ENSGALG00010001869	RAD23B/CXCR4/GLDC/NKIRAS1/PRLR/IL22RA1/IL8L2/IL31RA/IL12B/CRLF2	10
BP	GO:0030278	regulation of ossification	4/268	145/12394	0.383543632893974	0.717513598951313	ENSGALG00010018672/ENSGALG00010014928/ENSGALG00010014350/ENSGALG00010020677	PKDCC/SUCO/PTGER4/CYR61	4
BP	GO:0140013	meiotic nuclear division	3/268	103/12394	0.385461465333614	0.720611169046526	ENSGALG00010012801/ENSGALG00010018717/ENSGALG00010013662	DMC1/ENSGALG00010018717/RAD21L1	3
BP	GO:1901699	cellular response to nitrogen compound	9/268	363/12394	0.385814263487585	0.720780723227485	ENSGALG00010003879/ENSGALG00010009118/ENSGALG00010024153/ENSGALG00010010754/ENSGALG00010014946/ENSGALG00010002741/ENSGALG00010016718/ENSGALG00010010116/ENSGALG00010019047	CASP6/ACTN2/KCNQ1/DNAI1/PCK1/PDK4/LIN28A/DRD5/GHRL	9
BP	GO:0098813	nuclear chromosome segregation	5/268	189/12394	0.388393021192596	0.722554420496618	ENSGALG00010011198/ENSGALG00010012801/ENSGALG00010018717/ENSGALG00010010928/ENSGALG00010013662	PINX1/DMC1/ENSGALG00010018717/HECW2/RAD21L1	5
BP	GO:0046434	organophosphate catabolic process	4/268	146/12394	0.388454098685401	0.722554420496618	ENSGALG00010029236/ENSGALG00010023885/ENSGALG00010010778/ENSGALG00010024286	ENPP7/ANGPTL3/UPP2/ADA	4
BP	GO:0010717	regulation of epithelial to mesenchymal transition	2/268	62/12394	0.389094489980198	0.722554420496618	ENSGALG00010010871/ENSGALG00010001442	GCNT2/LDLRAD4	2
BP	GO:0010906	regulation of glucose metabolic process	2/268	62/12394	0.389094489980198	0.722554420496618	ENSGALG00010011021/ENSGALG00010002741	PPP1R3G/PDK4	2
BP	GO:0061333	renal tubule morphogenesis	2/268	62/12394	0.389094489980198	0.722554420496618	ENSGALG00010013399/ENSGALG00010017409	FGF1/GPC3	2
BP	GO:0072088	nephron epithelium morphogenesis	2/268	62/12394	0.389094489980198	0.722554420496618	ENSGALG00010013399/ENSGALG00010017409	FGF1/GPC3	2
BP	GO:1905269	positive regulation of chromatin organization	2/268	62/12394	0.389094489980198	0.722554420496618	ENSGALG00010005884/ENSGALG00010026507	MYB/APLNR	2
BP	GO:0030073	insulin secretion	3/268	104/12394	0.391326198687011	0.722554420496618	ENSGALG00010019738/ENSGALG00010029778/ENSGALG00010019047	ADRA2A/DOC2B/GHRL	3
BP	GO:0050953	sensory perception of light stimulus	3/268	104/12394	0.391326198687011	0.722554420496618	ENSGALG00010001616/ENSGALG00010002733/ENSGALG00010005675	OPNVA/RDH8/GJA3	3
BP	GO:0007143	female meiotic nuclear division	1/268	23/12394	0.395434328308149	0.722554420496618	ENSGALG00010018717	ENSGALG00010018717	1
BP	GO:0007212	dopamine receptor signaling pathway	1/268	23/12394	0.395434328308149	0.722554420496618	ENSGALG00010010116	DRD5	1
BP	GO:0015012	heparan sulfate proteoglycan biosynthetic process	1/268	23/12394	0.395434328308149	0.722554420496618	ENSGALG00010013463	ENSGALG00010013463	1
BP	GO:0016601	Rac protein signal transduction	1/268	23/12394	0.395434328308149	0.722554420496618	ENSGALG00010021533	SSX2IP	1
BP	GO:0018126	protein hydroxylation	1/268	23/12394	0.395434328308149	0.722554420496618	ENSGALG00010016915	PLOD2	1
BP	GO:0031057	negative regulation of histone modification	1/268	23/12394	0.395434328308149	0.722554420496618	ENSGALG00010001212	PAX5	1
BP	GO:0032881	regulation of polysaccharide metabolic process	1/268	23/12394	0.395434328308149	0.722554420496618	ENSGALG00010011021	PPP1R3G	1
BP	GO:0033522	histone H2A ubiquitination	1/268	23/12394	0.395434328308149	0.722554420496618	ENSGALG00010012551	PCGF3	1
BP	GO:0042044	fluid transport	1/268	23/12394	0.395434328308149	0.722554420496618	ENSGALG00010017983	SLC4A11	1
BP	GO:0042304	regulation of fatty acid biosynthetic process	1/268	23/12394	0.395434328308149	0.722554420496618	ENSGALG00010002741	PDK4	1
BP	GO:0043277	apoptotic cell clearance	1/268	23/12394	0.395434328308149	0.722554420496618	ENSGALG00010020155	MFGE8	1
BP	GO:0044060	regulation of endocrine process	1/268	23/12394	0.395434328308149	0.722554420496618	ENSGALG00010019047	GHRL	1
BP	GO:0044273	sulfur compound catabolic process	1/268	23/12394	0.395434328308149	0.722554420496618	ENSGALG00010019141	ACOT7	1
BP	GO:0045851	pH reduction	1/268	23/12394	0.395434328308149	0.722554420496618	ENSGALG00010004949	RAB39A	1
BP	GO:0046068	cGMP metabolic process	1/268	23/12394	0.395434328308149	0.722554420496618	ENSGALG00010017635	NPPC	1
BP	GO:0051569	regulation of histone H3-K4 methylation	1/268	23/12394	0.395434328308149	0.722554420496618	ENSGALG00010005884	MYB	1
BP	GO:0051966	regulation of synaptic transmission, glutamatergic	1/268	23/12394	0.395434328308149	0.722554420496618	ENSGALG00010009720	RELN	1
BP	GO:0060317	cardiac epithelial to mesenchymal transition	1/268	23/12394	0.395434328308149	0.722554420496618	ENSGALG00010004892	HEY2	1
BP	GO:0060479	lung cell differentiation	1/268	23/12394	0.395434328308149	0.722554420496618	ENSGALG00010001557	THRB	1
BP	GO:0060487	lung epithelial cell differentiation	1/268	23/12394	0.395434328308149	0.722554420496618	ENSGALG00010001557	THRB	1
BP	GO:0085029	extracellular matrix assembly	1/268	23/12394	0.395434328308149	0.722554420496618	ENSGALG00010022759	THSD4	1
BP	GO:0086005	ventricular cardiac muscle cell action potential	1/268	23/12394	0.395434328308149	0.722554420496618	ENSGALG00010024153	KCNQ1	1
BP	GO:1900449	regulation of glutamate receptor signaling pathway	1/268	23/12394	0.395434328308149	0.722554420496618	ENSGALG00010009720	RELN	1
BP	GO:1990573	potassium ion import across plasma membrane	1/268	23/12394	0.395434328308149	0.722554420496618	ENSGALG00010024153	KCNQ1	1
BP	GO:0002687	positive regulation of leukocyte migration	2/268	63/12394	0.39675722806701	0.72304995174571	ENSGALG00010016253/ENSGALG00010001454	EDN3/VEGFD	2
BP	GO:0008589	regulation of smoothened signaling pathway	2/268	63/12394	0.39675722806701	0.72304995174571	ENSGALG00010017409/ENSGALG00010011981	GPC3/SCUBE1	2
BP	GO:0015908	fatty acid transport	2/268	63/12394	0.39675722806701	0.72304995174571	ENSGALG00010012956/ENSGALG00010020711	FABP3/PLA2G2E	2
BP	GO:0071901	negative regulation of protein serine/threonine kinase activity	2/268	63/12394	0.39675722806701	0.72304995174571	ENSGALG00010021913/ENSGALG00010021562	ENSGALG00010021913/LRP6	2
BP	GO:0048015	phosphatidylinositol-mediated signaling	3/268	105/12394	0.397176990444823	0.723335578624677	ENSGALG00010009720/ENSGALG00010005282/ENSGALG00010013310	RELN/FLT1/MYO16	3
BP	GO:0006665	sphingolipid metabolic process	3/268	106/12394	0.403012773499739	0.728638627373467	ENSGALG00010029236/ENSGALG00010010728/ENSGALG00010020677	ENPP7/ELOVL2/CYR61	3
BP	GO:0010389	regulation of G2/M transition of mitotic cell cycle	2/268	64/12394	0.404375594714529	0.728638627373467	ENSGALG00010011198/ENSGALG00010019816	PINX1/GPR132	2
BP	GO:0014013	regulation of gliogenesis	2/268	64/12394	0.404375594714529	0.728638627373467	ENSGALG00010020120/ENSGALG00010016718	DAAM2/LIN28A	2
BP	GO:0021761	limbic system development	2/268	64/12394	0.404375594714529	0.728638627373467	ENSGALG00010009720/ENSGALG00010010535	RELN/LMX1A	2
BP	GO:0043280	positive regulation of cysteine-type endopeptidase activity involved in apoptotic process	2/268	64/12394	0.404375594714529	0.728638627373467	ENSGALG00010011166/ENSGALG00010020677	SOX7/CYR61	2
BP	GO:0060563	neuroepithelial cell differentiation	2/268	64/12394	0.404375594714529	0.728638627373467	ENSGALG00010024153/ENSGALG00010004892	KCNQ1/HEY2	2
BP	GO:0072028	nephron morphogenesis	2/268	64/12394	0.404375594714529	0.728638627373467	ENSGALG00010013399/ENSGALG00010017409	FGF1/GPC3	2
BP	GO:0001662	behavioral fear response	1/268	24/12394	0.408531377860604	0.728638627373467	ENSGALG00010001488	GRPR	1
BP	GO:0003203	endocardial cushion morphogenesis	1/268	24/12394	0.408531377860604	0.728638627373467	ENSGALG00010026507	APLNR	1
BP	GO:0010107	potassium ion import	1/268	24/12394	0.408531377860604	0.728638627373467	ENSGALG00010024153	KCNQ1	1
BP	GO:0030149	sphingolipid catabolic process	1/268	24/12394	0.408531377860604	0.728638627373467	ENSGALG00010029236	ENPP7	1
BP	GO:0035305	negative regulation of dephosphorylation	1/268	24/12394	0.408531377860604	0.728638627373467	ENSGALG00010019461	MGAT5	1
BP	GO:0035384	thioester biosynthetic process	1/268	24/12394	0.408531377860604	0.728638627373467	ENSGALG00010002741	PDK4	1
BP	GO:0042417	dopamine metabolic process	1/268	24/12394	0.408531377860604	0.728638627373467	ENSGALG00010025658	PDE1B	1
BP	GO:0042462	eye photoreceptor cell development	1/268	24/12394	0.408531377860604	0.728638627373467	ENSGALG00010001557	THRB	1
BP	GO:0045576	mast cell activation	1/268	24/12394	0.408531377860604	0.728638627373467	ENSGALG00010001869	CRLF2	1
BP	GO:0045746	negative regulation of Notch signaling pathway	1/268	24/12394	0.408531377860604	0.728638627373467	ENSGALG00010004892	HEY2	1
BP	GO:0046633	alpha-beta T cell proliferation	1/268	24/12394	0.408531377860604	0.728638627373467	ENSGALG00010009374	IL12B	1
BP	GO:0050482	arachidonic acid secretion	1/268	24/12394	0.408531377860604	0.728638627373467	ENSGALG00010020711	PLA2G2E	1
BP	GO:0050850	positive regulation of calcium-mediated signaling	1/268	24/12394	0.408531377860604	0.728638627373467	ENSGALG00010024286	ADA	1
BP	GO:0050982	detection of mechanical stimulus	1/268	24/12394	0.408531377860604	0.728638627373467	ENSGALG00010024153	KCNQ1	1
BP	GO:0051646	mitochondrion localization	1/268	24/12394	0.408531377860604	0.728638627373467	ENSGALG00010021958	BHLHA15	1
BP	GO:0071385	cellular response to glucocorticoid stimulus	1/268	24/12394	0.408531377860604	0.728638627373467	ENSGALG00010014946	PCK1	1
BP	GO:0071616	acyl-CoA biosynthetic process	1/268	24/12394	0.408531377860604	0.728638627373467	ENSGALG00010002741	PDK4	1
BP	GO:0071634	regulation of transforming growth factor beta production	1/268	24/12394	0.408531377860604	0.728638627373467	ENSGALG00010011556	LAPTM4B	1
BP	GO:0140115	export across plasma membrane	1/268	24/12394	0.408531377860604	0.728638627373467	ENSGALG00010024153	KCNQ1	1
BP	GO:1903963	arachidonate transport	1/268	24/12394	0.408531377860604	0.728638627373467	ENSGALG00010020711	PLA2G2E	1
BP	GO:1905207	regulation of cardiocyte differentiation	1/268	24/12394	0.408531377860604	0.728638627373467	ENSGALG00010005860	ABI3BP	1
BP	GO:2000249	regulation of actin cytoskeleton reorganization	1/268	24/12394	0.408531377860604	0.728638627373467	ENSGALG00010013032	BAIAP2L2	1
BP	GO:2000765	regulation of cytoplasmic translation	1/268	24/12394	0.408531377860604	0.728638627373467	ENSGALG00010016718	LIN28A	1
BP	GO:2000785	regulation of autophagosome assembly	1/268	24/12394	0.408531377860604	0.728638627373467	ENSGALG00010024772	KIAA1324	1
BP	GO:0019935	cyclic-nucleotide-mediated signaling	3/268	107/12394	0.408832509831731	0.728638627373467	ENSGALG00010014350/ENSGALG00010010116/ENSGALG00010026507	PTGER4/DRD5/APLNR	3
BP	GO:0055001	muscle cell development	3/268	107/12394	0.408832509831731	0.728638627373467	ENSGALG00010009118/ENSGALG00010020392/ENSGALG00010004892	ACTN2/SLC23A2/HEY2	3
BP	GO:0007018	microtubule-based movement	5/268	194/12394	0.409863115377047	0.730002310418964	ENSGALG00010021533/ENSGALG00010015939/ENSGALG00010006585/ENSGALG00010010754/ENSGALG00010009530	SSX2IP/SUN2/TTC29/DNAI1/KIF3C	5
BP	GO:0050921	positive regulation of chemotaxis	2/268	65/12394	0.411947924964768	0.733240643141173	ENSGALG00010016253/ENSGALG00010001454	EDN3/VEGFD	2
BP	GO:0051251	positive regulation of lymphocyte activation	4/268	151/12394	0.412916852411453	0.734489873306271	ENSGALG00010014946/ENSGALG00010024286/ENSGALG00010005884/ENSGALG00010009374	PCK1/ADA/MYB/IL12B	4
BP	GO:0019722	calcium-mediated signaling	3/268	108/12394	0.41463519025634	0.736117994322102	ENSGALG00010009099/ENSGALG00010021958/ENSGALG00010024286	CXCR4/BHLHA15/ADA	3
BP	GO:0032869	cellular response to insulin stimulus	3/268	108/12394	0.41463519025634	0.736117994322102	ENSGALG00010010754/ENSGALG00010014946/ENSGALG00010002741	DNAI1/PCK1/PDK4	3
BP	GO:0048017	inositol lipid-mediated signaling	3/268	108/12394	0.41463519025634	0.736117994322102	ENSGALG00010009720/ENSGALG00010005282/ENSGALG00010013310	RELN/FLT1/MYO16	3
BP	GO:0002706	regulation of lymphocyte mediated immunity	2/268	66/12394	0.419472646008092	0.738025967946379	ENSGALG00010013213/ENSGALG00010009374	SH2D1A/IL12B	2
BP	GO:0006986	response to unfolded protein	2/268	66/12394	0.419472646008092	0.738025967946379	ENSGALG00010011246/ENSGALG00010021958	DNAJB5/BHLHA15	2
BP	GO:0021954	central nervous system neuron development	2/268	66/12394	0.419472646008092	0.738025967946379	ENSGALG00010021184/ENSGALG00010005333	DRAXIN/PLXNA4	2
BP	GO:0050671	positive regulation of lymphocyte proliferation	2/268	66/12394	0.419472646008092	0.738025967946379	ENSGALG00010024286/ENSGALG00010009374	ADA/IL12B	2
BP	GO:0002449	lymphocyte mediated immunity	3/268	109/12394	0.420419834159583	0.738025967946379	ENSGALG00010025943/ENSGALG00010013213/ENSGALG00010009374	CATH1/SH2D1A/IL12B	3
BP	GO:0001961	positive regulation of cytokine-mediated signaling pathway	1/268	25/12394	0.421345734427569	0.738025967946379	ENSGALG00010009099	CXCR4	1
BP	GO:0002209	behavioral defense response	1/268	25/12394	0.421345734427569	0.738025967946379	ENSGALG00010001488	GRPR	1
BP	GO:0003401	axis elongation	1/268	25/12394	0.421345734427569	0.738025967946379	ENSGALG00010013399	FGF1	1
BP	GO:0006911	phagocytosis, engulfment	1/268	25/12394	0.421345734427569	0.738025967946379	ENSGALG00010020155	MFGE8	1
BP	GO:0010390	histone monoubiquitination	1/268	25/12394	0.421345734427569	0.738025967946379	ENSGALG00010012551	PCGF3	1
BP	GO:0010803	regulation of tumor necrosis factor-mediated signaling pathway	1/268	25/12394	0.421345734427569	0.738025967946379	ENSGALG00010001693	NKIRAS1	1
BP	GO:0030212	hyaluronan metabolic process	1/268	25/12394	0.421345734427569	0.738025967946379	ENSGALG00010005258	ITIH5	1
BP	GO:0032720	negative regulation of tumor necrosis factor production	1/268	25/12394	0.421345734427569	0.738025967946379	ENSGALG00010019047	GHRL	1
BP	GO:0051489	regulation of filopodium assembly	1/268	25/12394	0.421345734427569	0.738025967946379	ENSGALG00010020120	DAAM2	1
BP	GO:0055025	positive regulation of cardiac muscle tissue development	1/268	25/12394	0.421345734427569	0.738025967946379	ENSGALG00010004892	HEY2	1
BP	GO:0055083	monovalent inorganic anion homeostasis	1/268	25/12394	0.421345734427569	0.738025967946379	ENSGALG00010024153	KCNQ1	1
BP	GO:0060964	regulation of gene silencing by miRNA	1/268	25/12394	0.421345734427569	0.738025967946379	ENSGALG00010016718	LIN28A	1
BP	GO:0070266	necroptotic process	1/268	25/12394	0.421345734427569	0.738025967946379	ENSGALG00010003879	CASP6	1
BP	GO:1903115	regulation of actin filament-based movement	1/268	25/12394	0.421345734427569	0.738025967946379	ENSGALG00010019097	STC1	1
BP	GO:1903556	negative regulation of tumor necrosis factor superfamily cytokine production	1/268	25/12394	0.421345734427569	0.738025967946379	ENSGALG00010019047	GHRL	1
BP	GO:1905476	negative regulation of protein localization to membrane	1/268	25/12394	0.421345734427569	0.738025967946379	ENSGALG00010018672	PKDCC	1
BP	GO:0006486	protein glycosylation	4/268	153/12394	0.422647538440755	0.738424860681116	ENSGALG00010013463/ENSGALG00010010871/ENSGALG00010019461/ENSGALG00010005756	ENSGALG00010013463/GCNT2/MGAT5/TET2	4
BP	GO:0043413	macromolecule glycosylation	4/268	153/12394	0.422647538440755	0.738424860681116	ENSGALG00010013463/ENSGALG00010010871/ENSGALG00010019461/ENSGALG00010005756	ENSGALG00010013463/GCNT2/MGAT5/TET2	4
BP	GO:0050768	negative regulation of neurogenesis	4/268	153/12394	0.422647538440755	0.738424860681116	ENSGALG00010021184/ENSGALG00010020120/ENSGALG00010010535/ENSGALG00010016718	DRAXIN/DAAM2/LMX1A/LIN28A	4
BP	GO:0051480	regulation of cytosolic calcium ion concentration	4/268	153/12394	0.422647538440755	0.738424860681116	ENSGALG00010009099/ENSGALG00010014350/ENSGALG00010026507/ENSGALG00010015802	CXCR4/PTGER4/APLNR/TRPC7	4
BP	GO:0016055	Wnt signaling pathway	7/268	286/12394	0.423890504550406	0.740126277786423	ENSGALG00010021184/ENSGALG00010011166/ENSGALG00010015677/ENSGALG00010020120/ENSGALG00010021668/ENSGALG00010021562/ENSGALG00010017409	DRAXIN/SOX7/GRHL3/DAAM2/PYGO1/LRP6/GPC3	7
BP	GO:0001655	urogenital system development	6/268	242/12394	0.425629841670139	0.741229642366195	ENSGALG00010009327/ENSGALG00010013399/ENSGALG00010014796/ENSGALG00010021668/ENSGALG00010017409/ENSGALG00010016718	NID1/FGF1/PRLR/PYGO1/GPC3/LIN28A	6
BP	GO:0001889	liver development	2/268	67/12394	0.426948274002928	0.741229642366195	ENSGALG00010014946/ENSGALG00010024286	PCK1/ADA	2
BP	GO:0001892	embryonic placenta development	2/268	67/12394	0.426948274002928	0.741229642366195	ENSGALG00010004892/ENSGALG00010020677	HEY2/CYR61	2
BP	GO:0019751	polyol metabolic process	2/268	67/12394	0.426948274002928	0.741229642366195	ENSGALG00010023885/ENSGALG00010014946	ANGPTL3/PCK1	2
BP	GO:0030316	osteoclast differentiation	2/268	67/12394	0.426948274002928	0.741229642366195	ENSGALG00010017409/ENSGALG00010009374	GPC3/IL12B	2
BP	GO:0032946	positive regulation of mononuclear cell proliferation	2/268	67/12394	0.426948274002928	0.741229642366195	ENSGALG00010024286/ENSGALG00010009374	ADA/IL12B	2
BP	GO:0050852	T cell receptor signaling pathway	2/268	67/12394	0.426948274002928	0.741229642366195	ENSGALG00010013213/ENSGALG00010024286	SH2D1A/ADA	2
BP	GO:0061008	hepaticobiliary system development	2/268	67/12394	0.426948274002928	0.741229642366195	ENSGALG00010014946/ENSGALG00010024286	PCK1/ADA	2
BP	GO:0090263	positive regulation of canonical Wnt signaling pathway	2/268	67/12394	0.426948274002928	0.741229642366195	ENSGALG00010020120/ENSGALG00010017409	DAAM2/GPC3	2
BP	GO:0072006	nephron development	3/268	111/12394	0.431931231121429	0.742864975261167	ENSGALG00010009327/ENSGALG00010013399/ENSGALG00010017409	NID1/FGF1/GPC3	3
BP	GO:0006636	unsaturated fatty acid biosynthetic process	1/268	26/12394	0.433883477428087	0.742864975261167	ENSGALG00010010728	ELOVL2	1
BP	GO:0009584	detection of visible light	1/268	26/12394	0.433883477428087	0.742864975261167	ENSGALG00010001616	OPNVA	1
BP	GO:0033120	positive regulation of RNA splicing	1/268	26/12394	0.433883477428087	0.742864975261167	ENSGALG00010024909	SLC39A5	1
BP	GO:0035116	embryonic hindlimb morphogenesis	1/268	26/12394	0.433883477428087	0.742864975261167	ENSGALG00010017409	GPC3	1
BP	GO:0035883	enteroendocrine cell differentiation	1/268	26/12394	0.433883477428087	0.742864975261167	ENSGALG00010021958	BHLHA15	1
BP	GO:0045123	cellular extravasation	1/268	26/12394	0.433883477428087	0.742864975261167	ENSGALG00010014350	PTGER4	1
BP	GO:0045742	positive regulation of epidermal growth factor receptor signaling pathway	1/268	26/12394	0.433883477428087	0.742864975261167	ENSGALG00010019738	ADRA2A	1
BP	GO:0046131	pyrimidine ribonucleoside metabolic process	1/268	26/12394	0.433883477428087	0.742864975261167	ENSGALG00010010778	UPP2	1
BP	GO:0060043	regulation of cardiac muscle cell proliferation	1/268	26/12394	0.433883477428087	0.742864975261167	ENSGALG00010004892	HEY2	1
BP	GO:0060135	maternal process involved in female pregnancy	1/268	26/12394	0.433883477428087	0.742864975261167	ENSGALG00010019047	GHRL	1
BP	GO:0071526	semaphorin-plexin signaling pathway	1/268	26/12394	0.433883477428087	0.742864975261167	ENSGALG00010005333	PLXNA4	1
BP	GO:0071604	transforming growth factor beta production	1/268	26/12394	0.433883477428087	0.742864975261167	ENSGALG00010011556	LAPTM4B	1
BP	GO:0072666	establishment of protein localization to vacuole	1/268	26/12394	0.433883477428087	0.742864975261167	ENSGALG00010021301	SMURF1	1
BP	GO:0090184	positive regulation of kidney development	1/268	26/12394	0.433883477428087	0.742864975261167	ENSGALG00010016718	LIN28A	1
BP	GO:1901532	regulation of hematopoietic progenitor cell differentiation	1/268	26/12394	0.433883477428087	0.742864975261167	ENSGALG00010005884	MYB	1
BP	GO:1905517	macrophage migration	1/268	26/12394	0.433883477428087	0.742864975261167	ENSGALG00010005131	IL8L2	1
BP	GO:2000107	negative regulation of leukocyte apoptotic process	1/268	26/12394	0.433883477428087	0.742864975261167	ENSGALG00010024286	ADA	1
BP	GO:2001222	regulation of neuron migration	1/268	26/12394	0.433883477428087	0.742864975261167	ENSGALG00010009720	RELN	1
BP	GO:0006476	protein deacetylation	2/268	68/12394	0.434373410989075	0.742864975261167	ENSGALG00010026977/ENSGALG00010026507	ELK4/APLNR	2
BP	GO:0007338	single fertilization	2/268	68/12394	0.434373410989075	0.742864975261167	ENSGALG00010024615/ENSGALG00010015802	SYT8/TRPC7	2
BP	GO:0051261	protein depolymerization	2/268	68/12394	0.434373410989075	0.742864975261167	ENSGALG00010009118/ENSGALG00010022024	ACTN2/MICAL2	2
BP	GO:0051304	chromosome separation	2/268	68/12394	0.434373410989075	0.742864975261167	ENSGALG00010018717/ENSGALG00010010928	ENSGALG00010018717/HECW2	2
BP	GO:0060349	bone morphogenesis	2/268	68/12394	0.434373410989075	0.742864975261167	ENSGALG00010017635/ENSGALG00010019097	NPPC/STC1	2
BP	GO:0009952	anterior/posterior pattern specification	4/268	156/12394	0.437169206535527	0.74313387586944	ENSGALG00010019081/ENSGALG00010004892/ENSGALG00010017409/ENSGALG00010024300	PCSK6/HEY2/GPC3/MEOX1	4
BP	GO:0051924	regulation of calcium ion transport	3/268	112/12394	0.437656163249226	0.74313387586944	ENSGALG00010009666/ENSGALG00010019097/ENSGALG00010026507	RRAD/STC1/APLNR	3
BP	GO:1903046	meiotic cell cycle process	3/268	112/12394	0.437656163249226	0.74313387586944	ENSGALG00010012801/ENSGALG00010018717/ENSGALG00010013662	DMC1/ENSGALG00010018717/RAD21L1	3
BP	GO:0198738	cell-cell signaling by wnt	7/268	290/12394	0.438044826947403	0.74313387586944	ENSGALG00010021184/ENSGALG00010011166/ENSGALG00010015677/ENSGALG00010020120/ENSGALG00010021668/ENSGALG00010021562/ENSGALG00010017409	DRAXIN/SOX7/GRHL3/DAAM2/PYGO1/LRP6/GPC3	7
BP	GO:0030148	sphingolipid biosynthetic process	2/268	69/12394	0.44174674189208	0.74313387586944	ENSGALG00010010728/ENSGALG00010020677	ELOVL2/CYR61	2
BP	GO:0032635	interleukin-6 production	2/268	69/12394	0.44174674189208	0.74313387586944	ENSGALG00010005530/ENSGALG00010019047	IL-17D/GHRL	2
BP	GO:0032640	tumor necrosis factor production	2/268	69/12394	0.44174674189208	0.74313387586944	ENSGALG00010009374/ENSGALG00010019047	IL12B/GHRL	2
BP	GO:0032675	regulation of interleukin-6 production	2/268	69/12394	0.44174674189208	0.74313387586944	ENSGALG00010005530/ENSGALG00010019047	IL-17D/GHRL	2
BP	GO:0032680	regulation of tumor necrosis factor production	2/268	69/12394	0.44174674189208	0.74313387586944	ENSGALG00010009374/ENSGALG00010019047	IL12B/GHRL	2
BP	GO:0045807	positive regulation of endocytosis	2/268	69/12394	0.44174674189208	0.74313387586944	ENSGALG00010020155/ENSGALG00010017409	MFGE8/GPC3	2
BP	GO:0046330	positive regulation of JNK cascade	2/268	69/12394	0.44174674189208	0.74313387586944	ENSGALG00010004251/ENSGALG00010025480	CCN2/FGF19	2
BP	GO:0048813	dendrite morphogenesis	2/268	69/12394	0.44174674189208	0.74313387586944	ENSGALG00010009720/ENSGALG00010010928	RELN/HECW2	2
BP	GO:0050773	regulation of dendrite development	2/268	69/12394	0.44174674189208	0.74313387586944	ENSGALG00010009720/ENSGALG00010010928	RELN/HECW2	2
BP	GO:1902749	regulation of cell cycle G2/M phase transition	2/268	69/12394	0.44174674189208	0.74313387586944	ENSGALG00010011198/ENSGALG00010019816	PINX1/GPR132	2
BP	GO:0030336	negative regulation of cell migration	4/268	157/12394	0.441987497672894	0.74313387586944	ENSGALG00010014350/ENSGALG00010001442/ENSGALG00010019097/ENSGALG00010024286	PTGER4/LDLRAD4/STC1/ADA	4
BP	GO:0071560	cellular response to transforming growth factor beta stimulus	4/268	157/12394	0.441987497672894	0.74313387586944	ENSGALG00010010871/ENSGALG00010001442/ENSGALG00010027201/ENSGALG00010021301	GCNT2/LDLRAD4/BGN/SMURF1	4
BP	GO:0002262	myeloid cell homeostasis	3/268	113/12394	0.443359416384288	0.74313387586944	ENSGALG00010024153/ENSGALG00010005884/ENSGALG00010008444	KCNQ1/MYB/SLC7A11	3
BP	GO:0043087	regulation of GTPase activity	5/268	202/12394	0.443978459671434	0.74313387586944	ENSGALG00010015677/ENSGALG00010014705/ENSGALG00010005333/ENSGALG00010012788/ENSGALG00010021843	GRHL3/ARAP2/PLXNA4/RGS1/ENSGALG00010021843	5
BP	GO:0002068	glandular epithelial cell development	1/268	27/12394	0.44615055602198	0.74313387586944	ENSGALG00010021958	BHLHA15	1
BP	GO:0002833	positive regulation of response to biotic stimulus	1/268	27/12394	0.44615055602198	0.74313387586944	ENSGALG00010009374	IL12B	1
BP	GO:0005978	glycogen biosynthetic process	1/268	27/12394	0.44615055602198	0.74313387586944	ENSGALG00010011021	PPP1R3G	1
BP	GO:0006506	GPI anchor biosynthetic process	1/268	27/12394	0.44615055602198	0.74313387586944	ENSGALG00010013609	PIGC	1
BP	GO:0009250	glucan biosynthetic process	1/268	27/12394	0.44615055602198	0.74313387586944	ENSGALG00010011021	PPP1R3G	1
BP	GO:0010092	specification of animal organ identity	1/268	27/12394	0.44615055602198	0.74313387586944	ENSGALG00010013399	FGF1	1
BP	GO:0031128	developmental induction	1/268	27/12394	0.44615055602198	0.74313387586944	ENSGALG00010013399	FGF1	1
BP	GO:0034113	heterotypic cell-cell adhesion	1/268	27/12394	0.44615055602198	0.74313387586944	ENSGALG00010010871	GCNT2	1
BP	GO:0034340	response to type I interferon	1/268	27/12394	0.44615055602198	0.74313387586944	ENSGALG00010022134	CH25H	1
BP	GO:0042073	intraciliary transport	1/268	27/12394	0.44615055602198	0.74313387586944	ENSGALG00010021533	SSX2IP	1
BP	GO:0042789	mRNA transcription by RNA polymerase II	1/268	27/12394	0.44615055602198	0.74313387586944	ENSGALG00010001557	THRB	1
BP	GO:0043001	Golgi to plasma membrane protein transport	1/268	27/12394	0.44615055602198	0.74313387586944	ENSGALG00010018672	PKDCC	1
BP	GO:0046825	regulation of protein export from nucleus	1/268	27/12394	0.44615055602198	0.74313387586944	ENSGALG00010020640	PTPN14	1
BP	GO:0048662	negative regulation of smooth muscle cell proliferation	1/268	27/12394	0.44615055602198	0.74313387586944	ENSGALG00010009374	IL12B	1
BP	GO:0048741	skeletal muscle fiber development	1/268	27/12394	0.44615055602198	0.74313387586944	ENSGALG00010020392	SLC23A2	1
BP	GO:0050654	chondroitin sulfate proteoglycan metabolic process	1/268	27/12394	0.44615055602198	0.74313387586944	ENSGALG00010025346	PXYLP1	1
BP	GO:0050931	pigment cell differentiation	1/268	27/12394	0.44615055602198	0.74313387586944	ENSGALG00010016253	EDN3	1
BP	GO:0055021	regulation of cardiac muscle tissue growth	1/268	27/12394	0.44615055602198	0.74313387586944	ENSGALG00010004892	HEY2	1
BP	GO:0071384	cellular response to corticosteroid stimulus	1/268	27/12394	0.44615055602198	0.74313387586944	ENSGALG00010014946	PCK1	1
BP	GO:0089718	amino acid import across plasma membrane	1/268	27/12394	0.44615055602198	0.74313387586944	ENSGALG00010008444	SLC7A11	1
BP	GO:0097300	programmed necrotic cell death	1/268	27/12394	0.44615055602198	0.74313387586944	ENSGALG00010003879	CASP6	1
BP	GO:1900408	negative regulation of cellular response to oxidative stress	1/268	27/12394	0.44615055602198	0.74313387586944	ENSGALG00010008444	SLC7A11	1
BP	GO:1902883	negative regulation of response to oxidative stress	1/268	27/12394	0.44615055602198	0.74313387586944	ENSGALG00010008444	SLC7A11	1
BP	GO:1903202	negative regulation of oxidative stress-induced cell death	1/268	27/12394	0.44615055602198	0.74313387586944	ENSGALG00010008444	SLC7A11	1
BP	GO:1905268	negative regulation of chromatin organization	1/268	27/12394	0.44615055602198	0.74313387586944	ENSGALG00010001212	PAX5	1
BP	GO:0021700	developmental maturation	4/268	158/12394	0.446793677231943	0.743304665691375	ENSGALG00010009720/ENSGALG00010017635/ENSGALG00010012801/ENSGALG00010021958	RELN/NPPC/DMC1/BHLHA15	4
BP	GO:1902105	regulation of leukocyte differentiation	4/268	158/12394	0.446793677231943	0.743304665691375	ENSGALG00010014946/ENSGALG00010024286/ENSGALG00010005884/ENSGALG00010009374	PCK1/ADA/MYB/IL12B	4
BP	GO:0009755	hormone-mediated signaling pathway	3/268	114/12394	0.449040148382088	0.743488462940745	ENSGALG00010013598/ENSGALG00010014796/ENSGALG00010001557	PAQR7/PRLR/THRB	3
BP	GO:0032496	response to lipopolysaccharide	3/268	114/12394	0.449040148382088	0.743488462940745	ENSGALG00010014350/ENSGALG00010005131/ENSGALG00010009374	PTGER4/IL8L2/IL12B	3
BP	GO:0043491	protein kinase B signaling	3/268	114/12394	0.449040148382088	0.743488462940745	ENSGALG00010010871/ENSGALG00010007357/ENSGALG00010016718	GCNT2/NOX4/LIN28A	3
BP	GO:0002822	regulation of adaptive immune response based on somatic recombination of immune receptors built from immunoglobulin superfamily domains	2/268	70/12394	0.44906703161621	0.743488462940745	ENSGALG00010024286/ENSGALG00010009374	ADA/IL12B	2
BP	GO:0009582	detection of abiotic stimulus	2/268	70/12394	0.44906703161621	0.743488462940745	ENSGALG00010024153/ENSGALG00010001616	KCNQ1/OPNVA	2
BP	GO:0042133	neurotransmitter metabolic process	2/268	70/12394	0.44906703161621	0.743488462940745	ENSGALG00010012973/ENSGALG00010025658	GLDC/PDE1B	2
BP	GO:1901654	response to ketone	2/268	70/12394	0.44906703161621	0.743488462940745	ENSGALG00010014350/ENSGALG00010014946	PTGER4/PCK1	2
BP	GO:2000278	regulation of DNA biosynthetic process	2/268	70/12394	0.44906703161621	0.743488462940745	ENSGALG00010011198/ENSGALG00010007357	PINX1/NOX4	2
BP	GO:0003002	regionalization	6/268	250/12394	0.456323078692303	0.746398209537265	ENSGALG00010019081/ENSGALG00010009720/ENSGALG00010013399/ENSGALG00010004892/ENSGALG00010017409/ENSGALG00010024300	PCSK6/RELN/FGF1/HEY2/GPC3/MEOX1	6
BP	GO:0001959	regulation of cytokine-mediated signaling pathway	2/268	71/12394	0.456333122223614	0.746398209537265	ENSGALG00010009099/ENSGALG00010001693	CXCR4/NKIRAS1	2
BP	GO:0006497	protein lipidation	2/268	71/12394	0.456333122223614	0.746398209537265	ENSGALG00010013609/ENSGALG00010020747	PIGC/DBI	2
BP	GO:0009581	detection of external stimulus	2/268	71/12394	0.456333122223614	0.746398209537265	ENSGALG00010024153/ENSGALG00010001616	KCNQ1/OPNVA	2
BP	GO:0071706	tumor necrosis factor superfamily cytokine production	2/268	71/12394	0.456333122223614	0.746398209537265	ENSGALG00010009374/ENSGALG00010019047	IL12B/GHRL	2
BP	GO:1903555	regulation of tumor necrosis factor superfamily cytokine production	2/268	71/12394	0.456333122223614	0.746398209537265	ENSGALG00010009374/ENSGALG00010019047	IL12B/GHRL	2
BP	GO:0010769	regulation of cell morphogenesis involved in differentiation	4/268	160/12394	0.456367436942695	0.746398209537265	ENSGALG00010021184/ENSGALG00010009720/ENSGALG00010005333/ENSGALG00010010928	DRAXIN/RELN/PLXNA4/HECW2	4
BP	GO:0071559	response to transforming growth factor beta	4/268	160/12394	0.456367436942695	0.746398209537265	ENSGALG00010010871/ENSGALG00010001442/ENSGALG00010027201/ENSGALG00010021301	GCNT2/LDLRAD4/BGN/SMURF1	4
BP	GO:0002709	regulation of T cell mediated immunity	1/268	28/12394	0.45815279189051	0.746398209537265	ENSGALG00010009374	IL12B	1
BP	GO:0006213	pyrimidine nucleoside metabolic process	1/268	28/12394	0.45815279189051	0.746398209537265	ENSGALG00010010778	UPP2	1
BP	GO:0006505	GPI anchor metabolic process	1/268	28/12394	0.45815279189051	0.746398209537265	ENSGALG00010013609	PIGC	1
BP	GO:0019229	regulation of vasoconstriction	1/268	28/12394	0.45815279189051	0.746398209537265	ENSGALG00010016253	EDN3	1
BP	GO:0032615	interleukin-12 production	1/268	28/12394	0.45815279189051	0.746398209537265	ENSGALG00010009374	IL12B	1
BP	GO:0032655	regulation of interleukin-12 production	1/268	28/12394	0.45815279189051	0.746398209537265	ENSGALG00010009374	IL12B	1
BP	GO:0044764	multi-organism cellular process	1/268	28/12394	0.45815279189051	0.746398209537265	ENSGALG00010022134	CH25H	1
BP	GO:0045214	sarcomere organization	1/268	28/12394	0.45815279189051	0.746398209537265	ENSGALG00010009118	ACTN2	1
BP	GO:0046466	membrane lipid catabolic process	1/268	28/12394	0.45815279189051	0.746398209537265	ENSGALG00010029236	ENPP7	1
BP	GO:0048747	muscle fiber development	1/268	28/12394	0.45815279189051	0.746398209537265	ENSGALG00010020392	SLC23A2	1
BP	GO:0050766	positive regulation of phagocytosis	1/268	28/12394	0.45815279189051	0.746398209537265	ENSGALG00010020155	MFGE8	1
BP	GO:0050771	negative regulation of axonogenesis	1/268	28/12394	0.45815279189051	0.746398209537265	ENSGALG00010021184	DRAXIN	1
BP	GO:0051932	synaptic transmission, GABAergic	1/268	28/12394	0.45815279189051	0.746398209537265	ENSGALG00010002907	GABRG3	1
BP	GO:0051937	catecholamine transport	1/268	28/12394	0.45815279189051	0.746398209537265	ENSGALG00010025392	SLC6A2	1
BP	GO:0060760	positive regulation of response to cytokine stimulus	1/268	28/12394	0.45815279189051	0.746398209537265	ENSGALG00010009099	CXCR4	1
BP	GO:0060966	regulation of gene silencing by RNA	1/268	28/12394	0.45815279189051	0.746398209537265	ENSGALG00010016718	LIN28A	1
BP	GO:0061178	regulation of insulin secretion involved in cellular response to glucose stimulus	1/268	28/12394	0.45815279189051	0.746398209537265	ENSGALG00010019738	ADRA2A	1
BP	GO:0071985	multivesicular body sorting pathway	1/268	28/12394	0.45815279189051	0.746398209537265	ENSGALG00010011556	LAPTM4B	1
BP	GO:1901186	positive regulation of ERBB signaling pathway	1/268	28/12394	0.45815279189051	0.746398209537265	ENSGALG00010019738	ADRA2A	1
BP	GO:0050803	regulation of synapse structure or activity	3/268	116/12394	0.460330813790158	0.749059016522446	ENSGALG00010009720/ENSGALG00010008444/ENSGALG00010019047	RELN/SLC7A11/GHRL	3
BP	GO:0050807	regulation of synapse organization	3/268	116/12394	0.460330813790158	0.749059016522446	ENSGALG00010009720/ENSGALG00010008444/ENSGALG00010019047	RELN/SLC7A11/GHRL	3
BP	GO:0097435	supramolecular fiber organization	10/268	433/12394	0.461607772971576	0.749546219670435	ENSGALG00010026124/ENSGALG00010019076/ENSGALG00010009118/ENSGALG00010014350/ENSGALG00010020120/ENSGALG00010013032/ENSGALG00010022024/ENSGALG00010004251/ENSGALG00010019047/ENSGALG00010007900	PACSIN1/ESPN/ACTN2/PTGER4/DAAM2/BAIAP2L2/MICAL2/CCN2/GHRL/FHOD3	10
BP	GO:0000045	autophagosome assembly	2/268	72/12394	0.463543930197318	0.749546219670435	ENSGALG00010024772/ENSGALG00010021301	KIAA1324/SMURF1	2
BP	GO:0006029	proteoglycan metabolic process	2/268	72/12394	0.463543930197318	0.749546219670435	ENSGALG00010013463/ENSGALG00010025346	ENSGALG00010013463/PXYLP1	2
BP	GO:0008286	insulin receptor signaling pathway	2/268	72/12394	0.463543930197318	0.749546219670435	ENSGALG00010010754/ENSGALG00010002741	DNAI1/PDK4	2
BP	GO:0009791	post-embryonic development	2/268	72/12394	0.463543930197318	0.749546219670435	ENSGALG00010007977/ENSGALG00010017635	APOB/NPPC	2
BP	GO:0014902	myotube differentiation	2/268	72/12394	0.463543930197318	0.749546219670435	ENSGALG00010020392/ENSGALG00010021958	SLC23A2/BHLHA15	2
BP	GO:0032006	regulation of TOR signaling	2/268	72/12394	0.463543930197318	0.749546219670435	ENSGALG00010009720/ENSGALG00010016718	RELN/LIN28A	2
BP	GO:0035821	modification of morphology or physiology of other organism	2/268	72/12394	0.463543930197318	0.749546219670435	ENSGALG00010025943/ENSGALG00010025935	CATH1/CATH3	2
BP	GO:1903305	regulation of regulated secretory pathway	2/268	72/12394	0.463543930197318	0.749546219670435	ENSGALG00010019738/ENSGALG00010029778	ADRA2A/DOC2B	2
BP	GO:2001056	positive regulation of cysteine-type endopeptidase activity	2/268	72/12394	0.463543930197318	0.749546219670435	ENSGALG00010011166/ENSGALG00010020677	SOX7/CYR61	2
BP	GO:0002683	negative regulation of immune system process	6/268	252/12394	0.463941380977492	0.749546219670435	ENSGALG00010005530/ENSGALG00010014350/ENSGALG00010013213/ENSGALG00010024286/ENSGALG00010005884/ENSGALG00010009374	IL-17D/PTGER4/SH2D1A/ADA/MYB/IL12B	6
BP	GO:0001822	kidney development	5/268	207/12394	0.465066077517295	0.749546219670435	ENSGALG00010009327/ENSGALG00010013399/ENSGALG00010021668/ENSGALG00010017409/ENSGALG00010016718	NID1/FGF1/PYGO1/GPC3/LIN28A	5
BP	GO:0042180	cellular ketone metabolic process	3/268	117/12394	0.465939195301155	0.749546219670435	ENSGALG00010002741/ENSGALG00010025480/ENSGALG00010008444	PDK4/FGF19/SLC7A11	3
BP	GO:0050679	positive regulation of epithelial cell proliferation	3/268	117/12394	0.465939195301155	0.749546219670435	ENSGALG00010013399/ENSGALG00010001454/ENSGALG00010026507	FGF1/VEGFD/APLNR	3
BP	GO:0006749	glutathione metabolic process	1/268	29/12394	0.4698958819579	0.749546219670435	ENSGALG00010008444	SLC7A11	1
BP	GO:0007585	respiratory gaseous exchange	1/268	29/12394	0.4698958819579	0.749546219670435	ENSGALG00010001488	GRPR	1
BP	GO:0010676	positive regulation of cellular carbohydrate metabolic process	1/268	29/12394	0.4698958819579	0.749546219670435	ENSGALG00010011021	PPP1R3G	1
BP	GO:0015800	acidic amino acid transport	1/268	29/12394	0.4698958819579	0.749546219670435	ENSGALG00010008444	SLC7A11	1
BP	GO:0030890	positive regulation of B cell proliferation	1/268	29/12394	0.4698958819579	0.749546219670435	ENSGALG00010024286	ADA	1
BP	GO:0032637	interleukin-8 production	1/268	29/12394	0.4698958819579	0.749546219670435	ENSGALG00010005530	IL-17D	1
BP	GO:0032677	regulation of interleukin-8 production	1/268	29/12394	0.4698958819579	0.749546219670435	ENSGALG00010005530	IL-17D	1
BP	GO:0042149	cellular response to glucose starvation	1/268	29/12394	0.4698958819579	0.749546219670435	ENSGALG00010021958	BHLHA15	1
BP	GO:0043551	regulation of phosphatidylinositol 3-kinase activity	1/268	29/12394	0.4698958819579	0.749546219670435	ENSGALG00010005282	FLT1	1
BP	GO:0043666	regulation of phosphoprotein phosphatase activity	1/268	29/12394	0.4698958819579	0.749546219670435	ENSGALG00010019461	MGAT5	1
BP	GO:0045840	positive regulation of mitotic nuclear division	1/268	29/12394	0.4698958819579	0.749546219670435	ENSGALG00010016253	EDN3	1
BP	GO:0051591	response to cAMP	1/268	29/12394	0.4698958819579	0.749546219670435	ENSGALG00010024153	KCNQ1	1
BP	GO:0055010	ventricular cardiac muscle tissue morphogenesis	1/268	29/12394	0.4698958819579	0.749546219670435	ENSGALG00010004892	HEY2	1
BP	GO:0060147	regulation of posttranscriptional gene silencing	1/268	29/12394	0.4698958819579	0.749546219670435	ENSGALG00010016718	LIN28A	1
BP	GO:0070534	protein K63-linked ubiquitination	1/268	29/12394	0.4698958819579	0.749546219670435	ENSGALG00010001649	UBE2E2	1
BP	GO:0071260	cellular response to mechanical stimulus	1/268	29/12394	0.4698958819579	0.749546219670435	ENSGALG00010014350	PTGER4	1
BP	GO:0071320	cellular response to cAMP	1/268	29/12394	0.4698958819579	0.749546219670435	ENSGALG00010024153	KCNQ1	1
BP	GO:1903727	positive regulation of phospholipid metabolic process	1/268	29/12394	0.4698958819579	0.749546219670435	ENSGALG00010005282	FLT1	1
BP	GO:1904427	positive regulation of calcium ion transmembrane transport	1/268	29/12394	0.4698958819579	0.749546219670435	ENSGALG00010026507	APLNR	1
BP	GO:0051961	negative regulation of nervous system development	4/268	163/12394	0.470623403838085	0.749546219670435	ENSGALG00010021184/ENSGALG00010020120/ENSGALG00010010535/ENSGALG00010016718	DRAXIN/DAAM2/LMX1A/LIN28A	4
BP	GO:0033993	response to lipid	8/268	345/12394	0.471156906305733	0.749546219670435	ENSGALG00010013598/ENSGALG00010013244/ENSGALG00010014350/ENSGALG00010014946/ENSGALG00010005131/ENSGALG00010021562/ENSGALG00010002741/ENSGALG00010009374	PAQR7/TRIM24/PTGER4/PCK1/IL8L2/LRP6/PDK4/IL12B	8
BP	GO:0003205	cardiac chamber development	3/268	118/12394	0.471521951185493	0.749546219670435	ENSGALG00010004892/ENSGALG00010020677/ENSGALG00010026507	HEY2/CYR61/APLNR	3
BP	GO:0008064	regulation of actin polymerization or depolymerization	3/268	118/12394	0.471521951185493	0.749546219670435	ENSGALG00010009118/ENSGALG00010020120/ENSGALG00010013032	ACTN2/DAAM2/BAIAP2L2	3
BP	GO:0010976	positive regulation of neuron projection development	3/268	118/12394	0.471521951185493	0.749546219670435	ENSGALG00010009720/ENSGALG00010005333/ENSGALG00010021301	RELN/PLXNA4/SMURF1	3
BP	GO:0030832	regulation of actin filament length	3/268	118/12394	0.471521951185493	0.749546219670435	ENSGALG00010009118/ENSGALG00010020120/ENSGALG00010013032	ACTN2/DAAM2/BAIAP2L2	3
BP	GO:0009100	glycoprotein metabolic process	6/268	254/12394	0.471532712738128	0.749546219670435	ENSGALG00010013463/ENSGALG00010025346/ENSGALG00010019081/ENSGALG00010010871/ENSGALG00010019461/ENSGALG00010005756	ENSGALG00010013463/PXYLP1/PCSK6/GCNT2/MGAT5/TET2	6
BP	GO:1902275	regulation of chromatin organization	3/268	119/12394	0.47707836961714	0.753448977177673	ENSGALG00010001212/ENSGALG00010005884/ENSGALG00010026507	PAX5/MYB/APLNR	3
BP	GO:0001508	action potential	2/268	74/12394	0.477795720426782	0.753448977177673	ENSGALG00010024153/ENSGALG00010023643	KCNQ1/SCN4B	2
BP	GO:0001657	ureteric bud development	2/268	74/12394	0.477795720426782	0.753448977177673	ENSGALG00010013399/ENSGALG00010017409	FGF1/GPC3	2
BP	GO:0007189	adenylate cyclase-activating G-protein coupled receptor signaling pathway	2/268	74/12394	0.477795720426782	0.753448977177673	ENSGALG00010014350/ENSGALG00010010116	PTGER4/DRD5	2
BP	GO:0035282	segmentation	2/268	74/12394	0.477795720426782	0.753448977177673	ENSGALG00010019081/ENSGALG00010024300	PCSK6/MEOX1	2
BP	GO:0055076	transition metal ion homeostasis	2/268	74/12394	0.477795720426782	0.753448977177673	ENSGALG00010004576/ENSGALG00010004483	STEAP2/STEAP4	2
BP	GO:0070665	positive regulation of leukocyte proliferation	2/268	74/12394	0.477795720426782	0.753448977177673	ENSGALG00010024286/ENSGALG00010009374	ADA/IL12B	2
BP	GO:0072080	nephron tubule development	2/268	74/12394	0.477795720426782	0.753448977177673	ENSGALG00010013399/ENSGALG00010017409	FGF1/GPC3	2
BP	GO:0072329	monocarboxylic acid catabolic process	2/268	74/12394	0.477795720426782	0.753448977177673	ENSGALG00010014946/ENSGALG00010026485	PCK1/ACAA1	2
BP	GO:0090100	positive regulation of transmembrane receptor protein serine/threonine kinase signaling pathway	2/268	74/12394	0.477795720426782	0.753448977177673	ENSGALG00010017409/ENSGALG00010020677	GPC3/CYR61	2
BP	GO:0070085	glycosylation	4/268	165/12394	0.480051523783155	0.753448977177673	ENSGALG00010013463/ENSGALG00010010871/ENSGALG00010019461/ENSGALG00010005756	ENSGALG00010013463/GCNT2/MGAT5/TET2	4
BP	GO:0003156	regulation of animal organ formation	1/268	30/12394	0.481385401054971	0.753448977177673	ENSGALG00010013399	FGF1	1
BP	GO:0003300	cardiac muscle hypertrophy	1/268	30/12394	0.481385401054971	0.753448977177673	ENSGALG00010004892	HEY2	1
BP	GO:0009163	nucleoside biosynthetic process	1/268	30/12394	0.481385401054971	0.753448977177673	ENSGALG00010024286	ADA	1
BP	GO:0019748	secondary metabolic process	1/268	30/12394	0.481385401054971	0.753448977177673	ENSGALG00010008444	SLC7A11	1
BP	GO:0030201	heparan sulfate proteoglycan metabolic process	1/268	30/12394	0.481385401054971	0.753448977177673	ENSGALG00010013463	ENSGALG00010013463	1
BP	GO:0031062	positive regulation of histone methylation	1/268	30/12394	0.481385401054971	0.753448977177673	ENSGALG00010005884	MYB	1
BP	GO:0033628	regulation of cell adhesion mediated by integrin	1/268	30/12394	0.481385401054971	0.753448977177673	ENSGALG00010024286	ADA	1
BP	GO:0042455	ribonucleoside biosynthetic process	1/268	30/12394	0.481385401054971	0.753448977177673	ENSGALG00010024286	ADA	1
BP	GO:0043090	amino acid import	1/268	30/12394	0.481385401054971	0.753448977177673	ENSGALG00010008444	SLC7A11	1
BP	GO:0043392	negative regulation of DNA binding	1/268	30/12394	0.481385401054971	0.753448977177673	ENSGALG00010004892	HEY2	1
BP	GO:0046622	positive regulation of organ growth	1/268	30/12394	0.481385401054971	0.753448977177673	ENSGALG00010004892	HEY2	1
BP	GO:0048488	synaptic vesicle endocytosis	1/268	30/12394	0.481385401054971	0.753448977177673	ENSGALG00010026124	PACSIN1	1
BP	GO:0051972	regulation of telomerase activity	1/268	30/12394	0.481385401054971	0.753448977177673	ENSGALG00010011198	PINX1	1
BP	GO:0060998	regulation of dendritic spine development	1/268	30/12394	0.481385401054971	0.753448977177673	ENSGALG00010009720	RELN	1
BP	GO:0061383	trabecula morphogenesis	1/268	30/12394	0.481385401054971	0.753448977177673	ENSGALG00010004892	HEY2	1
BP	GO:0099072	regulation of postsynaptic membrane neurotransmitter receptor levels	1/268	30/12394	0.481385401054971	0.753448977177673	ENSGALG00010021367	GRIP2	1
BP	GO:0050863	regulation of T cell activation	4/268	166/12394	0.484741335794707	0.755562583629017	ENSGALG00010014946/ENSGALG00010024286/ENSGALG00010005884/ENSGALG00010009374	PCK1/ADA/MYB/IL12B	4
BP	GO:1903037	regulation of leukocyte cell-cell adhesion	4/268	166/12394	0.484741335794707	0.755562583629017	ENSGALG00010014946/ENSGALG00010024286/ENSGALG00010005884/ENSGALG00010009374	PCK1/ADA/MYB/IL12B	4
BP	GO:0072163	mesonephric epithelium development	2/268	75/12394	0.484834884248461	0.755562583629017	ENSGALG00010013399/ENSGALG00010017409	FGF1/GPC3	2
BP	GO:0072164	mesonephric tubule development	2/268	75/12394	0.484834884248461	0.755562583629017	ENSGALG00010013399/ENSGALG00010017409	FGF1/GPC3	2
BP	GO:1903169	regulation of calcium ion transmembrane transport	2/268	75/12394	0.484834884248461	0.755562583629017	ENSGALG00010009666/ENSGALG00010026507	RRAD/APLNR	2
BP	GO:1905037	autophagosome organization	2/268	75/12394	0.484834884248461	0.755562583629017	ENSGALG00010024772/ENSGALG00010021301	KIAA1324/SMURF1	2
BP	GO:0009101	glycoprotein biosynthetic process	5/268	212/12394	0.485912418816006	0.755562583629017	ENSGALG00010013463/ENSGALG00010025346/ENSGALG00010010871/ENSGALG00010019461/ENSGALG00010005756	ENSGALG00010013463/PXYLP1/GCNT2/MGAT5/TET2	5
BP	GO:0070838	divalent metal ion transport	6/268	258/12394	0.486625049395723	0.755562583629017	ENSGALG00010003896/ENSGALG00010009666/ENSGALG00010021958/ENSGALG00010019097/ENSGALG00010026507/ENSGALG00010015802	MCUB/RRAD/BHLHA15/STC1/APLNR/TRPC7	6
BP	GO:0072511	divalent inorganic cation transport	6/268	258/12394	0.486625049395723	0.755562583629017	ENSGALG00010003896/ENSGALG00010009666/ENSGALG00010021958/ENSGALG00010019097/ENSGALG00010026507/ENSGALG00010015802	MCUB/RRAD/BHLHA15/STC1/APLNR/TRPC7	6
BP	GO:0002237	response to molecule of bacterial origin	3/268	121/12394	0.488109471491445	0.755562583629017	ENSGALG00010014350/ENSGALG00010005131/ENSGALG00010009374	PTGER4/IL8L2/IL12B	3
BP	GO:0002460	adaptive immune response based on somatic recombination of immune receptors built from immunoglobulin superfamily domains	3/268	121/12394	0.488109471491445	0.755562583629017	ENSGALG00010025943/ENSGALG00010024286/ENSGALG00010009374	CATH1/ADA/IL12B	3
BP	GO:0044262	cellular carbohydrate metabolic process	4/268	167/12394	0.4894143477548	0.755562583629017	ENSGALG00010023885/ENSGALG00010014946/ENSGALG00010011021/ENSGALG00010002741	ANGPTL3/PCK1/PPP1R3G/PDK4	4
BP	GO:0060828	regulation of canonical Wnt signaling pathway	4/268	167/12394	0.4894143477548	0.755562583629017	ENSGALG00010021184/ENSGALG00010011166/ENSGALG00010020120/ENSGALG00010017409	DRAXIN/SOX7/DAAM2/GPC3	4
BP	GO:0042176	regulation of protein catabolic process	6/268	259/12394	0.4903776535199	0.755562583629017	ENSGALG00010029270/ENSGALG00010014317/ENSGALG00010011556/ENSGALG00010021301/ENSGALG00010019738/ENSGALG00010017409	TIMP2/RAD23B/LAPTM4B/SMURF1/ADRA2A/GPC3	6
BP	GO:0000165	MAPK cascade	10/268	443/12394	0.490586504746335	0.755562583629017	ENSGALG00010010871/ENSGALG00010013399/ENSGALG00010016253/ENSGALG00010007357/ENSGALG00010005282/ENSGALG00010019738/ENSGALG00010004251/ENSGALG00010020677/ENSGALG00010025480/ENSGALG00010019047	GCNT2/FGF1/EDN3/NOX4/FLT1/ADRA2A/CCN2/CYR61/FGF19/GHRL	10
BP	GO:0023014	signal transduction by protein phosphorylation	10/268	443/12394	0.490586504746335	0.755562583629017	ENSGALG00010010871/ENSGALG00010013399/ENSGALG00010016253/ENSGALG00010007357/ENSGALG00010005282/ENSGALG00010019738/ENSGALG00010004251/ENSGALG00010020677/ENSGALG00010025480/ENSGALG00010019047	GCNT2/FGF1/EDN3/NOX4/FLT1/ADRA2A/CCN2/CYR61/FGF19/GHRL	10
BP	GO:0045664	regulation of neuron differentiation	8/268	351/12394	0.490612530902035	0.755562583629017	ENSGALG00010021184/ENSGALG00010009720/ENSGALG00010005333/ENSGALG00010010535/ENSGALG00010010928/ENSGALG00010021301/ENSGALG00010004892/ENSGALG00010016718	DRAXIN/RELN/PLXNA4/LMX1A/HECW2/SMURF1/HEY2/LIN28A	8
BP	GO:0051101	regulation of DNA binding	2/268	76/12394	0.491815123645418	0.755562583629017	ENSGALG00010011198/ENSGALG00010004892	PINX1/HEY2	2
BP	GO:0060759	regulation of response to cytokine stimulus	2/268	76/12394	0.491815123645418	0.755562583629017	ENSGALG00010009099/ENSGALG00010001693	CXCR4/NKIRAS1	2
BP	GO:0007080	mitotic metaphase plate congression	1/268	31/12394	0.492626804526119	0.755562583629017	ENSGALG00010011198	PINX1	1
BP	GO:0009299	mRNA transcription	1/268	31/12394	0.492626804526119	0.755562583629017	ENSGALG00010001557	THRB	1
BP	GO:0010830	regulation of myotube differentiation	1/268	31/12394	0.492626804526119	0.755562583629017	ENSGALG00010021958	BHLHA15	1
BP	GO:0032024	positive regulation of insulin secretion	1/268	31/12394	0.492626804526119	0.755562583629017	ENSGALG00010029778	DOC2B	1
BP	GO:0032210	regulation of telomere maintenance via telomerase	1/268	31/12394	0.492626804526119	0.755562583629017	ENSGALG00010011198	PINX1	1
BP	GO:0032309	icosanoid secretion	1/268	31/12394	0.492626804526119	0.755562583629017	ENSGALG00010020711	PLA2G2E	1
BP	GO:0032729	positive regulation of interferon-gamma production	1/268	31/12394	0.492626804526119	0.755562583629017	ENSGALG00010009374	IL12B	1
BP	GO:0050891	multicellular organismal water homeostasis	1/268	31/12394	0.492626804526119	0.755562583629017	ENSGALG00010015677	GRHL3	1
BP	GO:0060393	regulation of pathway-restricted SMAD protein phosphorylation	1/268	31/12394	0.492626804526119	0.755562583629017	ENSGALG00010001442	LDLRAD4	1
BP	GO:0060420	regulation of heart growth	1/268	31/12394	0.492626804526119	0.755562583629017	ENSGALG00010004892	HEY2	1
BP	GO:0090311	regulation of protein deacetylation	1/268	31/12394	0.492626804526119	0.755562583629017	ENSGALG00010026507	APLNR	1
BP	GO:0090559	regulation of membrane permeability	1/268	31/12394	0.492626804526119	0.755562583629017	ENSGALG00010011556	LAPTM4B	1
BP	GO:0097061	dendritic spine organization	1/268	31/12394	0.492626804526119	0.755562583629017	ENSGALG00010009720	RELN	1
BP	GO:0099024	plasma membrane invagination	1/268	31/12394	0.492626804526119	0.755562583629017	ENSGALG00010020155	MFGE8	1
BP	GO:1900087	positive regulation of G1/S transition of mitotic cell cycle	1/268	31/12394	0.492626804526119	0.755562583629017	ENSGALG00010001649	UBE2E2	1
BP	GO:1901659	glycosyl compound biosynthetic process	1/268	31/12394	0.492626804526119	0.755562583629017	ENSGALG00010024286	ADA	1
BP	GO:1903901	negative regulation of viral life cycle	1/268	31/12394	0.492626804526119	0.755562583629017	ENSGALG00010022134	CH25H	1
BP	GO:0048738	cardiac muscle tissue development	3/268	122/12394	0.493582854858531	0.756606940279241	ENSGALG00010009118/ENSGALG00010007357/ENSGALG00010004892	ACTN2/NOX4/HEY2	3
BP	GO:0044282	small molecule catabolic process	5/268	215/12394	0.498285103449245	0.760535139392678	ENSGALG00010012973/ENSGALG00010014946/ENSGALG00010026485/ENSGALG00010010778/ENSGALG00010024286	GLDC/PCK1/ACAA1/UPP2/ADA	5
BP	GO:0072001	renal system development	5/268	215/12394	0.498285103449245	0.760535139392678	ENSGALG00010009327/ENSGALG00010013399/ENSGALG00010021668/ENSGALG00010017409/ENSGALG00010016718	NID1/FGF1/PYGO1/GPC3/LIN28A	5
BP	GO:0051259	protein complex oligomerization	4/268	169/12394	0.498708137914529	0.760535139392678	ENSGALG00010008202/ENSGALG00010016505/ENSGALG00010003438/ENSGALG00010004483	KCNG2/KCTD16/KCNS3/STEAP4	4
BP	GO:0001823	mesonephros development	2/268	77/12394	0.498735688927794	0.760535139392678	ENSGALG00010013399/ENSGALG00010017409	FGF1/GPC3	2
BP	GO:0030203	glycosaminoglycan metabolic process	2/268	77/12394	0.498735688927794	0.760535139392678	ENSGALG00010025346/ENSGALG00010005258	PXYLP1/ITIH5	2
BP	GO:0035601	protein deacylation	2/268	77/12394	0.498735688927794	0.760535139392678	ENSGALG00010026977/ENSGALG00010026507	ELK4/APLNR	2
BP	GO:0071222	cellular response to lipopolysaccharide	2/268	77/12394	0.498735688927794	0.760535139392678	ENSGALG00010005131/ENSGALG00010009374	IL8L2/IL12B	2
BP	GO:0098732	macromolecule deacylation	2/268	77/12394	0.498735688927794	0.760535139392678	ENSGALG00010026977/ENSGALG00010026507	ELK4/APLNR	2
BP	GO:1902905	positive regulation of supramolecular fiber organization	3/268	123/12394	0.499027299881624	0.760535139392678	ENSGALG00010009118/ENSGALG00010013032/ENSGALG00010004251	ACTN2/BAIAP2L2/CCN2	3
BP	GO:0010243	response to organonitrogen compound	10/268	447/12394	0.502080942918855	0.760535139392678	ENSGALG00010003879/ENSGALG00010009118/ENSGALG00010024153/ENSGALG00010010754/ENSGALG00010014946/ENSGALG00010002741/ENSGALG00010024286/ENSGALG00010010116/ENSGALG00010025658/ENSGALG00010019047	CASP6/ACTN2/KCNQ1/DNAI1/PCK1/PDK4/ADA/DRD5/PDE1B/GHRL	10
BP	GO:0048705	skeletal system morphogenesis	4/268	170/12394	0.503328028493139	0.760535139392678	ENSGALG00010017635/ENSGALG00010001212/ENSGALG00010004251/ENSGALG00010019097	NPPC/PAX5/CCN2/STC1	4
BP	GO:0003197	endocardial cushion development	1/268	32/12394	0.50362543078083	0.760535139392678	ENSGALG00010026507	APLNR	1
BP	GO:0006584	catecholamine metabolic process	1/268	32/12394	0.50362543078083	0.760535139392678	ENSGALG00010025658	PDE1B	1
BP	GO:0009712	catechol-containing compound metabolic process	1/268	32/12394	0.50362543078083	0.760535139392678	ENSGALG00010025658	PDE1B	1
BP	GO:0014904	myotube cell development	1/268	32/12394	0.50362543078083	0.760535139392678	ENSGALG00010020392	SLC23A2	1
BP	GO:0030901	midbrain development	1/268	32/12394	0.50362543078083	0.760535139392678	ENSGALG00010010535	LMX1A	1
BP	GO:0034605	cellular response to heat	1/268	32/12394	0.50362543078083	0.760535139392678	ENSGALG00010013399	FGF1	1
BP	GO:0042461	photoreceptor cell development	1/268	32/12394	0.50362543078083	0.760535139392678	ENSGALG00010001557	THRB	1
BP	GO:0045806	negative regulation of endocytosis	1/268	32/12394	0.50362543078083	0.760535139392678	ENSGALG00010026124	PACSIN1	1
BP	GO:0051148	negative regulation of muscle cell differentiation	1/268	32/12394	0.50362543078083	0.760535139392678	ENSGALG00010021958	BHLHA15	1
BP	GO:0051187	cofactor catabolic process	1/268	32/12394	0.50362543078083	0.760535139392678	ENSGALG00010019141	ACOT7	1
BP	GO:0051445	regulation of meiotic cell cycle	1/268	32/12394	0.50362543078083	0.760535139392678	ENSGALG00010017635	NPPC	1
BP	GO:0060038	cardiac muscle cell proliferation	1/268	32/12394	0.50362543078083	0.760535139392678	ENSGALG00010004892	HEY2	1
BP	GO:0070228	regulation of lymphocyte apoptotic process	1/268	32/12394	0.50362543078083	0.760535139392678	ENSGALG00010024286	ADA	1
BP	GO:0070231	T cell apoptotic process	1/268	32/12394	0.50362543078083	0.760535139392678	ENSGALG00010024286	ADA	1
BP	GO:0070265	necrotic cell death	1/268	32/12394	0.50362543078083	0.760535139392678	ENSGALG00010003879	CASP6	1
BP	GO:1901570	fatty acid derivative biosynthetic process	1/268	32/12394	0.50362543078083	0.760535139392678	ENSGALG00010021623	FAR1	1
BP	GO:0002065	columnar/cuboidal epithelial cell differentiation	3/268	124/12394	0.504442216091725	0.760535139392678	ENSGALG00010024153/ENSGALG00010021958/ENSGALG00010004892	KCNQ1/BHLHA15/HEY2	3
BP	GO:0016051	carbohydrate biosynthetic process	3/268	124/12394	0.504442216091725	0.760535139392678	ENSGALG00010014946/ENSGALG00010011927/ENSGALG00010011021	PCK1/ENSGALG00010011927/PPP1R3G	3
BP	GO:0045637	regulation of myeloid cell differentiation	3/268	124/12394	0.504442216091725	0.760535139392678	ENSGALG00010014690/ENSGALG00010005884/ENSGALG00010009374	CSF3R/MYB/IL12B	3
BP	GO:0035966	response to topologically incorrect protein	2/268	78/12394	0.505595890041336	0.76102282299599	ENSGALG00010011246/ENSGALG00010021958	DNAJB5/BHLHA15	2
BP	GO:0060993	kidney morphogenesis	2/268	78/12394	0.505595890041336	0.76102282299599	ENSGALG00010013399/ENSGALG00010017409	FGF1/GPC3	2
BP	GO:0061326	renal tubule development	2/268	78/12394	0.505595890041336	0.76102282299599	ENSGALG00010013399/ENSGALG00010017409	FGF1/GPC3	2
BP	GO:0051235	maintenance of location	4/268	171/12394	0.507929343626825	0.764116900970333	ENSGALG00010007977/ENSGALG00010021972/ENSGALG00010023885/ENSGALG00010026507	APOB/PISD/ANGPTL3/APLNR	4
BP	GO:0000280	nuclear division	6/268	264/12394	0.509004177286585	0.764215497258256	ENSGALG00010011198/ENSGALG00010012801/ENSGALG00010018717/ENSGALG00010016253/ENSGALG00010010928/ENSGALG00010013662	PINX1/DMC1/ENSGALG00010018717/EDN3/HECW2/RAD21L1	6
BP	GO:0051656	establishment of organelle localization	6/268	264/12394	0.509004177286585	0.764215497258256	ENSGALG00010015939/ENSGALG00010011198/ENSGALG00010013662/ENSGALG00010019738/ENSGALG00010029778/ENSGALG00010028753	SUN2/PINX1/RAD21L1/ADRA2A/DOC2B/SV2A	6
BP	GO:0007188	adenylate cyclase-modulating G-protein coupled receptor signaling pathway	3/268	125/12394	0.509827036170474	0.764215497258256	ENSGALG00010014350/ENSGALG00010019738/ENSGALG00010010116	PTGER4/ADRA2A/DRD5	3
BP	GO:0016358	dendrite development	3/268	125/12394	0.509827036170474	0.764215497258256	ENSGALG00010009720/ENSGALG00010010928/ENSGALG00010019047	RELN/HECW2/GHRL	3
BP	GO:0062013	positive regulation of small molecule metabolic process	2/268	79/12394	0.512395094356511	0.764215497258256	ENSGALG00010013399/ENSGALG00010011021	FGF1/PPP1R3G	2
BP	GO:0071219	cellular response to molecule of bacterial origin	2/268	79/12394	0.512395094356511	0.764215497258256	ENSGALG00010005131/ENSGALG00010009374	IL8L2/IL12B	2
BP	GO:0099173	postsynapse organization	2/268	79/12394	0.512395094356511	0.764215497258256	ENSGALG00010009720/ENSGALG00010008444	RELN/SLC7A11	2
BP	GO:0001825	blastocyst formation	1/268	33/12394	0.514386503790921	0.764215497258256	ENSGALG00010024286	ADA	1
BP	GO:0003229	ventricular cardiac muscle tissue development	1/268	33/12394	0.514386503790921	0.764215497258256	ENSGALG00010004892	HEY2	1
BP	GO:0006879	cellular iron ion homeostasis	1/268	33/12394	0.514386503790921	0.764215497258256	ENSGALG00010004483	STEAP4	1
BP	GO:0014896	muscle hypertrophy	1/268	33/12394	0.514386503790921	0.764215497258256	ENSGALG00010004892	HEY2	1
BP	GO:0014897	striated muscle hypertrophy	1/268	33/12394	0.514386503790921	0.764215497258256	ENSGALG00010004892	HEY2	1
BP	GO:0030219	megakaryocyte differentiation	1/268	33/12394	0.514386503790921	0.764215497258256	ENSGALG00010005884	MYB	1
BP	GO:0031018	endocrine pancreas development	1/268	33/12394	0.514386503790921	0.764215497258256	ENSGALG00010021958	BHLHA15	1
BP	GO:0035137	hindlimb morphogenesis	1/268	33/12394	0.514386503790921	0.764215497258256	ENSGALG00010017409	GPC3	1
BP	GO:0035773	insulin secretion involved in cellular response to glucose stimulus	1/268	33/12394	0.514386503790921	0.764215497258256	ENSGALG00010019738	ADRA2A	1
BP	GO:0046189	phenol-containing compound biosynthetic process	1/268	33/12394	0.514386503790921	0.764215497258256	ENSGALG00010008444	SLC7A11	1
BP	GO:0046847	filopodium assembly	1/268	33/12394	0.514386503790921	0.764215497258256	ENSGALG00010020120	DAAM2	1
BP	GO:0060428	lung epithelium development	1/268	33/12394	0.514386503790921	0.764215497258256	ENSGALG00010001557	THRB	1
BP	GO:0071242	cellular response to ammonium ion	1/268	33/12394	0.514386503790921	0.764215497258256	ENSGALG00010003879	CASP6	1
BP	GO:1900006	positive regulation of dendrite development	1/268	33/12394	0.514386503790921	0.764215497258256	ENSGALG00010009720	RELN	1
BP	GO:1901068	guanosine-containing compound metabolic process	1/268	33/12394	0.514386503790921	0.764215497258256	ENSGALG00010024286	ADA	1
BP	GO:2000514	regulation of CD4-positive, alpha-beta T cell activation	1/268	33/12394	0.514386503790921	0.764215497258256	ENSGALG00010005884	MYB	1
BP	GO:0006479	protein methylation	3/268	126/12394	0.515181215570443	0.764570071677668	ENSGALG00010001212/ENSGALG00010005884/ENSGALG00010005756	PAX5/MYB/TET2	3
BP	GO:0008213	protein alkylation	3/268	126/12394	0.515181215570443	0.764570071677668	ENSGALG00010001212/ENSGALG00010005884/ENSGALG00010005756	PAX5/MYB/TET2	3
BP	GO:0045666	positive regulation of neuron differentiation	4/268	173/12394	0.517074599039453	0.766966098898865	ENSGALG00010009720/ENSGALG00010005333/ENSGALG00010021301/ENSGALG00010016718	RELN/PLXNA4/SMURF1/LIN28A	4
BP	GO:0060249	anatomical structure homeostasis	6/268	267/12394	0.520061584648663	0.77098078586729	ENSGALG00010011198/ENSGALG00010010871/ENSGALG00010001693/ENSGALG00010007357/ENSGALG00010002741/ENSGALG00010004251	PINX1/GCNT2/NKIRAS1/NOX4/PDK4/CCN2	6
BP	GO:0052547	regulation of peptidase activity	4/268	174/12394	0.521617743430011	0.772008918899995	ENSGALG00010029270/ENSGALG00010011166/ENSGALG00010015822/ENSGALG00010020677	TIMP2/SOX7/WFDC2/CYR61	4
BP	GO:0048812	neuron projection morphogenesis	8/268	361/12394	0.522585908983554	0.772008918899995	ENSGALG00010021184/ENSGALG00010009720/ENSGALG00010005333/ENSGALG00010010535/ENSGALG00010016253/ENSGALG00010010928/ENSGALG00010021301/ENSGALG00010013310	DRAXIN/RELN/PLXNA4/LMX1A/EDN3/HECW2/SMURF1/MYO16	8
BP	GO:0050778	positive regulation of immune response	7/268	315/12394	0.524747250003878	0.772008918899995	ENSGALG00010003879/ENSGALG00010025943/ENSGALG00010014946/ENSGALG00010013213/ENSGALG00010024286/ENSGALG00010005884/ENSGALG00010009374	CASP6/CATH1/PCK1/SH2D1A/ADA/MYB/IL12B	7
BP	GO:0002763	positive regulation of myeloid leukocyte differentiation	1/268	34/12394	0.524915135534634	0.772008918899995	ENSGALG00010009374	IL12B	1
BP	GO:0009583	detection of light stimulus	1/268	34/12394	0.524915135534634	0.772008918899995	ENSGALG00010001616	OPNVA	1
BP	GO:0010171	body morphogenesis	1/268	34/12394	0.524915135534634	0.772008918899995	ENSGALG00010017409	GPC3	1
BP	GO:0010596	negative regulation of endothelial cell migration	1/268	34/12394	0.524915135534634	0.772008918899995	ENSGALG00010019097	STC1	1
BP	GO:0018023	peptidyl-lysine trimethylation	1/268	34/12394	0.524915135534634	0.772008918899995	ENSGALG00010005756	TET2	1
BP	GO:0018208	peptidyl-proline modification	1/268	34/12394	0.524915135534634	0.772008918899995	ENSGALG00010022583	FKBP11	1
BP	GO:0030104	water homeostasis	1/268	34/12394	0.524915135534634	0.772008918899995	ENSGALG00010015677	GRHL3	1
BP	GO:0036465	synaptic vesicle recycling	1/268	34/12394	0.524915135534634	0.772008918899995	ENSGALG00010026124	PACSIN1	1
BP	GO:0051055	negative regulation of lipid biosynthetic process	1/268	34/12394	0.524915135534634	0.772008918899995	ENSGALG00010025480	FGF19	1
BP	GO:0055017	cardiac muscle tissue growth	1/268	34/12394	0.524915135534634	0.772008918899995	ENSGALG00010004892	HEY2	1
BP	GO:1902895	positive regulation of pri-miRNA transcription by RNA polymerase II	1/268	34/12394	0.524915135534634	0.772008918899995	ENSGALG00010005884	MYB	1
BP	GO:0006865	amino acid transport	2/268	81/12394	0.525808256399887	0.772008918899995	ENSGALG00010023664/ENSGALG00010008444	SLC6A9/SLC7A11	2
BP	GO:0010675	regulation of cellular carbohydrate metabolic process	2/268	81/12394	0.525808256399887	0.772008918899995	ENSGALG00010011021/ENSGALG00010002741	PPP1R3G/PDK4	2
BP	GO:0010770	positive regulation of cell morphogenesis involved in differentiation	2/268	81/12394	0.525808256399887	0.772008918899995	ENSGALG00010009720/ENSGALG00010005333	RELN/PLXNA4	2
BP	GO:1903707	negative regulation of hemopoiesis	2/268	81/12394	0.525808256399887	0.772008918899995	ENSGALG00010005530/ENSGALG00010005884	IL-17D/MYB	2
BP	GO:0071214	cellular response to abiotic stimulus	4/268	176/12394	0.5306431600192	0.774247713345096	ENSGALG00010014350/ENSGALG00010001616/ENSGALG00010014946/ENSGALG00010017983	PTGER4/OPNVA/PCK1/SLC4A11	4
BP	GO:0104004	cellular response to environmental stimulus	4/268	176/12394	0.5306431600192	0.774247713345096	ENSGALG00010014350/ENSGALG00010001616/ENSGALG00010014946/ENSGALG00010017983	PTGER4/OPNVA/PCK1/SLC4A11	4
BP	GO:0031503	protein-containing complex localization	3/268	129/12394	0.531054797768352	0.774247713345096	ENSGALG00010021533/ENSGALG00010009720/ENSGALG00010021367	SSX2IP/RELN/GRIP2	3
BP	GO:0040008	regulation of growth	7/268	317/12394	0.531488400676657	0.774247713345096	ENSGALG00010021184/ENSGALG00010005333/ENSGALG00010017635/ENSGALG00010010535/ENSGALG00010021301/ENSGALG00010004892/ENSGALG00010017409	DRAXIN/PLXNA4/NPPC/LMX1A/SMURF1/HEY2/GPC3	7
BP	GO:0051345	positive regulation of hydrolase activity	7/268	317/12394	0.531488400676657	0.774247713345096	ENSGALG00010011166/ENSGALG00010015677/ENSGALG00010014705/ENSGALG00010012788/ENSGALG00010021843/ENSGALG00010005282/ENSGALG00010020677	SOX7/GRHL3/ARAP2/RGS1/ENSGALG00010021843/FLT1/CYR61	7
BP	GO:0009612	response to mechanical stimulus	2/268	82/12394	0.532421217023312	0.774247713345096	ENSGALG00010024153/ENSGALG00010014350	KCNQ1/PTGER4	2
BP	GO:0042472	inner ear morphogenesis	2/268	82/12394	0.532421217023312	0.774247713345096	ENSGALG00010024153/ENSGALG00010015677	KCNQ1/GRHL3	2
BP	GO:0051053	negative regulation of DNA metabolic process	2/268	82/12394	0.532421217023312	0.774247713345096	ENSGALG00010011198/ENSGALG00010029236	PINX1/ENPP7	2
BP	GO:0006805	xenobiotic metabolic process	1/268	35/12394	0.535216328388737	0.774247713345096	ENSGALG00010018534	NCEH1	1
BP	GO:0010463	mesenchymal cell proliferation	1/268	35/12394	0.535216328388737	0.774247713345096	ENSGALG00010017409	GPC3	1
BP	GO:0015844	monoamine transport	1/268	35/12394	0.535216328388737	0.774247713345096	ENSGALG00010025392	SLC6A2	1
BP	GO:0030850	prostate gland development	1/268	35/12394	0.535216328388737	0.774247713345096	ENSGALG00010014796	PRLR	1
BP	GO:0032371	regulation of sterol transport	1/268	35/12394	0.535216328388737	0.774247713345096	ENSGALG00010021935	CETP	1
BP	GO:0032374	regulation of cholesterol transport	1/268	35/12394	0.535216328388737	0.774247713345096	ENSGALG00010021935	CETP	1
BP	GO:0032611	interleukin-1 beta production	1/268	35/12394	0.535216328388737	0.774247713345096	ENSGALG00010019047	GHRL	1
BP	GO:0032651	regulation of interleukin-1 beta production	1/268	35/12394	0.535216328388737	0.774247713345096	ENSGALG00010019047	GHRL	1
BP	GO:0042255	ribosome assembly	1/268	35/12394	0.535216328388737	0.774247713345096	ENSGALG00010013953	DHX29	1
BP	GO:0045604	regulation of epidermal cell differentiation	1/268	35/12394	0.535216328388737	0.774247713345096	ENSGALG00010004892	HEY2	1
BP	GO:0048483	autonomic nervous system development	1/268	35/12394	0.535216328388737	0.774247713345096	ENSGALG00010005333	PLXNA4	1
BP	GO:0048701	embryonic cranial skeleton morphogenesis	1/268	35/12394	0.535216328388737	0.774247713345096	ENSGALG00010001212	PAX5	1
BP	GO:0060260	regulation of transcription initiation from RNA polymerase II promoter	1/268	35/12394	0.535216328388737	0.774247713345096	ENSGALG00010004892	HEY2	1
BP	GO:0060389	pathway-restricted SMAD protein phosphorylation	1/268	35/12394	0.535216328388737	0.774247713345096	ENSGALG00010001442	LDLRAD4	1
BP	GO:0071715	icosanoid transport	1/268	35/12394	0.535216328388737	0.774247713345096	ENSGALG00010020711	PLA2G2E	1
BP	GO:0072132	mesenchyme morphogenesis	1/268	35/12394	0.535216328388737	0.774247713345096	ENSGALG00010026507	APLNR	1
BP	GO:0097327	response to antineoplastic agent	1/268	35/12394	0.535216328388737	0.774247713345096	ENSGALG00010014946	PCK1	1
BP	GO:1901571	fatty acid derivative transport	1/268	35/12394	0.535216328388737	0.774247713345096	ENSGALG00010020711	PLA2G2E	1
BP	GO:1901616	organic hydroxy compound catabolic process	1/268	35/12394	0.535216328388737	0.774247713345096	ENSGALG00010004333	DIO2	1
BP	GO:2000677	regulation of transcription regulatory region DNA binding	1/268	35/12394	0.535216328388737	0.774247713345096	ENSGALG00010004892	HEY2	1
BP	GO:0000209	protein polyubiquitination	3/268	130/12394	0.536281411022101	0.775380589017233	ENSGALG00010001649/ENSGALG00010010928/ENSGALG00010021301	UBE2E2/HECW2/SMURF1	3
BP	GO:0090407	organophosphate biosynthetic process	8/268	366/12394	0.538314736584977	0.777226403955912	ENSGALG00010013609/ENSGALG00010028918/ENSGALG00010021623/ENSGALG00010021972/ENSGALG00010019141/ENSGALG00010008542/ENSGALG00010017635/ENSGALG00010024286	PIGC/AGPAT2/FAR1/PISD/ACOT7/ENSGALG00010008542/NPPC/ADA	8
BP	GO:0007059	chromosome segregation	5/268	225/12394	0.538665631895174	0.777226403955912	ENSGALG00010011198/ENSGALG00010012801/ENSGALG00010018717/ENSGALG00010010928/ENSGALG00010013662	PINX1/DMC1/ENSGALG00010018717/HECW2/RAD21L1	5
BP	GO:0006611	protein export from nucleus	2/268	83/12394	0.538971182670518	0.777226403955912	ENSGALG00010021301/ENSGALG00010020640	SMURF1/PTPN14	2
BP	GO:0010950	positive regulation of endopeptidase activity	2/268	83/12394	0.538971182670518	0.777226403955912	ENSGALG00010011166/ENSGALG00010020677	SOX7/CYR61	2
BP	GO:0030183	B cell differentiation	2/268	83/12394	0.538971182670518	0.777226403955912	ENSGALG00010024286/ENSGALG00010024466	ADA/ADGRG3	2
BP	GO:0006979	response to oxidative stress	5/268	226/12394	0.542623029346131	0.781661743946977	ENSGALG00010029571/ENSGALG00010022419/ENSGALG00010023162/ENSGALG00010008444/ENSGALG00010017983	EPX/ENSGALG00010022419/CHRNA4/SLC7A11/SLC4A11	5
BP	GO:0009416	response to light stimulus	4/268	179/12394	0.5440237191951	0.781661743946977	ENSGALG00010001616/ENSGALG00010008444/ENSGALG00010009374/ENSGALG00010025658	OPNVA/SLC7A11/IL12B/PDE1B	4
BP	GO:0001754	eye photoreceptor cell differentiation	1/268	36/12394	0.545294977469716	0.781661743946977	ENSGALG00010001557	THRB	1
BP	GO:0010718	positive regulation of epithelial to mesenchymal transition	1/268	36/12394	0.545294977469716	0.781661743946977	ENSGALG00010010871	GCNT2	1
BP	GO:0010812	negative regulation of cell-substrate adhesion	1/268	36/12394	0.545294977469716	0.781661743946977	ENSGALG00010010871	GCNT2	1
BP	GO:0030834	regulation of actin filament depolymerization	1/268	36/12394	0.545294977469716	0.781661743946977	ENSGALG00010009118	ACTN2	1
BP	GO:0051057	positive regulation of small GTPase mediated signal transduction	1/268	36/12394	0.545294977469716	0.781661743946977	ENSGALG00010009720	RELN	1
BP	GO:0051279	regulation of release of sequestered calcium ion into cytosol	1/268	36/12394	0.545294977469716	0.781661743946977	ENSGALG00010026507	APLNR	1
BP	GO:0051496	positive regulation of stress fiber assembly	1/268	36/12394	0.545294977469716	0.781661743946977	ENSGALG00010004251	CCN2	1
BP	GO:0042177	negative regulation of protein catabolic process	2/268	84/12394	0.545457776957909	0.781661743946977	ENSGALG00010029270/ENSGALG00010011556	TIMP2/LAPTM4B	2
BP	GO:0043624	cellular protein complex disassembly	2/268	84/12394	0.545457776957909	0.781661743946977	ENSGALG00010009118/ENSGALG00010022024	ACTN2/MICAL2	2
BP	GO:1903828	negative regulation of cellular protein localization	2/268	84/12394	0.545457776957909	0.781661743946977	ENSGALG00010018672/ENSGALG00010009118	PKDCC/ACTN2	2
BP	GO:0045137	development of primary sexual characteristics	3/268	132/12394	0.546635115841763	0.782940921127525	ENSGALG00010029233/ENSGALG00010012801/ENSGALG00010013662	CBX2/DMC1/RAD21L1	3
BP	GO:0045321	leukocyte activation	10/268	463/12394	0.547294323155984	0.783477037313355	ENSGALG00010025943/ENSGALG00010014350/ENSGALG00010014946/ENSGALG00010005131/ENSGALG00010025935/ENSGALG00010024286/ENSGALG00010005884/ENSGALG00010024466/ENSGALG00010009374/ENSGALG00010001869	CATH1/PTGER4/PCK1/IL8L2/CATH3/ADA/MYB/ADGRG3/IL12B/CRLF2	10
BP	GO:0072659	protein localization to plasma membrane	4/268	180/12394	0.548440528072058	0.784709392402789	ENSGALG00010018672/ENSGALG00010009118/ENSGALG00010021562/ENSGALG00010021367	PKDCC/ACTN2/LRP6/GRIP2	4
BP	GO:0048565	digestive tract development	2/268	85/12394	0.55188066900784	0.786137307180295	ENSGALG00010018672/ENSGALG00010024286	PKDCC/ADA	2
BP	GO:2001251	negative regulation of chromosome organization	2/268	85/12394	0.55188066900784	0.786137307180295	ENSGALG00010011198/ENSGALG00010001212	PINX1/PAX5	2
BP	GO:0007600	sensory perception	6/268	276/12394	0.552627250678079	0.786137307180295	ENSGALG00010024153/ENSGALG00010001616/ENSGALG00010002733/ENSGALG00010024211/ENSGALG00010001557/ENSGALG00010005675	KCNQ1/OPNVA/RDH8/TRPM5/THRB/GJA3	6
BP	GO:0006470	protein dephosphorylation	4/268	181/12394	0.552835112731478	0.786137307180295	ENSGALG00010018534/ENSGALG00010019461/ENSGALG00010020640/ENSGALG00010013259	NCEH1/MGAT5/PTPN14/PTPRB	4
BP	GO:0120039	plasma membrane bounded cell projection morphogenesis	8/268	371/12394	0.553844957068076	0.786137307180295	ENSGALG00010021184/ENSGALG00010009720/ENSGALG00010005333/ENSGALG00010010535/ENSGALG00010016253/ENSGALG00010010928/ENSGALG00010021301/ENSGALG00010013310	DRAXIN/RELN/PLXNA4/LMX1A/EDN3/HECW2/SMURF1/MYO16	8
BP	GO:0007346	regulation of mitotic cell cycle	7/268	324/12394	0.554782920283498	0.786137307180295	ENSGALG00010011198/ENSGALG00010019816/ENSGALG00010021913/ENSGALG00010001649/ENSGALG00010016253/ENSGALG00010010928/ENSGALG00010023746	PINX1/GPR132/ENSGALG00010021913/UBE2E2/EDN3/HECW2/TTC28	7
BP	GO:0001541	ovarian follicle development	1/268	37/12394	0.555155872925139	0.786137307180295	ENSGALG00010012801	DMC1	1
BP	GO:0001885	endothelial cell development	1/268	37/12394	0.555155872925139	0.786137307180295	ENSGALG00010019097	STC1	1
BP	GO:0016574	histone ubiquitination	1/268	37/12394	0.555155872925139	0.786137307180295	ENSGALG00010012551	PCGF3	1
BP	GO:0035196	production of miRNAs involved in gene silencing by miRNA	1/268	37/12394	0.555155872925139	0.786137307180295	ENSGALG00010016718	LIN28A	1
BP	GO:0035249	synaptic transmission, glutamatergic	1/268	37/12394	0.555155872925139	0.786137307180295	ENSGALG00010009720	RELN	1
BP	GO:0048066	developmental pigmentation	1/268	37/12394	0.555155872925139	0.786137307180295	ENSGALG00010016253	EDN3	1
BP	GO:0050772	positive regulation of axonogenesis	1/268	37/12394	0.555155872925139	0.786137307180295	ENSGALG00010005333	PLXNA4	1
BP	GO:0051384	response to glucocorticoid	1/268	37/12394	0.555155872925139	0.786137307180295	ENSGALG00010014946	PCK1	1
BP	GO:0051881	regulation of mitochondrial membrane potential	1/268	37/12394	0.555155872925139	0.786137307180295	ENSGALG00010017983	SLC4A11	1
BP	GO:0070527	platelet aggregation	1/268	37/12394	0.555155872925139	0.786137307180295	ENSGALG00010008444	SLC7A11	1
BP	GO:0090183	regulation of kidney development	1/268	37/12394	0.555155872925139	0.786137307180295	ENSGALG00010016718	LIN28A	1
BP	GO:0098869	cellular oxidant detoxification	1/268	37/12394	0.555155872925139	0.786137307180295	ENSGALG00010029571	EPX	1
BP	GO:0106027	neuron projection organization	1/268	37/12394	0.555155872925139	0.786137307180295	ENSGALG00010009720	RELN	1
BP	GO:1904356	regulation of telomere maintenance via telomere lengthening	1/268	37/12394	0.555155872925139	0.786137307180295	ENSGALG00010011198	PINX1	1
BP	GO:0007187	G-protein coupled receptor signaling pathway, coupled to cyclic nucleotide second messenger	3/268	134/12394	0.556853452019919	0.787260934406978	ENSGALG00010014350/ENSGALG00010019738/ENSGALG00010010116	PTGER4/ADRA2A/DRD5	3
BP	GO:0007204	positive regulation of cytosolic calcium ion concentration	3/268	134/12394	0.556853452019919	0.787260934406978	ENSGALG00010009099/ENSGALG00010014350/ENSGALG00010026507	CXCR4/PTGER4/APLNR	3
BP	GO:0048858	cell projection morphogenesis	8/268	372/12394	0.556925531342954	0.787260934406978	ENSGALG00010021184/ENSGALG00010009720/ENSGALG00010005333/ENSGALG00010010535/ENSGALG00010016253/ENSGALG00010010928/ENSGALG00010021301/ENSGALG00010013310	DRAXIN/RELN/PLXNA4/LMX1A/EDN3/HECW2/SMURF1/MYO16	8
BP	GO:0042063	gliogenesis	4/268	182/12394	0.557207167683637	0.787260934406978	ENSGALG00010015939/ENSGALG00010009720/ENSGALG00010020120/ENSGALG00010016718	SUN2/RELN/DAAM2/LIN28A	4
BP	GO:0072657	protein localization to membrane	7/268	325/12394	0.558070331403852	0.787260934406978	ENSGALG00010026124/ENSGALG00010018672/ENSGALG00010009118/ENSGALG00010009720/ENSGALG00010021562/ENSGALG00010021367/ENSGALG00010008444	PACSIN1/PKDCC/ACTN2/RELN/LRP6/GRIP2/SLC7A11	7
BP	GO:0007009	plasma membrane organization	2/268	86/12394	0.558239571670403	0.787260934406978	ENSGALG00010026124/ENSGALG00010013032	PACSIN1/BAIAP2L2	2
BP	GO:0030218	erythrocyte differentiation	2/268	86/12394	0.558239571670403	0.787260934406978	ENSGALG00010024153/ENSGALG00010005884	KCNQ1/MYB	2
BP	GO:0032874	positive regulation of stress-activated MAPK cascade	2/268	86/12394	0.558239571670403	0.787260934406978	ENSGALG00010004251/ENSGALG00010025480	CCN2/FGF19	2
BP	GO:0007159	leukocyte cell-cell adhesion	4/268	183/12394	0.561556397805967	0.788031547937446	ENSGALG00010014946/ENSGALG00010024286/ENSGALG00010005884/ENSGALG00010009374	PCK1/ADA/MYB/IL12B	4
BP	GO:0000819	sister chromatid segregation	3/268	135/12394	0.561910928356951	0.788031547937446	ENSGALG00010011198/ENSGALG00010010928/ENSGALG00010013662	PINX1/HECW2/RAD21L1	3
BP	GO:0030100	regulation of endocytosis	3/268	135/12394	0.561910928356951	0.788031547937446	ENSGALG00010020155/ENSGALG00010026124/ENSGALG00010017409	MFGE8/PACSIN1/GPC3	3
BP	GO:0051056	regulation of small GTPase mediated signal transduction	3/268	135/12394	0.561910928356951	0.788031547937446	ENSGALG00010021533/ENSGALG00010010154/ENSGALG00010009720	SSX2IP/ENSGALG00010010154/RELN	3
BP	GO:0005975	carbohydrate metabolic process	8/268	374/12394	0.563060076529105	0.788031547937446	ENSGALG00010024153/ENSGALG00010027882/ENSGALG00010023885/ENSGALG00010020392/ENSGALG00010014946/ENSGALG00010011927/ENSGALG00010011021/ENSGALG00010002741	KCNQ1/CHIA/ANGPTL3/SLC23A2/PCK1/ENSGALG00010011927/PPP1R3G/PDK4	8
BP	GO:0002703	regulation of leukocyte mediated immunity	2/268	87/12394	0.564534239800343	0.788031547937446	ENSGALG00010013213/ENSGALG00010009374	SH2D1A/IL12B	2
BP	GO:0001706	endoderm formation	1/268	38/12394	0.564803702176257	0.788031547937446	ENSGALG00010011166	SOX7	1
BP	GO:0002011	morphogenesis of an epithelial sheet	1/268	38/12394	0.564803702176257	0.788031547937446	ENSGALG00010020677	CYR61	1
BP	GO:0002260	lymphocyte homeostasis	1/268	38/12394	0.564803702176257	0.788031547937446	ENSGALG00010024286	ADA	1
BP	GO:0002381	immunoglobulin production involved in immunoglobulin mediated immune response	1/268	38/12394	0.564803702176257	0.788031547937446	ENSGALG00010025943	CATH1	1
BP	GO:0006801	superoxide metabolic process	1/268	38/12394	0.564803702176257	0.788031547937446	ENSGALG00010007357	NOX4	1
BP	GO:0007004	telomere maintenance via telomerase	1/268	38/12394	0.564803702176257	0.788031547937446	ENSGALG00010011198	PINX1	1
BP	GO:0019226	transmission of nerve impulse	1/268	38/12394	0.564803702176257	0.788031547937446	ENSGALG00010010116	DRD5	1
BP	GO:0021517	ventral spinal cord development	1/268	38/12394	0.564803702176257	0.788031547937446	ENSGALG00010009720	RELN	1
BP	GO:0043388	positive regulation of DNA binding	1/268	38/12394	0.564803702176257	0.788031547937446	ENSGALG00010011198	PINX1	1
BP	GO:0045670	regulation of osteoclast differentiation	1/268	38/12394	0.564803702176257	0.788031547937446	ENSGALG00010009374	IL12B	1
BP	GO:0046173	polyol biosynthetic process	1/268	38/12394	0.564803702176257	0.788031547937446	ENSGALG00010014946	PCK1	1
BP	GO:0051196	regulation of coenzyme metabolic process	1/268	38/12394	0.564803702176257	0.788031547937446	ENSGALG00010002741	PDK4	1
BP	GO:0051899	membrane depolarization	1/268	38/12394	0.564803702176257	0.788031547937446	ENSGALG00010023643	SCN4B	1
BP	GO:0060419	heart growth	1/268	38/12394	0.564803702176257	0.788031547937446	ENSGALG00010004892	HEY2	1
BP	GO:1902808	positive regulation of cell cycle G1/S phase transition	1/268	38/12394	0.564803702176257	0.788031547937446	ENSGALG00010001649	UBE2E2	1
BP	GO:0001558	regulation of cell growth	4/268	185/12394	0.570185254215738	0.790374571226419	ENSGALG00010021184/ENSGALG00010005333/ENSGALG00010010535/ENSGALG00010021301	DRAXIN/PLXNA4/LMX1A/SMURF1	4
BP	GO:0002697	regulation of immune effector process	4/268	185/12394	0.570185254215738	0.790374571226419	ENSGALG00010014946/ENSGALG00010013213/ENSGALG00010005884/ENSGALG00010009374	PCK1/SH2D1A/MYB/IL12B	4
BP	GO:1903530	regulation of secretion by cell	6/268	281/12394	0.57028329008663	0.790374571226419	ENSGALG00010025392/ENSGALG00010016253/ENSGALG00010019738/ENSGALG00010029778/ENSGALG00010009374/ENSGALG00010019047	SLC6A2/EDN3/ADRA2A/DOC2B/IL12B/GHRL	6
BP	GO:0031929	TOR signaling	2/268	88/12394	0.570764468587589	0.790374571226419	ENSGALG00010009720/ENSGALG00010016718	RELN/LIN28A	2
BP	GO:0070304	positive regulation of stress-activated protein kinase signaling cascade	2/268	88/12394	0.570764468587589	0.790374571226419	ENSGALG00010004251/ENSGALG00010025480	CCN2/FGF19	2
BP	GO:0072009	nephron epithelium development	2/268	88/12394	0.570764468587589	0.790374571226419	ENSGALG00010013399/ENSGALG00010017409	FGF1/GPC3	2
BP	GO:0002573	myeloid leukocyte differentiation	3/268	137/12394	0.571920807556904	0.790374571226419	ENSGALG00010014218/ENSGALG00010017409/ENSGALG00010009374	IL31RA/GPC3/IL12B	3
BP	GO:0051346	negative regulation of hydrolase activity	3/268	137/12394	0.571920807556904	0.790374571226419	ENSGALG00010029270/ENSGALG00010023885/ENSGALG00010019461	TIMP2/ANGPTL3/MGAT5	3
BP	GO:0051650	establishment of vesicle localization	3/268	137/12394	0.571920807556904	0.790374571226419	ENSGALG00010019738/ENSGALG00010029778/ENSGALG00010028753	ADRA2A/DOC2B/SV2A	3
BP	GO:0001933	negative regulation of protein phosphorylation	5/268	234/12394	0.573693717480925	0.790374571226419	ENSGALG00010020828/ENSGALG00010001442/ENSGALG00010021913/ENSGALG00010012971/ENSGALG00010021562	CAMK2N1/LDLRAD4/ENSGALG00010021913/ENSGALG00010012971/LRP6	5
BP	GO:0014706	striated muscle tissue development	5/268	234/12394	0.573693717480925	0.790374571226419	ENSGALG00010009118/ENSGALG00010020392/ENSGALG00010001212/ENSGALG00010007357/ENSGALG00010004892	ACTN2/SLC23A2/PAX5/NOX4/HEY2	5
BP	GO:0016049	cell growth	5/268	234/12394	0.573693717480925	0.790374571226419	ENSGALG00010021184/ENSGALG00010005333/ENSGALG00010010535/ENSGALG00010016253/ENSGALG00010021301	DRAXIN/PLXNA4/LMX1A/EDN3/SMURF1	5
BP	GO:0045087	innate immune response	6/268	282/12394	0.573774170155498	0.790374571226419	ENSGALG00010003879/ENSGALG00010025943/ENSGALG00010013213/ENSGALG00010025935/ENSGALG00010009374/ENSGALG00010022134	CASP6/CATH1/SH2D1A/CATH3/IL12B/CH25H	6
BP	GO:0002456	T cell mediated immunity	1/268	39/12394	0.574243052112867	0.790374571226419	ENSGALG00010009374	IL12B	1
BP	GO:0006418	tRNA aminoacylation for protein translation	1/268	39/12394	0.574243052112867	0.790374571226419	ENSGALG00010024190	WARS2	1
BP	GO:0007062	sister chromatid cohesion	1/268	39/12394	0.574243052112867	0.790374571226419	ENSGALG00010013662	RAD21L1	1
BP	GO:0021515	cell differentiation in spinal cord	1/268	39/12394	0.574243052112867	0.790374571226419	ENSGALG00010021184	DRAXIN	1
BP	GO:0030239	myofibril assembly	1/268	39/12394	0.574243052112867	0.790374571226419	ENSGALG00010009118	ACTN2	1
BP	GO:0033559	unsaturated fatty acid metabolic process	1/268	39/12394	0.574243052112867	0.790374571226419	ENSGALG00010010728	ELOVL2	1
BP	GO:0043500	muscle adaptation	1/268	39/12394	0.574243052112867	0.790374571226419	ENSGALG00010004892	HEY2	1
BP	GO:0050873	brown fat cell differentiation	1/268	39/12394	0.574243052112867	0.790374571226419	ENSGALG00010004333	DIO2	1
BP	GO:0052652	cyclic purine nucleotide metabolic process	1/268	39/12394	0.574243052112867	0.790374571226419	ENSGALG00010017635	NPPC	1
BP	GO:0070988	demethylation	1/268	39/12394	0.574243052112867	0.790374571226419	ENSGALG00010005756	TET2	1
BP	GO:1901019	regulation of calcium ion transmembrane transporter activity	1/268	39/12394	0.574243052112867	0.790374571226419	ENSGALG00010009666	RRAD	1
BP	GO:1902475	L-alpha-amino acid transmembrane transport	1/268	39/12394	0.574243052112867	0.790374571226419	ENSGALG00010008444	SLC7A11	1
BP	GO:1903201	regulation of oxidative stress-induced cell death	1/268	39/12394	0.574243052112867	0.790374571226419	ENSGALG00010008444	SLC7A11	1
BP	GO:2001023	regulation of response to drug	1/268	39/12394	0.574243052112867	0.790374571226419	ENSGALG00010019047	GHRL	1
[truncated: 1,505 more rows]

## Sheet: FHZP vs FLZP
Table S5-2. GO enrichment analysis of DEGs between FHZP and FLZP groups
Category	GOID	Description	GeneRatio	BgRatio	pvalue	padj	geneID	geneName	Count
BP	GO:0060326	cell chemotaxis	24/396	160/12394	2.46968879868342e-10	6.34094511373823e-07	ENSGALG00010010893/ENSGALG00010009793/ENSGALG00010022386/ENSGALG00010003132/ENSGALG00010017278/ENSGALG00010005742/ENSGALG00010014690/ENSGALG00010008203/ENSGALG00010010399/ENSGALG00010020013/ENSGALG00010017351/ENSGALG00010018593/ENSGALG00010010889/ENSGALG00010025943/ENSGALG00010009284/ENSGALG00010029635/ENSGALG00010013552/ENSGALG00010005131/ENSGALG00010025685/ENSGALG00010012852/ENSGALG00010011980/…	ENSGALG00010010893/TNFAIP6/SPI1/TPBG/CCR5/GPR183/CSF3R/CXCL13/FGF18/ADAM8/CCR2/LGALS3/CCL19/CATH1/CCN3/CCL26/FGF16/IL8L2/NCKAP1L/MSTN/AvBD9/XCL1/AvBD1/FGF4	24
BP	GO:0097529	myeloid leukocyte migration	20/396	113/12394	3.95690802729375e-10	6.34094511373823e-07	ENSGALG00010010893/ENSGALG00010009793/ENSGALG00010022386/ENSGALG00010017278/ENSGALG00010014690/ENSGALG00010008203/ENSGALG00010020013/ENSGALG00010017351/ENSGALG00010018593/ENSGALG00010010889/ENSGALG00010025943/ENSGALG00010009284/ENSGALG00010024600/ENSGALG00010029635/ENSGALG00010005131/ENSGALG00010025685/ENSGALG00010012852/ENSGALG00010001118/ENSGALG00010005380/ENSGALG00010009149	ENSGALG00010010893/TNFAIP6/SPI1/CCR5/CSF3R/CXCL13/ADAM8/CCR2/LGALS3/CCL19/CATH1/CCN3/CD9/CCL26/IL8L2/NCKAP1L/MSTN/P2RY12/XCL1/FUT4	20
BP	GO:0006954	inflammatory response	32/396	302/12394	2.42171620693406e-09	2.58720014774122e-06	ENSGALG00010010893/ENSGALG00010009793/ENSGALG00010029946/ENSGALG00010015155/ENSGALG00010008368/ENSGALG00010017946/ENSGALG00010014793/ENSGALG00010017278/ENSGALG00010008203/ENSGALG00010019994/ENSGALG00010020013/ENSGALG00010028912/ENSGALG00010006942/ENSGALG00010017351/ENSGALG00010010889/ENSGALG00010011566/ENSGALG00010025943/ENSGALG00010009284/ENSGALG00010029635/ENSGALG00010028372/ENSGALG00010005131/…	ENSGALG00010010893/TNFAIP6/METRNL/HMOX1/SNCA/PTGDR/TLR2A/CCR5/CXCL13/PLD4/ADAM8/EXFABP/ALOX5AP/CCR2/CCL19/NR1H4/CATH1/CCN3/CCL26/PTGS1/IL8L2/TLR1A/ITGB6/IL1RL1/FFAR4/SAA/CSRP3/CRHBP/LIPA/XCL1/LGALS1A/PGLYRP2	32
BP	GO:0009617	response to bacterium	28/396	254/12394	1.04979239278233e-08	7.0796731679183e-06	ENSGALG00010003240/ENSGALG00010027337/ENSGALG00010008368/ENSGALG00010022386/ENSGALG00010011433/ENSGALG00010003869/ENSGALG00010014793/ENSGALG00010008203/ENSGALG00010000791/ENSGALG00010028912/ENSGALG00010011983/ENSGALG00010019027/ENSGALG00010015090/ENSGALG00010021744/ENSGALG00010011566/ENSGALG00010014946/ENSGALG00010025935/ENSGALG00010005443/ENSGALG00010025943/ENSGALG00010010411/ENSGALG00010013312/…	PLACL2/AQP1/SNCA/SPI1/RNASE6/LY96/TLR2A/CXCL13/ACOD1/EXFABP/LYZ/GNLY/GZMA/LITAF/NR1H4/PCK1/CATH3/BANK1/CATH1/CD180/PDCD1LG2/IL8L2/LEAP2/AvBD9/AvBD1/FER1L6/RGS1/PGLYRP2	28
BP	GO:0030595	leukocyte chemotaxis	18/396	110/12394	1.10447319312298e-08	7.0796731679183e-06	ENSGALG00010010893/ENSGALG00010009793/ENSGALG00010022386/ENSGALG00010017278/ENSGALG00010005742/ENSGALG00010014690/ENSGALG00010008203/ENSGALG00010020013/ENSGALG00010017351/ENSGALG00010018593/ENSGALG00010010889/ENSGALG00010025943/ENSGALG00010009284/ENSGALG00010029635/ENSGALG00010005131/ENSGALG00010025685/ENSGALG00010012852/ENSGALG00010005380	ENSGALG00010010893/TNFAIP6/SPI1/CCR5/GPR183/CSF3R/CXCL13/ADAM8/CCR2/LGALS3/CCL19/CATH1/CCN3/CCL26/IL8L2/NCKAP1L/MSTN/XCL1	18
BP	GO:1990266	neutrophil migration	13/396	60/12394	3.92703215758989e-08	1.9285162211127e-05	ENSGALG00010010893/ENSGALG00010009793/ENSGALG00010014690/ENSGALG00010008203/ENSGALG00010020013/ENSGALG00010018593/ENSGALG00010010889/ENSGALG00010025943/ENSGALG00010029635/ENSGALG00010005131/ENSGALG00010025685/ENSGALG00010005380/ENSGALG00010009149	ENSGALG00010010893/TNFAIP6/CSF3R/CXCL13/ADAM8/LGALS3/CCL19/CATH1/CCL26/IL8L2/NCKAP1L/XCL1/FUT4	13
BP	GO:0097530	granulocyte migration	14/396	71/12394	4.21204790882648e-08	1.9285162211127e-05	ENSGALG00010010893/ENSGALG00010009793/ENSGALG00010014690/ENSGALG00010008203/ENSGALG00010020013/ENSGALG00010018593/ENSGALG00010010889/ENSGALG00010025943/ENSGALG00010029635/ENSGALG00010005131/ENSGALG00010025685/ENSGALG00010012852/ENSGALG00010005380/ENSGALG00010009149	ENSGALG00010010893/TNFAIP6/CSF3R/CXCL13/ADAM8/LGALS3/CCL19/CATH1/CCL26/IL8L2/NCKAP1L/MSTN/XCL1/FUT4	14
BP	GO:0002548	monocyte chemotaxis	9/396	26/12394	6.115277178765e-08	2.32784577558741e-05	ENSGALG00010010893/ENSGALG00010017278/ENSGALG00010017351/ENSGALG00010018593/ENSGALG00010010889/ENSGALG00010009284/ENSGALG00010029635/ENSGALG00010005131/ENSGALG00010005380	ENSGALG00010010893/CCR5/CCR2/LGALS3/CCL19/CCN3/CCL26/IL8L2/XCL1	9
BP	GO:0071674	mononuclear cell migration	10/396	34/12394	6.53685241194593e-08	2.32784577558741e-05	ENSGALG00010010893/ENSGALG00010017278/ENSGALG00010017351/ENSGALG00010018593/ENSGALG00010010889/ENSGALG00010009284/ENSGALG00010029635/ENSGALG00010005131/ENSGALG00010012852/ENSGALG00010005380	ENSGALG00010010893/CCR5/CCR2/LGALS3/CCL19/CCN3/CCL26/IL8L2/MSTN/XCL1	10
BP	GO:0006935	chemotaxis	31/396	335/12394	1.0341339603461e-07	3.08694004131586e-05	ENSGALG00010010893/ENSGALG00010024605/ENSGALG00010009793/ENSGALG00010001773/ENSGALG00010022386/ENSGALG00010003132/ENSGALG00010017278/ENSGALG00010005742/ENSGALG00010014690/ENSGALG00010008203/ENSGALG00010010399/ENSGALG00010020396/ENSGALG00010020013/ENSGALG00010002356/ENSGALG00010017351/ENSGALG00010018593/ENSGALG00010010889/ENSGALG00010025943/ENSGALG00010009284/ENSGALG00010029635/ENSGALG00010013552/…	ENSGALG00010010893/LSP1P1/TNFAIP6/NRCAM/SPI1/TPBG/CCR5/GPR183/CSF3R/CXCL13/FGF18/CHL1/ADAM8/WNT11/CCR2/LGALS3/CCL19/CATH1/CCN3/CCL26/FGF16/IL8L2/NCKAP1L/MSTN/C3AR1L/CNTN2/RELN/AvBD9/XCL1/AvBD1/FGF4	31
BP	GO:0030593	neutrophil chemotaxis	11/396	45/12394	1.17743657405338e-07	3.08694004131586e-05	ENSGALG00010010893/ENSGALG00010009793/ENSGALG00010014690/ENSGALG00010008203/ENSGALG00010018593/ENSGALG00010010889/ENSGALG00010025943/ENSGALG00010029635/ENSGALG00010005131/ENSGALG00010025685/ENSGALG00010005380	ENSGALG00010010893/TNFAIP6/CSF3R/CXCL13/LGALS3/CCL19/CATH1/CCL26/IL8L2/NCKAP1L/XCL1	11
BP	GO:0071621	granulocyte chemotaxis	12/396	55/12394	1.21365503105874e-07	3.08694004131586e-05	ENSGALG00010010893/ENSGALG00010009793/ENSGALG00010014690/ENSGALG00010008203/ENSGALG00010018593/ENSGALG00010010889/ENSGALG00010025943/ENSGALG00010029635/ENSGALG00010005131/ENSGALG00010025685/ENSGALG00010012852/ENSGALG00010005380	ENSGALG00010010893/TNFAIP6/CSF3R/CXCL13/LGALS3/CCL19/CATH1/CCL26/IL8L2/NCKAP1L/MSTN/XCL1	12
BP	GO:0042330	taxis	31/396	338/12394	1.26485731734678e-07	3.08694004131586e-05	ENSGALG00010010893/ENSGALG00010024605/ENSGALG00010009793/ENSGALG00010001773/ENSGALG00010022386/ENSGALG00010003132/ENSGALG00010017278/ENSGALG00010005742/ENSGALG00010014690/ENSGALG00010008203/ENSGALG00010010399/ENSGALG00010020396/ENSGALG00010020013/ENSGALG00010002356/ENSGALG00010017351/ENSGALG00010018593/ENSGALG00010010889/ENSGALG00010025943/ENSGALG00010009284/ENSGALG00010029635/ENSGALG00010013552/…	ENSGALG00010010893/LSP1P1/TNFAIP6/NRCAM/SPI1/TPBG/CCR5/GPR183/CSF3R/CXCL13/FGF18/CHL1/ADAM8/WNT11/CCR2/LGALS3/CCL19/CATH1/CCN3/CCL26/FGF16/IL8L2/NCKAP1L/MSTN/C3AR1L/CNTN2/RELN/AvBD9/XCL1/AvBD1/FGF4	31
BP	GO:0032101	regulation of response to external stimulus	36/396	432/12394	1.34842934722066e-07	3.08694004131586e-05	ENSGALG00010009793/ENSGALG00010029946/ENSGALG00010017831/ENSGALG00010008368/ENSGALG00010022386/ENSGALG00010003869/ENSGALG00010003132/ENSGALG00010017278/ENSGALG00010005742/ENSGALG00010019994/ENSGALG00010010399/ENSGALG00010000791/ENSGALG00010020013/ENSGALG00010021153/ENSGALG00010017351/ENSGALG00010011566/ENSGALG00010025943/ENSGALG00010009284/ENSGALG00010010411/ENSGALG00010024600/ENSGALG00010013552/…	TNFAIP6/METRNL/PLEK/SNCA/SPI1/LY96/TPBG/CCR5/GPR183/PLD4/FGF18/ACOD1/ADAM8/PTPRF/CCR2/NR1H4/CATH1/CCN3/CD180/CD9/FGF16/SERPINC1/IL8L2/CLDN19/NCKAP1L/TLR1A/IL1RL1/MSTN/FFAR4/GCG/CAPN3/PDPN/LGALS1A/PROC/PGLYRP2/FGF4	36
BP	GO:0050900	leukocyte migration	21/396	184/12394	4.22371719607011e-07	8.34174347021363e-05	ENSGALG00010010893/ENSGALG00010009793/ENSGALG00010022386/ENSGALG00010017278/ENSGALG00010005742/ENSGALG00010014690/ENSGALG00010008203/ENSGALG00010020013/ENSGALG00010017351/ENSGALG00010018593/ENSGALG00010010889/ENSGALG00010025943/ENSGALG00010009284/ENSGALG00010024600/ENSGALG00010029635/ENSGALG00010005131/ENSGALG00010025685/ENSGALG00010012852/ENSGALG00010001118/ENSGALG00010005380/ENSGALG00010009149	ENSGALG00010010893/TNFAIP6/SPI1/CCR5/GPR183/CSF3R/CXCL13/ADAM8/CCR2/LGALS3/CCL19/CATH1/CCN3/CD9/CCL26/IL8L2/NCKAP1L/MSTN/P2RY12/XCL1/FUT4	21
BP	GO:0007272	ensheathment of neurons	14/396	85/12394	4.42463772211019e-07	8.34174347021363e-05	ENSGALG00010015485/ENSGALG00010010407/ENSGALG00010007485/ENSGALG00010003761/ENSGALG00010007781/ENSGALG00010001248/ENSGALG00010024600/ENSGALG00010027487/ENSGALG00010027385/ENSGALG00010004339/ENSGALG00010016892/ENSGALG00010017612/ENSGALG00010000200/ENSGALG00010010150	BCAS1/SOX10/CTSC/UGT8/MBP/PTPRZ1/CD9/MPZ/CNTN2/B4GALT6/MAL/CLDN11/GAL3ST1/NTRK2	14
BP	GO:0008366	axon ensheathment	14/396	85/12394	4.42463772211019e-07	8.34174347021363e-05	ENSGALG00010015485/ENSGALG00010010407/ENSGALG00010007485/ENSGALG00010003761/ENSGALG00010007781/ENSGALG00010001248/ENSGALG00010024600/ENSGALG00010027487/ENSGALG00010027385/ENSGALG00010004339/ENSGALG00010016892/ENSGALG00010017612/ENSGALG00010000200/ENSGALG00010010150	BCAS1/SOX10/CTSC/UGT8/MBP/PTPRZ1/CD9/MPZ/CNTN2/B4GALT6/MAL/CLDN11/GAL3ST1/NTRK2	14
BP	GO:0051707	response to other organism	34/396	426/12394	8.32115219109827e-07	0.000148162737624833	ENSGALG00010003240/ENSGALG00010027337/ENSGALG00010008368/ENSGALG00010022386/ENSGALG00010011433/ENSGALG00010003869/ENSGALG00010014793/ENSGALG00010008203/ENSGALG00010000791/ENSGALG00010028912/ENSGALG00010011983/ENSGALG00010019027/ENSGALG00010015090/ENSGALG00010021744/ENSGALG00010011566/ENSGALG00010014946/ENSGALG00010003791/ENSGALG00010025935/ENSGALG00010005443/ENSGALG00010025943/ENSGALG00010013517/…	PLACL2/AQP1/SNCA/SPI1/RNASE6/LY96/TLR2A/CXCL13/ACOD1/EXFABP/LYZ/GNLY/GZMA/LITAF/NR1H4/PCK1/ITGB8/CATH3/BANK1/CATH1/STMN1/CD180/CCL26/PDCD1LG2/IL8L2/ITGB6/LEAP2/OASL/AvBD9/AvBD1/FER1L6/RGS1/DCLK1/PGLYRP2	34
BP	GO:0009607	response to biotic stimulus	35/396	447/12394	8.91391670056371e-07	0.000148408498931998	ENSGALG00010003240/ENSGALG00010027337/ENSGALG00010008368/ENSGALG00010022386/ENSGALG00010011433/ENSGALG00010003869/ENSGALG00010014793/ENSGALG00010008203/ENSGALG00010000791/ENSGALG00010028912/ENSGALG00010011983/ENSGALG00010019027/ENSGALG00010015090/ENSGALG00010013414/ENSGALG00010021744/ENSGALG00010011566/ENSGALG00010014946/ENSGALG00010003791/ENSGALG00010025935/ENSGALG00010005443/ENSGALG00010025943/…	PLACL2/AQP1/SNCA/SPI1/RNASE6/LY96/TLR2A/CXCL13/ACOD1/EXFABP/LYZ/GNLY/GZMA/LAPTM5/LITAF/NR1H4/PCK1/ITGB8/CATH3/BANK1/CATH1/STMN1/CD180/CCL26/PDCD1LG2/IL8L2/ITGB6/LEAP2/OASL/AvBD9/AvBD1/FER1L6/RGS1/DCLK1/PGLYRP2	35
BP	GO:0043207	response to external biotic stimulus	34/396	428/12394	9.26106077578771e-07	0.000148408498931998	ENSGALG00010003240/ENSGALG00010027337/ENSGALG00010008368/ENSGALG00010022386/ENSGALG00010011433/ENSGALG00010003869/ENSGALG00010014793/ENSGALG00010008203/ENSGALG00010000791/ENSGALG00010028912/ENSGALG00010011983/ENSGALG00010019027/ENSGALG00010015090/ENSGALG00010021744/ENSGALG00010011566/ENSGALG00010014946/ENSGALG00010003791/ENSGALG00010025935/ENSGALG00010005443/ENSGALG00010025943/ENSGALG00010013517/…	PLACL2/AQP1/SNCA/SPI1/RNASE6/LY96/TLR2A/CXCL13/ACOD1/EXFABP/LYZ/GNLY/GZMA/LITAF/NR1H4/PCK1/ITGB8/CATH3/BANK1/CATH1/STMN1/CD180/CCL26/PDCD1LG2/IL8L2/ITGB6/LEAP2/OASL/AvBD9/AvBD1/FER1L6/RGS1/DCLK1/PGLYRP2	34
BP	GO:0006959	humoral immune response	12/396	66/12394	9.91202035084186e-07	0.00015127631059261	ENSGALG00010023603/ENSGALG00010003192/ENSGALG00010005742/ENSGALG00010008203/ENSGALG00010000791/ENSGALG00010016920/ENSGALG00010025935/ENSGALG00010025943/ENSGALG00010008422/ENSGALG00010003845/ENSGALG00010005131/ENSGALG00010012427	C1S/RGCC/GPR183/CXCL13/ACOD1/C1QA/CATH3/CATH1/EXO1/CFI/IL8L2/C7	12
BP	GO:0032103	positive regulation of response to external stimulus	18/396	154/12394	2.01345091589693e-06	0.000287639258663221	ENSGALG00010008368/ENSGALG00010022386/ENSGALG00010003869/ENSGALG00010003132/ENSGALG00010017278/ENSGALG00010010399/ENSGALG00010000791/ENSGALG00010020013/ENSGALG00010017351/ENSGALG00010025943/ENSGALG00010010411/ENSGALG00010013552/ENSGALG00010005131/ENSGALG00010025685/ENSGALG00010015119/ENSGALG00010013797/ENSGALG00010012852/ENSGALG00010010935	SNCA/SPI1/LY96/TPBG/CCR5/FGF18/ACOD1/ADAM8/CCR2/CATH1/CD180/FGF16/IL8L2/NCKAP1L/TLR1A/IL1RL1/MSTN/LGALS1A	18
BP	GO:0042552	myelination	13/396	83/12394	2.06418188744277e-06	0.000287639258663221	ENSGALG00010015485/ENSGALG00010010407/ENSGALG00010007485/ENSGALG00010003761/ENSGALG00010007781/ENSGALG00010001248/ENSGALG00010024600/ENSGALG00010027487/ENSGALG00010027385/ENSGALG00010004339/ENSGALG00010016892/ENSGALG00010000200/ENSGALG00010010150	BCAS1/SOX10/CTSC/UGT8/MBP/PTPRZ1/CD9/MPZ/CNTN2/B4GALT6/MAL/GAL3ST1/NTRK2	13
BP	GO:0098609	cell-cell adhesion	35/396	475/12394	3.56747809288901e-06	0.000476406970321219	ENSGALG00010003192/ENSGALG00010003090/ENSGALG00010017831/ENSGALG00010001773/ENSGALG00010022386/ENSGALG00010025653/ENSGALG00010002991/ENSGALG00010020013/ENSGALG00010009506/ENSGALG00010021153/ENSGALG00010007781/ENSGALG00010012171/ENSGALG00010014946/ENSGALG00010009284/ENSGALG00010004108/ENSGALG00010024600/ENSGALG00010013312/ENSGALG00010024808/ENSGALG00010015800/ENSGALG00010025685/ENSGALG00010009297/…	RGCC/DMA/PLEK/NRCAM/SPI1/IGSF11/BLB1/ADAM8/HAS2/PTPRF/MBP/CDH17/PCK1/CCN3/PERPB/CD9/PDCD1LG2/CELSR2/BVES/NCKAP1L/CTNNA3/MPZ/IHH/P2RY12/CDH3/CDH19/SKAP1/APOA4/ICOS/PDPN/FUT4/LGALS2/LGALS1A/PKP2/CDH8	35
BP	GO:0070098	chemokine-mediated signaling pathway	9/396	41/12394	4.48086161035848e-06	0.000574446458447958	ENSGALG00010010893/ENSGALG00010017278/ENSGALG00010008203/ENSGALG00010017351/ENSGALG00010010889/ENSGALG00010029635/ENSGALG00010025648/ENSGALG00010005131/ENSGALG00010005380	ENSGALG00010010893/CCR5/CXCL13/CCR2/CCL19/CCL26/ENSGALG00010025648/IL8L2/XCL1	9
BP	GO:0042742	defense response to bacterium	13/396	94/12394	8.5514215245306e-06	0.00105412715331233	ENSGALG00010003240/ENSGALG00010027337/ENSGALG00010011433/ENSGALG00010011983/ENSGALG00010019027/ENSGALG00010011566/ENSGALG00010025935/ENSGALG00010025943/ENSGALG00010005131/ENSGALG00010013704/ENSGALG00010011980/ENSGALG00010007863/ENSGALG00010003811	PLACL2/AQP1/RNASE6/LYZ/GNLY/NR1H4/CATH3/CATH1/IL8L2/LEAP2/AvBD9/AvBD1/PGLYRP2	13
BP	GO:0048247	lymphocyte chemotaxis	7/396	27/12394	1.64546626018335e-05	0.00195322939403246	ENSGALG00010010893/ENSGALG00010005742/ENSGALG00010020013/ENSGALG00010010889/ENSGALG00010029635/ENSGALG00010005131/ENSGALG00010005380	ENSGALG00010010893/GPR183/ADAM8/CCL19/CCL26/IL8L2/XCL1	7
BP	GO:0050865	regulation of cell activation	24/396	299/12394	3.25874296671185e-05	0.00373009686011124	ENSGALG00010003090/ENSGALG00010017831/ENSGALG00010008368/ENSGALG00010022386/ENSGALG00010015975/ENSGALG00010007485/ENSGALG00010005742/ENSGALG00010007786/ENSGALG00010002991/ENSGALG00010020013/ENSGALG00010018593/ENSGALG00010014946/ENSGALG00010005443/ENSGALG00010017467/ENSGALG00010024600/ENSGALG00010013312/ENSGALG00010025685/ENSGALG00010013797/ENSGALG00010019472/ENSGALG00010021505/ENSGALG00010021971/…	DMA/PLEK/SNCA/SPI1/BTK/CTSC/GPR183/SAMSN1/BLB1/ADAM8/LGALS3/PCK1/BANK1/SFRP1/CD9/PDCD1LG2/NCKAP1L/IL1RL1/CAPN3/IHH/ICOS/PDPN/LGALS1A/PGLYRP2	24
BP	GO:0043062	extracellular structure organization	19/396	216/12394	6.41466366100466e-05	0.00708930932190343	ENSGALG00010009793/ENSGALG00010017786/ENSGALG00010003192/ENSGALG00010016006/ENSGALG00010009506/ENSGALG00010021974/ENSGALG00010014880/ENSGALG00010003795/ENSGALG00010011566/ENSGALG00010007514/ENSGALG00010005474/ENSGALG00010022994/ENSGALG00010021505/ENSGALG00010005268/ENSGALG00010024750/ENSGALG00010021046/ENSGALG00010002373/ENSGALG00010027561/ENSGALG00010001858	TNFAIP6/KAZALD1/RGCC/PLTP/HAS2/GFAP/SFRP2/LCP1/NR1H4/VIT/COL8A1/LIPC/IHH/MTTP/APOA4/PDPN/POSTN/ADAMTS4/ADAMTS20	19
BP	GO:0001837	epithelial to mesenchymal transition	12/396	99/12394	7.19963626555914e-05	0.00769161141037235	ENSGALG00010001486/ENSGALG00010003192/ENSGALG00010001305/ENSGALG00010009506/ENSGALG00010014880/ENSGALG00010002356/ENSGALG00010028447/ENSGALG00010017467/ENSGALG00010004888/ENSGALG00010019019/ENSGALG00010021046/ENSGALG00010017536	WNT2/RGCC/WNT16/HAS2/SFRP2/WNT11/OLFM1/SFRP1/FOXA1/TBX20/PDPN/GSC	12
BP	GO:0031099	regeneration	10/396	72/12394	9.04923958001604e-05	0.00935574608191981	ENSGALG00010000820/ENSGALG00010029545/ENSGALG00010021974/ENSGALG00010028080/ENSGALG00010021153/ENSGALG00010009284/ENSGALG00010024600/ENSGALG00010012852/ENSGALG00010019472/ENSGALG00010012300	KLF5/OMG/GFAP/MUSTN1/PTPRF/CCN3/CD9/MSTN/CAPN3/NINJ2	10
BP	GO:0048167	regulation of synaptic plasticity	11/396	87/12394	9.74694357270996e-05	0.00976217317204232	ENSGALG00010001385/ENSGALG00010008368/ENSGALG00010025653/ENSGALG00010008906/ENSGALG00010021974/ENSGALG00010015494/ENSGALG00010027385/ENSGALG00010013461/ENSGALG00010009720/ENSGALG00010007950/ENSGALG00010010150	MME/SNCA/IGSF11/DBN1/GFAP/CHRDL1/CNTN2/S100B/RELN/ARC/NTRK2	11
BP	GO:0002685	regulation of leukocyte migration	12/396	105/12394	0.000127972335995534	0.0120151838209192	ENSGALG00010009793/ENSGALG00010022386/ENSGALG00010017278/ENSGALG00010020013/ENSGALG00010017351/ENSGALG00010018593/ENSGALG00010009284/ENSGALG00010024600/ENSGALG00010025685/ENSGALG00010012852/ENSGALG00010001118/ENSGALG00010009149	TNFAIP6/SPI1/CCR5/ADAM8/CCR2/LGALS3/CCN3/CD9/NCKAP1L/MSTN/P2RY12/FUT4	12
BP	GO:0050867	positive regulation of cell activation	16/396	173/12394	0.000134429190545585	0.0120151838209192	ENSGALG00010003090/ENSGALG00010017831/ENSGALG00010022386/ENSGALG00010007485/ENSGALG00010005742/ENSGALG00010002991/ENSGALG00010020013/ENSGALG00010014946/ENSGALG00010013312/ENSGALG00010025685/ENSGALG00010013797/ENSGALG00010019472/ENSGALG00010021505/ENSGALG00010021971/ENSGALG00010021046/ENSGALG00010010935	DMA/PLEK/SPI1/CTSC/GPR183/BLB1/ADAM8/PCK1/PDCD1LG2/NCKAP1L/IL1RL1/CAPN3/IHH/ICOS/PDPN/LGALS1A	16
BP	GO:0050829	defense response to Gram-negative bacterium	6/396	26/12394	0.000136981519508297	0.0120151838209192	ENSGALG00010027337/ENSGALG00010011983/ENSGALG00010025935/ENSGALG00010025943/ENSGALG00010013704/ENSGALG00010011980	AQP1/LYZ/CATH3/CATH1/LEAP2/AvBD9	6
BP	GO:0042246	tissue regeneration	7/396	37/12394	0.000144783926703126	0.0120151838209192	ENSGALG00010000820/ENSGALG00010028080/ENSGALG00010009284/ENSGALG00010024600/ENSGALG00010012852/ENSGALG00010019472/ENSGALG00010012300	KLF5/MUSTN1/CCN3/CD9/MSTN/CAPN3/NINJ2	7
BP	GO:0019730	antimicrobial humoral response	5/396	17/12394	0.000146206604997144	0.0120151838209192	ENSGALG00010008203/ENSGALG00010000791/ENSGALG00010025935/ENSGALG00010025943/ENSGALG00010005131	CXCL13/ACOD1/CATH3/CATH1/IL8L2	5
BP	GO:0034368	protein-lipid complex remodeling	5/396	17/12394	0.000146206604997144	0.0120151838209192	ENSGALG00010016006/ENSGALG00010011566/ENSGALG00010022994/ENSGALG00010005268/ENSGALG00010024750	PLTP/NR1H4/LIPC/MTTP/APOA4	5
BP	GO:0034369	plasma lipoprotein particle remodeling	5/396	17/12394	0.000146206604997144	0.0120151838209192	ENSGALG00010016006/ENSGALG00010011566/ENSGALG00010022994/ENSGALG00010005268/ENSGALG00010024750	PLTP/NR1H4/LIPC/MTTP/APOA4	5
BP	GO:0090101	negative regulation of transmembrane receptor protein serine/threonine kinase signaling pathway	11/396	93/12394	0.000178797976066998	0.0136279782149075	ENSGALG00010006621/ENSGALG00010009102/ENSGALG00010009793/ENSGALG00010014880/ENSGALG00010015494/ENSGALG00010009284/ENSGALG00010017467/ENSGALG00010012441/ENSGALG00010019019/ENSGALG00010024034/ENSGALG00010013556	DACT2/HTRA3/TNFAIP6/SFRP2/CHRDL1/CCN3/SFRP1/FST/TBX20/LRP2/RASL11B	11
BP	GO:0050920	regulation of chemotaxis	12/396	109/12394	0.000183221029487643	0.0136279782149075	ENSGALG00010009793/ENSGALG00010022386/ENSGALG00010003132/ENSGALG00010017278/ENSGALG00010005742/ENSGALG00010010399/ENSGALG00010017351/ENSGALG00010009284/ENSGALG00010013552/ENSGALG00010025685/ENSGALG00010012852/ENSGALG00010025483	TNFAIP6/SPI1/TPBG/CCR5/GPR183/FGF18/CCR2/CCN3/FGF16/NCKAP1L/MSTN/FGF4	12
BP	GO:0014013	regulation of gliogenesis	9/396	64/12394	0.000184084837809384	0.0136279782149075	ENSGALG00010027417/ENSGALG00010010407/ENSGALG00010005742/ENSGALG00010021974/ENSGALG00010001248/ENSGALG00010000225/ENSGALG00010027385/ENSGALG00010001118/ENSGALG00010024034	WNT2B/SOX10/GPR183/GFAP/PTPRZ1/LIF/CNTN2/P2RY12/LRP2	9
BP	GO:0070493	thrombin-activated receptor signaling pathway	4/396	10/12394	0.000184984312701354	0.0136279782149075	ENSGALG00010017831/ENSGALG00010008368/ENSGALG00010013517/ENSGALG00010011548	PLEK/SNCA/STMN1/ENSGALG00010011548	4
BP	GO:0045321	leukocyte activation	30/396	463/12394	0.000189916661982195	0.0136279782149075	ENSGALG00010003090/ENSGALG00010008368/ENSGALG00010022386/ENSGALG00010015975/ENSGALG00010007485/ENSGALG00010005742/ENSGALG00010007786/ENSGALG00010002991/ENSGALG00010020013/ENSGALG00010003795/ENSGALG00010016920/ENSGALG00010018593/ENSGALG00010012171/ENSGALG00010014946/ENSGALG00010003791/ENSGALG00010025935/ENSGALG00010005443/ENSGALG00010025943/ENSGALG00010008422/ENSGALG00010010411/ENSGALG00010017467/…	DMA/SNCA/SPI1/BTK/CTSC/GPR183/SAMSN1/BLB1/ADAM8/LCP1/C1QA/LGALS3/CDH17/PCK1/ITGB8/CATH3/BANK1/CATH1/EXO1/CD180/SFRP1/PDCD1LG2/IL8L2/NCKAP1L/ITGB6/IL1RL1/IHH/ICOS/LGALS1A/PGLYRP2	30
BP	GO:0034367	protein-containing complex remodeling	5/396	18/12394	0.000197162186375818	0.0136279782149075	ENSGALG00010016006/ENSGALG00010011566/ENSGALG00010022994/ENSGALG00010005268/ENSGALG00010024750	PLTP/NR1H4/LIPC/MTTP/APOA4	5
BP	GO:0071675	regulation of mononuclear cell migration	5/396	18/12394	0.000197162186375818	0.0136279782149075	ENSGALG00010017278/ENSGALG00010017351/ENSGALG00010018593/ENSGALG00010009284/ENSGALG00010012852	CCR5/CCR2/LGALS3/CCN3/MSTN	5
BP	GO:1903039	positive regulation of leukocyte cell-cell adhesion	12/396	110/12394	0.000199848666490063	0.0136279782149075	ENSGALG00010003090/ENSGALG00010002991/ENSGALG00010020013/ENSGALG00010009506/ENSGALG00010014946/ENSGALG00010013312/ENSGALG00010025685/ENSGALG00010021505/ENSGALG00010021479/ENSGALG00010021971/ENSGALG00010009149/ENSGALG00010010935	DMA/BLB1/ADAM8/HAS2/PCK1/PDCD1LG2/NCKAP1L/IHH/SKAP1/ICOS/FUT4/LGALS1A	12
BP	GO:0070374	positive regulation of ERK1 and ERK2 cascade	12/396	111/12394	0.00021774628220778	0.0145391007182486	ENSGALG00010010893/ENSGALG00010003132/ENSGALG00010005742/ENSGALG00010010399/ENSGALG00010015410/ENSGALG00010010889/ENSGALG00010029635/ENSGALG00010017562/ENSGALG00010020368/ENSGALG00010021021/ENSGALG00010005380/ENSGALG00010025483	ENSGALG00010010893/TPBG/GPR183/FGF18/HTR2B/CCL19/CCL26/SLC30A10/FFAR4/GCG/XCL1/FGF4	12
BP	GO:0060291	long-term synaptic potentiation	7/396	40/12394	0.000241419784225513	0.015492947375321	ENSGALG00010001385/ENSGALG00010008368/ENSGALG00010025653/ENSGALG00010021974/ENSGALG00010009720/ENSGALG00010007950/ENSGALG00010010150	MME/SNCA/IGSF11/GFAP/RELN/ARC/NTRK2	7
BP	GO:0042063	gliogenesis	16/396	182/12394	0.000241699647040889	0.015492947375321	ENSGALG00010027417/ENSGALG00010010407/ENSGALG00010005742/ENSGALG00010021974/ENSGALG00010016920/ENSGALG00010001248/ENSGALG00010024600/ENSGALG00010000225/ENSGALG00010027385/ENSGALG00010002801/ENSGALG00010004339/ENSGALG00010009720/ENSGALG00010001118/ENSGALG00010024034/ENSGALG00010024829/ENSGALG00010010150	WNT2B/SOX10/GPR183/GFAP/C1QA/PTPRZ1/CD9/LIF/CNTN2/FGF5/B4GALT6/RELN/P2RY12/LRP2/ERBB3/NTRK2	16
BP	GO:0072676	lymphocyte migration	8/396	53/12394	0.000254379276915224	0.0159859918139861	ENSGALG00010010893/ENSGALG00010005742/ENSGALG00010020013/ENSGALG00010010889/ENSGALG00010029635/ENSGALG00010005131/ENSGALG00010005380/ENSGALG00010009149	ENSGALG00010010893/GPR183/ADAM8/CCL19/CCL26/IL8L2/XCL1/FUT4	8
BP	GO:0043069	negative regulation of programmed cell death	31/396	496/12394	0.000280854986283639	0.0173103890584435	ENSGALG00010003240/ENSGALG00010015155/ENSGALG00010027337/ENSGALG00010025192/ENSGALG00010008368/ENSGALG00010011923/ENSGALG00010021538/ENSGALG00010010407/ENSGALG00010013232/ENSGALG00010024233/ENSGALG00010020396/ENSGALG00010020013/ENSGALG00010028912/ENSGALG00010014880/ENSGALG00010002356/ENSGALG00010013414/ENSGALG00010018593/ENSGALG00010015410/ENSGALG00010011566/ENSGALG00010017467/ENSGALG00010001248/…	PLACL2/HMOX1/AQP1/CRYAB/SNCA/BARD1/TNFRSF18/SOX10/FHL2/FAIM2/CHL1/ADAM8/EXFABP/SFRP2/WNT11/LAPTM5/LGALS3/HTR2B/NR1H4/SFRP1/PTPRZ1/NCKAP1L/SLC30A10/FFAR4/GCG/CAPN3/LRP2/ERBB3/NTRK2/FGF4/ADAMTS20	31
BP	GO:0040017	positive regulation of locomotion	23/396	327/12394	0.00033957159848861	0.0205344711916225	ENSGALG00010015155/ENSGALG00010027337/ENSGALG00010022386/ENSGALG00010003132/ENSGALG00010017278/ENSGALG00010010399/ENSGALG00010020013/ENSGALG00010009506/ENSGALG00010002356/ENSGALG00010017351/ENSGALG00010018593/ENSGALG00010013552/ENSGALG00010015800/ENSGALG00010025685/ENSGALG00010018177/ENSGALG00010022820/ENSGALG00010017487/ENSGALG00010019019/ENSGALG00010012852/ENSGALG00010009720/ENSGALG00010021046/…	HMOX1/AQP1/SPI1/TPBG/CCR5/FGF18/ADAM8/HAS2/WNT11/CCR2/LGALS3/FGF16/BVES/NCKAP1L/KIF20B/SHTN1/C1QTNF8/TBX20/MSTN/RELN/PDPN/FUT4/ARHGEF39	23
BP	GO:0022409	positive regulation of cell-cell adhesion	13/396	134/12394	0.000354469772458701	0.0210384374209284	ENSGALG00010003090/ENSGALG00010002991/ENSGALG00010020013/ENSGALG00010009506/ENSGALG00010014946/ENSGALG00010013312/ENSGALG00010025685/ENSGALG00010021505/ENSGALG00010021479/ENSGALG00010021971/ENSGALG00010021046/ENSGALG00010009149/ENSGALG00010010935	DMA/BLB1/ADAM8/HAS2/PCK1/PDCD1LG2/NCKAP1L/IHH/SKAP1/ICOS/PDPN/FUT4/LGALS1A	13
BP	GO:0048762	mesenchymal cell differentiation	14/396	152/12394	0.000363903580598527	0.0212056541057869	ENSGALG00010001486/ENSGALG00010003192/ENSGALG00010010407/ENSGALG00010001305/ENSGALG00010009506/ENSGALG00010014880/ENSGALG00010002356/ENSGALG00010015410/ENSGALG00010028447/ENSGALG00010017467/ENSGALG00010004888/ENSGALG00010019019/ENSGALG00010021046/ENSGALG00010017536	WNT2/RGCC/SOX10/WNT16/HAS2/SFRP2/WNT11/HTR2B/OLFM1/SFRP1/FOXA1/TBX20/PDPN/GSC	14
BP	GO:0046849	bone remodeling	8/396	56/12394	0.000375058891482558	0.0212132147174723	ENSGALG00010018233/ENSGALG00010028763/ENSGALG00010012868/ENSGALG00010001305/ENSGALG00010020013/ENSGALG00010017467/ENSGALG00010021505/ENSGALG00010012708	RASSF2/CTSK/CTHRC1/WNT16/ADAM8/SFRP1/IHH/SPP2	8
BP	GO:0043066	negative regulation of apoptotic process	30/396	482/12394	0.000377270901371582	0.0212132147174723	ENSGALG00010003240/ENSGALG00010015155/ENSGALG00010027337/ENSGALG00010025192/ENSGALG00010008368/ENSGALG00010011923/ENSGALG00010021538/ENSGALG00010010407/ENSGALG00010013232/ENSGALG00010024233/ENSGALG00010020396/ENSGALG00010020013/ENSGALG00010028912/ENSGALG00010014880/ENSGALG00010002356/ENSGALG00010018593/ENSGALG00010015410/ENSGALG00010011566/ENSGALG00010017467/ENSGALG00010001248/ENSGALG00010025685/…	PLACL2/HMOX1/AQP1/CRYAB/SNCA/BARD1/TNFRSF18/SOX10/FHL2/FAIM2/CHL1/ADAM8/EXFABP/SFRP2/WNT11/LGALS3/HTR2B/NR1H4/SFRP1/PTPRZ1/NCKAP1L/SLC30A10/FFAR4/GCG/CAPN3/LRP2/ERBB3/NTRK2/FGF4/ADAMTS20	30
BP	GO:0090136	epithelial cell-cell adhesion	4/396	12/12394	0.000414385525548714	0.0228983725755798	ENSGALG00010009284/ENSGALG00010015800/ENSGALG00010009297/ENSGALG00010021505	CCN3/BVES/CTNNA3/IHH	4
BP	GO:0048546	digestive tract morphogenesis	6/396	32/12394	0.000458480681816922	0.0249056031393768	ENSGALG00010010407/ENSGALG00010014880/ENSGALG00010002356/ENSGALG00010017467/ENSGALG00010021505/ENSGALG00010017808	SOX10/SFRP2/WNT11/SFRP1/IHH/SFRP5	6
BP	GO:0002237	response to molecule of bacterial origin	12/396	121/12394	0.000485421910299353	0.0259296203751571	ENSGALG00010008368/ENSGALG00010022386/ENSGALG00010003869/ENSGALG00010014793/ENSGALG00010008203/ENSGALG00010000791/ENSGALG00010028912/ENSGALG00010021744/ENSGALG00010011566/ENSGALG00010010411/ENSGALG00010013312/ENSGALG00010005131	SNCA/SPI1/LY96/TLR2A/CXCL13/ACOD1/EXFABP/LITAF/NR1H4/CD180/PDCD1LG2/IL8L2	12
BP	GO:0002694	regulation of leukocyte activation	20/396	276/12394	0.000562378801379004	0.0290713557809631	ENSGALG00010003090/ENSGALG00010008368/ENSGALG00010022386/ENSGALG00010015975/ENSGALG00010007485/ENSGALG00010005742/ENSGALG00010007786/ENSGALG00010002991/ENSGALG00010020013/ENSGALG00010018593/ENSGALG00010014946/ENSGALG00010005443/ENSGALG00010017467/ENSGALG00010013312/ENSGALG00010025685/ENSGALG00010013797/ENSGALG00010021505/ENSGALG00010021971/ENSGALG00010010935/ENSGALG00010003811	DMA/SNCA/SPI1/BTK/CTSC/GPR183/SAMSN1/BLB1/ADAM8/LGALS3/PCK1/BANK1/SFRP1/PDCD1LG2/NCKAP1L/IL1RL1/IHH/ICOS/LGALS1A/PGLYRP2	20
BP	GO:0043410	positive regulation of MAPK cascade	20/396	276/12394	0.000562378801379004	0.0290713557809631	ENSGALG00010010893/ENSGALG00010001448/ENSGALG00010018233/ENSGALG00010022386/ENSGALG00010003132/ENSGALG00010001305/ENSGALG00010005742/ENSGALG00010010399/ENSGALG00010020013/ENSGALG00010015410/ENSGALG00010010889/ENSGALG00010005443/ENSGALG00010029635/ENSGALG00010000225/ENSGALG00010017562/ENSGALG00010020368/ENSGALG00010021021/ENSGALG00010005380/ENSGALG00010006608/ENSGALG00010025483	ENSGALG00010010893/GPR37/RASSF2/SPI1/TPBG/WNT16/GPR183/FGF18/ADAM8/HTR2B/CCL19/BANK1/CCL26/LIF/SLC30A10/FFAR4/GCG/XCL1/KL/FGF4	20
BP	GO:0070372	regulation of ERK1 and ERK2 cascade	14/396	159/12394	0.000574519496817422	0.0292275394809498	ENSGALG00010010893/ENSGALG00010003132/ENSGALG00010005742/ENSGALG00010010399/ENSGALG00010015410/ENSGALG00010010889/ENSGALG00010029635/ENSGALG00010000225/ENSGALG00010017562/ENSGALG00010020368/ENSGALG00010021021/ENSGALG00010005380/ENSGALG00010017747/ENSGALG00010025483	ENSGALG00010010893/TPBG/GPR183/FGF18/HTR2B/CCL19/CCL26/LIF/SLC30A10/FFAR4/GCG/XCL1/DUSP26/FGF4	14
BP	GO:0042060	wound healing	18/396	239/12394	0.000670589916874492	0.0335818856809804	ENSGALG00010000820/ENSGALG00010017831/ENSGALG00010015155/ENSGALG00010027337/ENSGALG00010028080/ENSGALG00010009284/ENSGALG00010024600/ENSGALG00010011394/ENSGALG00010005131/ENSGALG00010021863/ENSGALG00010021106/ENSGALG00010012852/ENSGALG00010019472/ENSGALG00010012300/ENSGALG00010011548/ENSGALG00010001118/ENSGALG00010021046/ENSGALG00010023116	KLF5/PLEK/HMOX1/AQP1/MUSTN1/CCN3/CD9/SERPINC1/IL8L2/CLDN19/ITGB6/MSTN/CAPN3/NINJ2/ENSGALG00010011548/P2RY12/PDPN/PROC	18
BP	GO:0001817	regulation of cytokine production	24/396	366/12394	0.000698191290337912	0.0344262013158924	ENSGALG00010027417/ENSGALG00010003192/ENSGALG00010023204/ENSGALG00010015975/ENSGALG00010003869/ENSGALG00010014793/ENSGALG00010019994/ENSGALG00010020013/ENSGALG00010002356/ENSGALG00010007781/ENSGALG00010015410/ENSGALG00010021744/ENSGALG00010011566/ENSGALG00010003791/ENSGALG00010025935/ENSGALG00010005443/ENSGALG00010025943/ENSGALG00010025685/ENSGALG00010015119/ENSGALG00010021106/ENSGALG00010013797/…	WNT2B/RGCC/SRGN/BTK/LY96/TLR2A/PLD4/ADAM8/WNT11/MBP/HTR2B/LITAF/NR1H4/ITGB8/CATH3/BANK1/CATH1/NCKAP1L/TLR1A/ITGB6/IL1RL1/FFAR4/C1QTNF4/PGLYRP2	24
BP	GO:0071222	cellular response to lipopolysaccharide	9/396	77/12394	0.000748728865909243	0.036233586372795	ENSGALG00010022386/ENSGALG00010003869/ENSGALG00010008203/ENSGALG00010000791/ENSGALG00010021744/ENSGALG00010011566/ENSGALG00010010411/ENSGALG00010013312/ENSGALG00010005131	SPI1/LY96/CXCL13/ACOD1/LITAF/NR1H4/CD180/PDCD1LG2/IL8L2	9
BP	GO:0072376	protein activation cascade	6/396	35/12394	0.000757457187824419	0.036233586372795	ENSGALG00010023603/ENSGALG00010003192/ENSGALG00010016920/ENSGALG00010003845/ENSGALG00010011394/ENSGALG00010012427	C1S/RGCC/C1QA/CFI/SERPINC1/C7	6
BP	GO:0048514	blood vessel morphogenesis	24/396	369/12394	0.000782839195377625	0.0368970532527248	ENSGALG00010000820/ENSGALG00010003192/ENSGALG00010015155/ENSGALG00010027337/ENSGALG00010001773/ENSGALG00010022386/ENSGALG00010011433/ENSGALG00010019221/ENSGALG00010010399/ENSGALG00010020013/ENSGALG00010009506/ENSGALG00010014880/ENSGALG00010002356/ENSGALG00010003791/ENSGALG00010009284/ENSGALG00010016777/ENSGALG00010016567/ENSGALG00010005131/ENSGALG00010019019/ENSGALG00010021505/ENSGALG00010024034/…	KLF5/RGCC/HMOX1/AQP1/NRCAM/SPI1/RNASE6/VASH2/FGF18/ADAM8/HAS2/SFRP2/WNT11/ITGB8/CCN3/TNMD/E2F2/IL8L2/TBX20/IHH/LRP2/NTRK2/TNN/ISM1	24
BP	GO:0001816	cytokine production	24/396	370/12394	0.000812972549472926	0.0369684269570262	ENSGALG00010027417/ENSGALG00010003192/ENSGALG00010023204/ENSGALG00010015975/ENSGALG00010003869/ENSGALG00010014793/ENSGALG00010019994/ENSGALG00010020013/ENSGALG00010002356/ENSGALG00010007781/ENSGALG00010015410/ENSGALG00010021744/ENSGALG00010011566/ENSGALG00010003791/ENSGALG00010025935/ENSGALG00010005443/ENSGALG00010025943/ENSGALG00010025685/ENSGALG00010015119/ENSGALG00010021106/ENSGALG00010013797/…	WNT2B/RGCC/SRGN/BTK/LY96/TLR2A/PLD4/ADAM8/WNT11/MBP/HTR2B/LITAF/NR1H4/ITGB8/CATH3/BANK1/CATH1/NCKAP1L/TLR1A/ITGB6/IL1RL1/FFAR4/C1QTNF4/PGLYRP2	24
BP	GO:0048469	cell maturation	10/396	94/12394	0.000818768183802003	0.0369684269570262	ENSGALG00010001773/ENSGALG00010017635/ENSGALG00010010407/ENSGALG00010015975/ENSGALG00010016920/ENSGALG00010022616/ENSGALG00010004888/ENSGALG00010027385/ENSGALG00010004339/ENSGALG00010021505	NRCAM/NPPC/SOX10/BTK/C1QA/GLDN/FOXA1/CNTN2/B4GALT6/IHH	10
BP	GO:0006956	complement activation	5/396	24/12394	0.00083507842161852	0.0369684269570262	ENSGALG00010023603/ENSGALG00010003192/ENSGALG00010016920/ENSGALG00010003845/ENSGALG00010012427	C1S/RGCC/C1QA/CFI/C7	5
BP	GO:0071827	plasma lipoprotein particle organization	5/396	24/12394	0.00083507842161852	0.0369684269570262	ENSGALG00010016006/ENSGALG00010011566/ENSGALG00010022994/ENSGALG00010005268/ENSGALG00010024750	PLTP/NR1H4/LIPC/MTTP/APOA4	5
BP	GO:0002687	positive regulation of leukocyte migration	8/396	63/12394	0.000842026573436166	0.0369684269570262	ENSGALG00010022386/ENSGALG00010017278/ENSGALG00010020013/ENSGALG00010017351/ENSGALG00010018593/ENSGALG00010025685/ENSGALG00010012852/ENSGALG00010009149	SPI1/CCR5/ADAM8/CCR2/LGALS3/NCKAP1L/MSTN/FUT4	8
BP	GO:0060485	mesenchyme development	15/396	185/12394	0.000877269080116662	0.0379952351591068	ENSGALG00010001486/ENSGALG00010003192/ENSGALG00010010407/ENSGALG00010001305/ENSGALG00010009506/ENSGALG00010014880/ENSGALG00010002356/ENSGALG00010015410/ENSGALG00010028447/ENSGALG00010017467/ENSGALG00010004888/ENSGALG00010019019/ENSGALG00010021046/ENSGALG00010017536/ENSGALG00010024829	WNT2/RGCC/SOX10/WNT16/HAS2/SFRP2/WNT11/HTR2B/OLFM1/SFRP1/FOXA1/TBX20/PDPN/GSC/ERBB3	15
BP	GO:0071219	cellular response to molecule of bacterial origin	9/396	79/12394	0.000903208386854134	0.0385971050649	ENSGALG00010022386/ENSGALG00010003869/ENSGALG00010008203/ENSGALG00010000791/ENSGALG00010021744/ENSGALG00010011566/ENSGALG00010010411/ENSGALG00010013312/ENSGALG00010005131	SPI1/LY96/CXCL13/ACOD1/LITAF/NR1H4/CD180/PDCD1LG2/IL8L2	9
BP	GO:0061448	connective tissue development	15/396	186/12394	0.000927084490791237	0.0390961288550778	ENSGALG00010027417/ENSGALG00010011178/ENSGALG00010017635/ENSGALG00010028763/ENSGALG00010022386/ENSGALG00010010399/ENSGALG00010028912/ENSGALG00010014880/ENSGALG00010028080/ENSGALG00010011566/ENSGALG00010003791/ENSGALG00010009284/ENSGALG00010004888/ENSGALG00010021505/ENSGALG00010025483	WNT2B/RSPO2/NPPC/CTSK/SPI1/FGF18/EXFABP/SFRP2/MUSTN1/NR1H4/ITGB8/CCN3/FOXA1/IHH/FGF4	15
BP	GO:0002274	myeloid leukocyte activation	10/396	96/12394	0.000965480216322422	0.0401865466664073	ENSGALG00010008368/ENSGALG00010022386/ENSGALG00010007485/ENSGALG00010016920/ENSGALG00010003791/ENSGALG00010025935/ENSGALG00010025943/ENSGALG00010005131/ENSGALG00010021106/ENSGALG00010013797	SNCA/SPI1/CTSC/C1QA/ITGB8/CATH3/CATH1/IL8L2/ITGB6/IL1RL1	10
BP	GO:0050921	positive regulation of chemotaxis	8/396	65/12394	0.00103823180761947	0.0421369263070994	ENSGALG00010022386/ENSGALG00010003132/ENSGALG00010017278/ENSGALG00010010399/ENSGALG00010017351/ENSGALG00010013552/ENSGALG00010025685/ENSGALG00010012852	SPI1/TPBG/CCR5/FGF18/CCR2/FGF16/NCKAP1L/MSTN	8
BP	GO:0032496	response to lipopolysaccharide	11/396	114/12394	0.00103863250491758	0.0421369263070994	ENSGALG00010008368/ENSGALG00010022386/ENSGALG00010003869/ENSGALG00010008203/ENSGALG00010000791/ENSGALG00010028912/ENSGALG00010021744/ENSGALG00010011566/ENSGALG00010010411/ENSGALG00010013312/ENSGALG00010005131	SNCA/SPI1/LY96/CXCL13/ACOD1/EXFABP/LITAF/NR1H4/CD180/PDCD1LG2/IL8L2	11
BP	GO:1901223	negative regulation of NIK/NF-kappaB signaling	4/396	15/12394	0.00105888185898937	0.0424214544757616	ENSGALG00010018233/ENSGALG00010022386/ENSGALG00010021744/ENSGALG00010009284	RASSF2/SPI1/LITAF/CCN3	4
BP	GO:0051048	negative regulation of secretion	9/396	81/12394	0.00108262385851812	0.0424519594227711	ENSGALG00010008368/ENSGALG00010022386/ENSGALG00010009284/ENSGALG00010017467/ENSGALG00010000225/ENSGALG00010025685/ENSGALG00010020368/ENSGALG00010011451/ENSGALG00010024829	SNCA/SPI1/CCN3/SFRP1/LIF/NCKAP1L/FFAR4/CRHBP/ERBB3	9
BP	GO:0009611	response to wounding	20/396	291/12394	0.00108613437524719	0.0424519594227711	ENSGALG00010014018/ENSGALG00010000820/ENSGALG00010017831/ENSGALG00010015155/ENSGALG00010027337/ENSGALG00010028080/ENSGALG00010021153/ENSGALG00010009284/ENSGALG00010024600/ENSGALG00010011394/ENSGALG00010005131/ENSGALG00010021863/ENSGALG00010021106/ENSGALG00010012852/ENSGALG00010019472/ENSGALG00010012300/ENSGALG00010011548/ENSGALG00010001118/ENSGALG00010021046/ENSGALG00010023116	DPYSL3/KLF5/PLEK/HMOX1/AQP1/MUSTN1/PTPRF/CCN3/CD9/SERPINC1/IL8L2/CLDN19/ITGB6/MSTN/CAPN3/NINJ2/ENSGALG00010011548/P2RY12/PDPN/PROC	20
BP	GO:0071825	protein-lipid complex subunit organization	5/396	26/12394	0.00122625895189349	0.0467876183430791	ENSGALG00010016006/ENSGALG00010011566/ENSGALG00010022994/ENSGALG00010005268/ENSGALG00010024750	PLTP/NR1H4/LIPC/MTTP/APOA4	5
BP	GO:1905517	macrophage migration	5/396	26/12394	0.00122625895189349	0.0467876183430791	ENSGALG00010018593/ENSGALG00010024600/ENSGALG00010005131/ENSGALG00010012852/ENSGALG00010001118	LGALS3/CD9/IL8L2/MSTN/P2RY12	5
BP	GO:0070555	response to interleukin-1	7/396	52/12394	0.00124693679911191	0.0470168522488666	ENSGALG00010010893/ENSGALG00010008368/ENSGALG00010009506/ENSGALG00010010889/ENSGALG00010017467/ENSGALG00010029635/ENSGALG00010005380	ENSGALG00010010893/SNCA/HAS2/CCL19/SFRP1/CCL26/XCL1	7
[truncated: 3,910 more rows]
