# Supplementary material for: Integrated transcriptomic and metabolomic analyses reveal the regulatory mechanism of subcutaneous fat deposition in Baicheng Oil chickens
Source: Poult Sci. 2026 Apr 2;105(7):106894. doi: 10.1016/j.psj.2026.106894 (PMC13090636; doi:10.1016/j.psj.2026.106894)
Supplement: Supplementary file 7 [file mmc7.xlsx]

## Sheet: FHZG vs FLZG
Table S6-1. KEGG enrichment analysis of DEGs between FHZG and FLZG groups
KEGGID	Description	GeneRatio	BgRatio	pvalue	padj	geneID	geneName	keggID	Count
gga00561	Glycerolipid metabolism	6/123	61/5427	0.00240527551005353	0.147718522846408	ENSGALG00010003201/ENSGALG00010028918/ENSGALG00010001279/ENSGALG00010013954/ENSGALG00010015422/ENSGALG00010015207	MBOAT2/AGPAT2/LPIN2/LPL/DGKK/AKR1E2	gga:421925/gga:772114/gga:421059/gga:396219/gga:422129/gga:418171	6
gga03320	PPAR signaling pathway	6/123	69/5427	0.004483531001072	0.147718522846408	ENSGALG00010012956/ENSGALG00010020747/ENSGALG00010014946/ENSGALG00010013954/ENSGALG00010028562/ENSGALG00010026485	FABP3/DBI/PCK1/LPL/ACSBG2/ACAA1	gga:419557/gga:395263/gga:396458/gga:396219/gga:420090/gga:770094	6
gga01040	Biosynthesis of unsaturated fatty acids	4/123	31/5427	0.00492395076154692	0.147718522846408	ENSGALG00010020230/ENSGALG00010019141/ENSGALG00010010728/ENSGALG00010026485	ENSGALG00010020230/ACOT7/ELOVL2/ACAA1	gga:423222/gga:419371/gga:420858/gga:770094	4
gga04060	Cytokine-cytokine receptor interaction	11/123	228/5427	0.0137970354963809	0.303412085440816	ENSGALG00010009099/ENSGALG00010014690/ENSGALG00010025073/ENSGALG00010014796/ENSGALG00010015798/ENSGALG00010005131/ENSGALG00010014218/ENSGALG00010015394/ENSGALG00010009374/ENSGALG00010001869/ENSGALG00010008206	CXCR4/CSF3R/IL18/PRLR/IL22RA1/IL8L2/IL31RA/ENSGALG00010015394/IL12B/CRLF2/CXCL13L2	gga:395324/gga:419620/gga:395312/gga:395660/gga:421686/gga:396495/gga:427140/gga:418716/gga:404671/gga:418668/gga:422510	11
gga00062	Fatty acid elongation	3/123	26/5427	0.0201989572577381	0.303412085440816	ENSGALG00010020230/ENSGALG00010019141/ENSGALG00010010728	ENSGALG00010020230/ACOT7/ELOVL2	gga:423222/gga:419371/gga:420858	3
gga00564	Glycerophospholipid metabolism	6/123	95/5427	0.0202274723627211	0.303412085440816	ENSGALG00010003201/ENSGALG00010028918/ENSGALG00010001279/ENSGALG00010021972/ENSGALG00010020711/ENSGALG00010015422	MBOAT2/AGPAT2/LPIN2/PISD/PLA2G2E/DGKK	gga:421925/gga:772114/gga:421059/gga:416960/gga:426747/gga:422129	6
gga04080	Neuroactive ligand-receptor interaction	14/123	361/5427	0.0328587699235209	0.422469899016698	ENSGALG00010020713/ENSGALG00010014350/ENSGALG00010001488/ENSGALG00010014796/ENSGALG00010026984/ENSGALG00010016253/ENSGALG00010027398/ENSGALG00010001557/ENSGALG00010023162/ENSGALG00010019738/ENSGALG00010002907/ENSGALG00010010116/ENSGALG00010026507/ENSGALG00010019047	SCTR/PTGER4/GRPR/PRLR/PGR2/3/EDN3/ENSGALG00010027398/THRB/CHRNA4/ADRA2A/GABRG3/DRD5/APLNR/GHRL	gga:770943/gga:427183/gga:378928/gga:395660/gga:423134/gga:768509/gga:427575/gga:396431/gga:395606/gga:428980/gga:396289/gga:427552/gga:429337/gga:408185	14
gga00620	Pyruvate metabolism	3/123	37/5427	0.0504899624126937	0.568012077142804	ENSGALG00010014946/ENSGALG00010006588/ENSGALG00010013184	PCK1/ACOT12/LDHB	gga:396458/gga:431627/gga:373997	3
gga00830	Retinol metabolism	3/123	41/5427	0.064950451677301	0.64950451677301	ENSGALG00010020097/ENSGALG00010002733/ENSGALG00010017848	ENSGALG00010020097/RDH8/CYP3A4	gga:426549/gga:101751681/gga:416477	3
gga04020	Calcium signaling pathway	9/123	246/5427	0.104736165260164	0.759770090515763	ENSGALG00010009099/ENSGALG00010001488/ENSGALG00010013399/ENSGALG00010026984/ENSGALG00010001454/ENSGALG00010005282/ENSGALG00010025480/ENSGALG00010010116/ENSGALG00010025658	CXCR4/GRPR/FGF1/PGR2/3/VEGFD/FLT1/FGF19/DRD5/PDE1B	gga:395324/gga:378928/gga:396094/gga:423134/gga:395255/gga:374100/gga:395394/gga:427552/gga:777528	9
gga00592	alpha-Linolenic acid metabolism	2/123	25/5427	0.109064133302411	0.759770090515763	ENSGALG00010020711/ENSGALG00010026485	PLA2G2E/ACAA1	gga:426747/gga:770094	2
gga04621	NOD-like receptor signaling pathway	6/123	148/5427	0.118548061970666	0.759770090515763	ENSGALG00010007860/ENSGALG00010027697/ENSGALG00010025943/ENSGALG00010025073/ENSGALG00010005131/ENSGALG00010025935	DEFB4A/CATH2/CATH1/IL18/IL8L2/CATH3	gga:395840/gga:420407/gga:414337/gga:395312/gga:396495/gga:414337	6
gga04512	ECM-receptor interaction	4/123	85/5427	0.1261974962199	0.759770090515763	ENSGALG00010009720/ENSGALG00010021762/ENSGALG00010027708/ENSGALG00010028753	RELN/LAMB2/ENSGALG00010027708/SV2A	gga:427850/gga:373980/gga:101750889/gga:101748017	4
gga04330	Notch signaling pathway	3/123	55/5427	0.127920126571435	0.759770090515763	ENSGALG00010021729/ENSGALG00010008267/ENSGALG00010004892	RBPJL/MAML2/HEY2	gga:419185/gga:428088/gga:421718	3
gga00790	Folate biosynthesis	2/123	28/5427	0.131642162273229	0.759770090515763	ENSGALG00010008542/ENSGALG00010015207	ENSGALG00010008542/AKR1E2	gga:420964/gga:418171	2
gga00591	Linoleic acid metabolism	2/123	29/5427	0.139391098524063	0.759770090515763	ENSGALG00010017848/ENSGALG00010020711	CYP3A4/PLA2G2E	gga:416477/gga:426747	2
gga01212	Fatty acid metabolism	3/123	58/5427	0.143512128208533	0.759770090515763	ENSGALG00010010728/ENSGALG00010028562/ENSGALG00010026485	ELOVL2/ACSBG2/ACAA1	gga:420858/gga:420090/gga:770094	3
gga04270	Vascular smooth muscle contraction	5/123	128/5427	0.164136741159528	0.82068370579764	ENSGALG00010017635/ENSGALG00010000098/ENSGALG00010016253/ENSGALG00010022174/ENSGALG00010020711	NPPC/ENSGALG00010000098/EDN3/KCNMA1/PLA2G2E	gga:101748596/gga:419752/gga:768509/gga:374065/gga:426747	5
gga04144	Endocytosis	8/123	239/5427	0.17373278911243	0.822944790532564	ENSGALG00010026367/ENSGALG00010009099/ENSGALG00010010154/ENSGALG00010014705/ENSGALG00010021843/ENSGALG00010021301/novel.612/ENSGALG00010017970	RBP/CXCR4/ENSGALG00010010154/ARAP2/ENSGALG00010021843/SMURF1/-/AMPH	gga:396449/gga:395324/gga:418146/gga:428790/gga:769389/gga:416487/gga:100859374/gga:420761	8
gga00071	Fatty acid degradation	2/123	35/5427	0.187640046381131	0.84438020871509	ENSGALG00010028562/ENSGALG00010026485	ACSBG2/ACAA1	gga:420090/gga:770094	2
gga00230	Purine metabolism	5/123	140/5427	0.210906314508927	0.869571612166877	ENSGALG00010023920/ENSGALG00010003681/ENSGALG00010024286/ENSGALG00010005999/ENSGALG00010025658	ENSGALG00010023920/NT5C1B/ADA/PDE10A/PDE1B	gga:424133/gga:421954/gga:419194/gga:421574/gga:777528	5
gga00260	Glycine, serine and threonine metabolism	2/123	38/5427	0.212561949640792	0.869571612166877	ENSGALG00010012555/ENSGALG00010012973	ENSGALG00010012555/GLDC	gga:416371/gga:374222	2
gga00970	Aminoacyl-tRNA biosynthesis	2/123	44/5427	0.263155881459094	0.877381690890488	ENSGALG00010000636/ENSGALG00010024190	ENSGALG00010000636/WARS2	gga:107049913/gga:101750690	2
gga00053	Ascorbate and aldarate metabolism	1/123	14/5427	0.274825450584066	0.877381690890488	ENSGALG00010011927	ENSGALG00010011927	gga:770996	1
gga05164	Influenza A	5/123	156/5427	0.278894533699265	0.877381690890488	ENSGALG00010025073/ENSGALG00010023631/ENSGALG00010005131/ENSGALG00010019376/ENSGALG00010009374	IL18/ENSGALG00010023631/IL8L2/ENSGALG00010019376/IL12B	gga:395312/gga:770454/gga:396495/gga:416633/gga:404671	5
gga00270	Cysteine and methionine metabolism	2/123	47/5427	0.288548995744856	0.877381690890488	ENSGALG00010012555/ENSGALG00010013184	ENSGALG00010012555/LDHB	gga:416371/gga:373997	2
gga01232	Nucleotide metabolism	3/123	83/5427	0.290507381929359	0.877381690890488	ENSGALG00010003681/ENSGALG00010010778/ENSGALG00010024286	NT5C1B/UPP2/ADA	gga:421954/gga:424326/gga:419194	3
gga00120	Primary bile acid biosynthesis	1/123	16/5427	0.307410380919492	0.877381690890488	ENSGALG00010022134	CH25H	gga:423788	1
gga00061	Fatty acid biosynthesis	1/123	17/5427	0.323153963094119	0.877381690890488	ENSGALG00010028562	ACSBG2	gga:420090	1
gga00770	Pantothenate and CoA biosynthesis	1/123	17/5427	0.323153963094119	0.877381690890488	ENSGALG00010006816	ENSGALG00010006816	gga:421702	1
gga00100	Steroid biosynthesis	1/123	18/5427	0.338542514395306	0.877381690890488	ENSGALG00010020994	DHCR7	gga:422982	1
gga00010	Glycolysis / Gluconeogenesis	2/123	53/5427	0.338956034362335	0.877381690890488	ENSGALG00010014946/ENSGALG00010013184	PCK1/LDHB	gga:396458/gga:373997	2
gga00590	Arachidonic acid metabolism	2/123	53/5427	0.338956034362335	0.877381690890488	ENSGALG00010028450/ENSGALG00010020711	PTGDS/PLA2G2E	gga:374110/gga:426747	2
gga00983	Drug metabolism - other enzymes	2/123	55/5427	0.355544412254438	0.877381690890488	ENSGALG00010029571/ENSGALG00010010778	EPX/UPP2	gga:417467/gga:424326	2
gga00531	Glycosaminoglycan degradation	1/123	20/5427	0.368286116486138	0.877381690890488	ENSGALG00010018365	HPSE2	gga:423834	1
gga00240	Pyrimidine metabolism	2/123	58/5427	0.380146293438103	0.877381690890488	ENSGALG00010003681/ENSGALG00010010778	NT5C1B/UPP2	gga:421954/gga:424326	2
gga04622	RIG-I-like receptor signaling pathway	2/123	60/5427	0.396331791213162	0.877381690890488	ENSGALG00010005131/ENSGALG00010009374	IL8L2/IL12B	gga:396495/gga:404671	2
gga00040	Pentose and glucuronate interconversions	1/123	22/5427	0.396702632299311	0.877381690890488	ENSGALG00010015207	AKR1E2	gga:418171	1
gga00601	Glycosphingolipid biosynthesis - lacto and neolacto series	1/123	23/5427	0.410431693580937	0.877381690890488	ENSGALG00010010871	GCNT2	gga:428479	1
gga00534	Glycosaminoglycan biosynthesis - heparan sulfate / heparin	1/123	24/5427	0.423850809363606	0.877381690890488	ENSGALG00010013463	ENSGALG00010013463	gga:100859367	1
gga04920	Adipocytokine signaling pathway	2/123	65/5427	0.435918940505506	0.877381690890488	ENSGALG00010014946/ENSGALG00010028562	PCK1/ACSBG2	gga:396458/gga:420090	2
gga00563	Glycosylphosphatidylinositol (GPI)-anchor biosynthesis	1/123	25/5427	0.436966920866156	0.877381690890488	ENSGALG00010013609	PIGC	gga:424387	1
gga03060	Protein export	1/123	25/5427	0.436966920866156	0.877381690890488	ENSGALG00010007401	SEC61G	gga:776639	1
gga00020	Citrate cycle (TCA cycle)	1/123	27/5427	0.462317128342556	0.877381690890488	ENSGALG00010014946	PCK1	gga:396458	1
gga04520	Adherens junction	2/123	73/5427	0.496238261806006	0.877381690890488	ENSGALG00010021533/ENSGALG00010013259	SSX2IP/PTPRB	gga:424532/gga:417853	2
gga00640	Propanoate metabolism	1/123	31/5427	0.509670201919407	0.877381690890488	ENSGALG00010013184	LDHB	gga:373997	1
gga00630	Glyoxylate and dicarboxylate metabolism	1/123	32/5427	0.520847104284847	0.877381690890488	ENSGALG00010012973	GLDC	gga:374222	1
gga04146	Peroxisome	2/123	77/5427	0.524845934708632	0.877381690890488	ENSGALG00010021623/ENSGALG00010026485	FAR1/ACAA1	gga:423028/gga:770094	2
gga04216	Ferroptosis	1/123	35/5427	0.552883868869824	0.877381690890488	ENSGALG00010008444	SLC7A11	gga:428731	1
gga04142	Lysosome	3/123	130/5427	0.569750060599549	0.877381690890488	ENSGALG00010004307/ENSGALG00010011556/ENSGALG00010012182	NPC2/LAPTM4B/CTSEAL	gga:423353/gga:770893/gga:417848	3
gga00051	Fructose and mannose metabolism	1/123	37/5427	0.573051897048976	0.877381690890488	ENSGALG00010015207	AKR1E2	gga:418171	1
gga00052	Galactose metabolism	1/123	37/5427	0.573051897048976	0.877381690890488	ENSGALG00010015207	AKR1E2	gga:418171	1
gga00140	Steroid hormone biosynthesis	1/123	37/5427	0.573051897048976	0.877381690890488	ENSGALG00010017848	CYP3A4	gga:416477	1
gga00760	Nicotinate and nicotinamide metabolism	1/123	38/5427	0.582794868600549	0.877381690890488	ENSGALG00010003681	NT5C1B	gga:421954	1
gga03420	Nucleotide excision repair	1/123	38/5427	0.582794868600549	0.877381690890488	ENSGALG00010014317	RAD23B	gga:431623	1
gga04620	Toll-like receptor signaling pathway	2/123	87/5427	0.591497175106845	0.877381690890488	ENSGALG00010005131/ENSGALG00010009374	IL8L2/IL12B	gga:396495/gga:404671	2
gga04625	C-type lectin receptor signaling pathway	2/123	89/5427	0.603972824904468	0.877381690890488	ENSGALG00010000098/ENSGALG00010009374	ENSGALG00010000098/IL12B	gga:419752/gga:404671	2
gga04371	Apelin signaling pathway	3/123	142/5427	0.630130904591049	0.877381690890488	ENSGALG00010027941/ENSGALG00010004251/ENSGALG00010026507	KLF2/CCN2/APLNR	gga:420148/gga:374135/gga:429337	3
gga00565	Ether lipid metabolism	1/123	44/5427	0.636790320655513	0.877381690890488	ENSGALG00010020711	PLA2G2E	gga:426747	1
gga04623	Cytosolic DNA-sensing pathway	1/123	45/5427	0.645089557244659	0.877381690890488	ENSGALG00010025073	IL18	gga:395312	1
gga04350	TGF-beta signaling pathway	2/123	96/5427	0.6453833588934	0.877381690890488	ENSGALG00010022759/ENSGALG00010021301	THSD4/SMURF1	gga:415395/gga:416487	2
gga04510	Focal adhesion	4/123	195/5427	0.651249438848132	0.877381690890488	ENSGALG00010009720/ENSGALG00010001454/ENSGALG00010005282/ENSGALG00010021762	RELN/VEGFD/FLT1/LAMB2	gga:427850/gga:395255/gga:374100/gga:373980	4
gga00520	Amino sugar and nucleotide sugar metabolism	1/123	46/5427	0.653200665468165	0.877381690890488	ENSGALG00010027882	CHIA	gga:395072	1
gga04218	Cellular senescence	3/123	150/5427	0.667050526483849	0.877381690890488	ENSGALG00010005131/novel.612/ENSGALG00010024729	IL8L2/-/FOXM1	gga:396495/gga:100859374/gga:430534	3
gga00280	Valine, leucine and isoleucine degradation	1/123	48/5427	0.668875323874972	0.877381690890488	ENSGALG00010026485	ACAA1	gga:770094	1
gga00510	N-Glycan biosynthesis	1/123	48/5427	0.668875323874972	0.877381690890488	ENSGALG00010019461	MGAT5	gga:424286	1
gga04340	Hedgehog signaling pathway	1/123	49/5427	0.676447053780786	0.877381690890488	ENSGALG00010021301	SMURF1	gga:416487	1
gga04672	Intestinal immune network for IgA production	1/123	51/5427	0.69107908448485	0.877381690890488	ENSGALG00010009099	CXCR4	gga:395324	1
gga04145	Phagosome	3/123	156/5427	0.692954609521153	0.877381690890488	ENSGALG00010007401/ENSGALG00010029571/novel.612	SEC61G/EPX/-	gga:776639/gga:417467/gga:100859374	3
gga04310	Wnt signaling pathway	3/123	157/5427	0.697123208847239	0.877381690890488	ENSGALG00010020120/ENSGALG00010004503/ENSGALG00010021562	DAAM2/SOX17/LRP6	gga:421422/gga:428534/gga:419097	3
gga04010	MAPK signaling pathway	5/123	259/5427	0.706537666442996	0.877381690890488	ENSGALG00010013399/ENSGALG00010026977/ENSGALG00010001454/ENSGALG00010005282/ENSGALG00010025480	FGF1/ELK4/VEGFD/FLT1/FGF19	gga:396094/gga:419832/gga:395255/gga:374100/gga:395394	5
gga03250	Viral life cycle - HIV-1	1/123	54/5427	0.7118052540194	0.877381690890488	ENSGALG00010009099	CXCR4	gga:395324	1
gga04810	Regulation of actin cytoskeleton	4/123	212/5427	0.715056809919636	0.877381690890488	ENSGALG00010009099/ENSGALG00010013399/ENSGALG00010000098/ENSGALG00010025480	CXCR4/FGF1/ENSGALG00010000098/FGF19	gga:395324/gga:396094/gga:419752/gga:395394	4
gga00600	Sphingolipid metabolism	1/123	56/5427	0.724850270225612	0.877381690890488	ENSGALG00010029236	ENPP7	gga:426249	1
gga00310	Lysine degradation	1/123	57/5427	0.731151409075407	0.877381690890488	ENSGALG00010016915	PLOD2	gga:424882	1
gga04261	Adrenergic signaling in cardiomyocytes	2/123	129/5427	0.796211605346482	0.930767905980987	ENSGALG00010024153/ENSGALG00010023643	KCNQ1/SCN4B	gga:423090/gga:419774	2
gga04068	FoxO signaling pathway	2/123	130/5427	0.799750066983153	0.930767905980987	ENSGALG00010027941/ENSGALG00010014946	KLF2/PCK1	gga:420148/gga:396458	2
gga04210	Apoptosis	2/123	132/5427	0.806665518516855	0.930767905980987	ENSGALG00010003879/ENSGALG00010010895	CASP6/ENSGALG00010010895	gga:395477/gga:768589	2
gga04120	Ubiquitin mediated proteolysis	2/123	137/5427	0.823040557062972	0.937641140957816	ENSGALG00010001649/ENSGALG00010021301	UBE2E2/SMURF1	gga:776043/gga:416487	2
gga04150	mTOR signaling pathway	2/123	148/5427	0.85479017334342	0.961638945011348	ENSGALG00010001279/ENSGALG00010021562	LPIN2/LRP6	gga:421059/gga:419097	2
gga04141	Protein processing in endoplasmic reticulum	2/123	157/5427	0.876836404534115	0.964852155353104	ENSGALG00010014317/ENSGALG00010007401	RAD23B/SEC61G	gga:431623/gga:776639	2
gga05168	Herpes simplex virus 1 infection	2/123	158/5427	0.879087519321717	0.964852155353104	novel.612/ENSGALG00010009374	-/IL12B	gga:100859374/gga:404671	2
gga04070	Phosphatidylinositol signaling system	1/123	100/5427	0.901129189718121	0.97146169004301	ENSGALG00010015422	DGKK	gga:422129	1
gga01200	Carbon metabolism	1/123	106/5427	0.914065665964655	0.97146169004301	ENSGALG00010012973	GLDC	gga:374222	1
gga04110	Cell cycle	1/123	121/5427	0.939520416108423	0.97146169004301	ENSGALG00010013662	RAD21L1	gga:420286	1
gga04910	Insulin signaling pathway	1/123	124/5427	0.943630412730068	0.97146169004301	ENSGALG00010014946	PCK1	gga:396458	1
gga01240	Biosynthesis of cofactors	1/123	125/5427	0.944937872514002	0.97146169004301	ENSGALG00010011927	ENSGALG00010011927	gga:770996	1
gga04514	Cell adhesion molecules	1/123	129/5427	0.949873652486499	0.97146169004301	novel.612	-	gga:100859374	1
gga04530	Tight junction	1/123	160/5427	0.975850566418903	0.979563722539554	ENSGALG00010011861	ENSGALG00010011861	gga:420903	1
gga05132	Salmonella infection	2/123	249/5427	0.979563722539554	0.979563722539554	ENSGALG00010025073/ENSGALG00010005131	IL18/IL8L2	gga:395312/gga:396495	2

## Sheet: FHZP vs FLZP
Table S6-2. KEGG enrichment analysis of DEGs between FHZP and FLZP groups
KEGGID	Description	GeneRatio	BgRatio	pvalue	padj	geneID	geneName	keggID	Count
gga04514	Cell adhesion molecules	17/183	129/5427	1.16493718362904e-06	0.000122318404281049	ENSGALG00010003090/ENSGALG00010001773/ENSGALG00010025653/ENSGALG00010006739/ENSGALG00010002991/ENSGALG00010021153/ENSGALG00010003791/ENSGALG00010014976/ENSGALG00010008268/ENSGALG00010013312/ENSGALG00010021863/ENSGALG00010027487/ENSGALG00010023331/ENSGALG00010027385/ENSGALG00010017612/ENSGALG00010008126/ENSGALG00010021971	DMA/NRCAM/IGSF11/VCAN/BLB1/PTPRF/ITGB8/ITGB2/ENSGALG00010008268/PDCD1LG2/CLDN19/MPZ/CD4/CNTN2/CLDN11/CDH3/ICOS	gga:417050/gga:396202/gga:418346/gga:395565/gga:101747454/gga:424568/gga:395470/gga:396181/gga:768858/gga:427225/gga:769245/gga:100859605/gga:395362/gga:419825/gga:424990/gga:414845/gga:424105	17
gga04060	Cytokine-cytokine receptor interaction	19/183	228/5427	0.000212648462707738	0.0111640442921563	ENSGALG00010010893/ENSGALG00010021538/ENSGALG00010018404/ENSGALG00010017278/ENSGALG00010014690/ENSGALG00010008203/ENSGALG00010017821/ENSGALG00010017351/ENSGALG00010010889/ENSGALG00010001831/ENSGALG00010029635/ENSGALG00010000225/ENSGALG00010005131/ENSGALG00010013797/ENSGALG00010012852/ENSGALG00010023331/ENSGALG00010005380/ENSGALG00010023598/ENSGALG00010029947	ENSGALG00010010893/TNFRSF18/IL2RG/CCR5/CSF3R/CXCL13/ENSGALG00010017821/CCR2/CCL19/CSF2RA/CCL26/LIF/IL8L2/IL1RL1/MSTN/CD4/XCL1/IL10RA/CCL5	gga:100857191/gga:419424/gga:395199/gga:420695/gga:419620/gga:109648311/gga:771058/gga:420696/gga:427406/gga:101747500/gga:395552/gga:427718/gga:396495/gga:374136/gga:373964/gga:395362/gga:395914/gga:419771/gga:417465	19
gga04310	Wnt signaling pathway	11/183	157/5427	0.0164544640724533	0.400840057911583	ENSGALG00010027417/ENSGALG00010001486/ENSGALG00010014418/ENSGALG00010011178/ENSGALG00010014777/ENSGALG00010001305/ENSGALG00010014880/ENSGALG00010002356/ENSGALG00010016100/ENSGALG00010017467/ENSGALG00010017808	WNT2B/WNT2/RAC2/RSPO2/APCDD1L/WNT16/SFRP2/WNT11/SFRP4/SFRP1/SFRP5	gga:374243/gga:417769/gga:418044/gga:420271/gga:419316/gga:427856/gga:395546/gga:395562/gga:420732/gga:395237/gga:423838	11
gga00100	Steroid biosynthesis	3/183	18/5427	0.0211896830774684	0.400840057911583	ENSGALG00010015154/ENSGALG00010021886/ENSGALG00010018011	CYP24A1/ENSGALG00010021886/LIPA	gga:395827/gga:428958/gga:423789	3
gga04512	ECM-receptor interaction	7/183	85/5427	0.0238657691057575	0.400840057911583	ENSGALG00010028177/ENSGALG00010024974/ENSGALG00010003220/ENSGALG00010003791/ENSGALG00010021106/ENSGALG00010009720/ENSGALG00010011095	COMP/CD44/SPP1/ITGB8/ITGB6/RELN/TNN	gga:420120/gga:395666/gga:395210/gga:395470/gga:424191/gga:427850/gga:424435	7
gga04810	Regulation of actin cytoskeleton	13/183	212/5427	0.026094535518047	0.400840057911583	ENSGALG00010003192/ENSGALG00010014418/ENSGALG00010010399/ENSGALG00010003027/ENSGALG00010003791/ENSGALG00010014976/ENSGALG00010013552/ENSGALG00010025685/ENSGALG00010021106/ENSGALG00010002801/ENSGALG00010021601/ENSGALG00010012427/ENSGALG00010025483	RGCC/RAC2/FGF18/SCIN/ITGB8/ITGB2/FGF16/NCKAP1L/ITGB6/FGF5/LPAR5/C7/FGF4	gga:418833/gga:418044/gga:395453/gga:420588/gga:395470/gga:396181/gga:422330/gga:425499/gga:424191/gga:770457/gga:418279/gga:427187/gga:428857	13
gga04620	Toll-like receptor signaling pathway	7/183	87/5427	0.0267226705274388	0.400840057911583	ENSGALG00010028763/ENSGALG00010003869/ENSGALG00010014793/ENSGALG00010003220/ENSGALG00010005131/ENSGALG00010015119/ENSGALG00010029947	CTSK/LY96/TLR2A/SPP1/IL8L2/TLR1A/CCL5	gga:395818/gga:420189/gga:374141/gga:395210/gga:396495/gga:426274/gga:417465	7
gga04145	Phagosome	10/183	156/5427	0.0371730157889383	0.487895832229815	ENSGALG00010028177/ENSGALG00010003090/ENSGALG00010014793/ENSGALG00010001865/ENSGALG00010002991/ENSGALG00010014976/ENSGALG00010006147/ENSGALG00010027087/ENSGALG00010015119/ENSGALG00010002590	COMP/DMA/TLR2A/CYBB/BLB1/ITGB2/ENSGALG00010006147/RAB7B/TLR1A/ATP6V1C2	gga:420120/gga:417050/gga:374141/gga:418581/gga:101747454/gga:396181/gga:771876/gga:771782/gga:426274/gga:421939	10
gga00565	Ether lipid metabolism	4/183	44/5427	0.0596260305870596	0.632118133005737	ENSGALG00010019994/ENSGALG00010003761/ENSGALG00010000200/ENSGALG00010005395	PLD4/UGT8/GAL3ST1/ENSGALG00010005395	gga:423496/gga:374033/gga:417006/gga:100857837	4
gga01230	Biosynthesis of amino acids	5/183	63/5427	0.0602017269529273	0.632118133005737	ENSGALG00010001901/ENSGALG00010026252/ENSGALG00010029649/ENSGALG00010010222/ENSGALG00010010984	PRPS2/ENO2/PSPH/PAH/MAT1A	gga:418639/gga:395689/gga:417540/gga:408024/gga:423628	5
gga03320	PPAR signaling pathway	5/183	69/5427	0.0821788765852798	0.784434731041307	ENSGALG00010016006/ENSGALG00010014946/ENSGALG00010012780/ENSGALG00010013346/ENSGALG00010027528	PLTP/PCK1/FABP7/HMGCS2/ENSGALG00010027528	gga:428164/gga:396458/gga:396246/gga:424380/gga:100858842	5
gga00010	Glycolysis / Gluconeogenesis	4/183	53/5427	0.102337895544229	0.850018664943708	ENSGALG00010026252/ENSGALG00010014946/ENSGALG00010006035/ENSGALG00010022348	ENO2/PCK1/ADH1C/G6PC1	gga:395689/gga:396458/gga:771920/gga:100857298	4
gga04216	Ferroptosis	3/183	35/5427	0.112599450259555	0.850018664943708	ENSGALG00010015155/ENSGALG00010001865/ENSGALG00010013309	HMOX1/CYBB/ENSGALG00010013309	gga:396287/gga:418581/gga:418109	3
gga00983	Drug metabolism - other enzymes	4/183	55/5427	0.113335821992494	0.850018664943708	ENSGALG00010010107/ENSGALG00010009619/ENSGALG00010010494/ENSGALG00010002462	MGST2/ENSGALG00010009619/ENSGALG00010010494/RRM2	gga:770916/gga:415787/gga:769339/gga:421936	4
gga00140	Steroid hormone biosynthesis	3/183	37/5427	0.127466936697125	0.865779906144731	ENSGALG00010024592/ENSGALG00010007017/ENSGALG00010021194	COMT/SRD5A2/CYP11A1	gga:416783/gga:772291/gga:414838	3
gga00260	Glycine, serine and threonine metabolism	3/183	38/5427	0.13515113632364	0.865779906144731	ENSGALG00010017604/ENSGALG00010011278/ENSGALG00010029649	ENSGALG00010017604/ENSGALG00010011278/PSPH	gga:395504/gga:422034/gga:417540	3
gga04012	ErbB signaling pathway	5/183	83/5427	0.147399376727977	0.865779906144731	ENSGALG00010020132/ENSGALG00010025613/ENSGALG00010013914/ENSGALG00010003223/ENSGALG00010024829	SHC4/CDKN1A/NRG1/AREG/ERBB3	gga:426482/gga:378914/gga:373906/gga:428752/gga:693245	5
gga04142	Lysosome	7/183	130/5427	0.148419412481954	0.865779906144731	ENSGALG00010028763/ENSGALG00010007485/ENSGALG00010013414/ENSGALG00010021744/ENSGALG00010003260/ENSGALG00010021886/ENSGALG00010018011	CTSK/CTSC/LAPTM5/LITAF/ENSGALG00010003260/ENSGALG00010021886/LIPA	gga:395818/gga:419014/gga:419552/gga:374125/gga:107057619/gga:428958/gga:423789	7
gga00601	Glycosphingolipid biosynthesis - lacto and neolacto series	2/183	23/5427	0.180822221862332	0.995770717168096	ENSGALG00010027375/ENSGALG00010009149	CFTII/FUT4	gga:427782/gga:428092	2
gga00515	Mannose type O-glycan biosynthesis	2/183	24/5427	0.193134981207507	0.995770717168096	ENSGALG00010025548/ENSGALG00010009149	B3GAT1L/FUT4	gga:408180/gga:428092	2
gga00650	Butanoate metabolism	2/183	26/5427	0.218054353590279	0.995770717168096	ENSGALG00010013346/ENSGALG00010016399	HMGCS2/ACSM5	gga:424380/gga:426992	2
gga04110	Cell cycle	6/183	121/5427	0.223223475988729	0.995770717168096	ENSGALG00010025613/ENSGALG00010024480/ENSGALG00010016567/ENSGALG00010023017/ENSGALG00010009078/ENSGALG00010015390	CDKN1A/CDC45/E2F2/BUB1B/PTTG2/CCNB3	gga:378914/gga:416776/gga:425366/gga:378922/gga:416158/gga:396167	6
gga04150	mTOR signaling pathway	7/183	148/5427	0.231732434105292	0.995770717168096	ENSGALG00010027417/ENSGALG00010001486/ENSGALG00010013360/ENSGALG00010001305/ENSGALG00010002356/ENSGALG00010002590/ENSGALG00010002832	WNT2B/WNT2/PRR5/WNT16/WNT11/ATP6V1C2/LPIN1	gga:374243/gga:417769/gga:418237/gga:427856/gga:395562/gga:421939/gga:421945	7
gga04621	NOD-like receptor signaling pathway	7/183	148/5427	0.231732434105292	0.995770717168096	ENSGALG00010001865/ENSGALG00010025935/ENSGALG00010025943/ENSGALG00010005131/ENSGALG00010024764/ENSGALG00010027697/ENSGALG00010029947	CYBB/CATH3/CATH1/IL8L2/ENSGALG00010024764/CATH2/CCL5	gga:418581/gga:414337/gga:414337/gga:396495/gga:415708/gga:420407/gga:417465	7
gga04672	Intestinal immune network for IgA production	3/183	51/5427	0.246279659219705	0.995770717168096	ENSGALG00010003090/ENSGALG00010002991/ENSGALG00010021971	DMA/BLB1/ICOS	gga:417050/gga:101747454/gga:424105	3
gga05164	Influenza A	7/183	156/5427	0.273051128784963	0.995770717168096	ENSGALG00010003090/ENSGALG00010002991/ENSGALG00010029317/ENSGALG00010023631/ENSGALG00010005131/ENSGALG00010029947/ENSGALG00010028072	DMA/BLB1/KPNA2/ENSGALG00010023631/IL8L2/CCL5/ENSGALG00010028072	gga:417050/gga:101747454/gga:417420/gga:770454/gga:396495/gga:417465/gga:100858328	7
gga03250	Viral life cycle - HIV-1	3/183	54/5427	0.273827148349858	0.995770717168096	ENSGALG00010017278/ENSGALG00010017351/ENSGALG00010023331	CCR5/CCR2/CD4	gga:420695/gga:420696/gga:395362	3
gga00982	Drug metabolism - cytochrome P450	2/183	31/5427	0.281176349537083	0.995770717168096	ENSGALG00010010107/ENSGALG00010006035	MGST2/ADH1C	gga:770916/gga:771920	2
gga00600	Sphingolipid metabolism	3/183	56/5427	0.292372825640786	0.995770717168096	ENSGALG00010003761/ENSGALG00010004339/ENSGALG00010000200	UGT8/B4GALT6/GAL3ST1	gga:374033/gga:421092/gga:417006	3
gga00980	Metabolism of xenobiotics by cytochrome P450	2/183	32/5427	0.293809927515332	0.995770717168096	ENSGALG00010010107/ENSGALG00010006035	MGST2/ADH1C	gga:770916/gga:771920	2
gga00920	Sulfur metabolism	1/183	11/5427	0.314547003231471	0.995770717168096	ENSGALG00010027418	ENSGALG00010027418	gga:425662	1
gga00350	Tyrosine metabolism	2/183	34/5427	0.318974827480394	0.995770717168096	ENSGALG00010024592/ENSGALG00010006035	COMT/ADH1C	gga:416783/gga:771920	2
gga04510	Focal adhesion	8/183	195/5427	0.335931990922164	0.995770717168096	ENSGALG00010028177/ENSGALG00010014418/ENSGALG00010020132/ENSGALG00010003220/ENSGALG00010003791/ENSGALG00010021106/ENSGALG00010009720/ENSGALG00010011095	COMP/RAC2/SHC4/SPP1/ITGB8/ITGB6/RELN/TNN	gga:420120/gga:418044/gga:426482/gga:395210/gga:395470/gga:424191/gga:427850/gga:424435	8
gga00620	Pyruvate metabolism	2/183	37/5427	0.356294759829253	0.995770717168096	ENSGALG00010014946/ENSGALG00010006035	PCK1/ADH1C	gga:396458/gga:771920	2
gga00730	Thiamine metabolism	1/183	13/5427	0.360089799796596	0.995770717168096	ENSGALG00010022373	AK5	gga:424555	1
gga04010	MAPK signaling pathway	10/183	259/5427	0.375898078640323	0.995770717168096	ENSGALG00010014418/ENSGALG00010010399/ENSGALG00010013517/ENSGALG00010004758/ENSGALG00010013552/ENSGALG00010003223/ENSGALG00010002801/ENSGALG00010024829/ENSGALG00010010150/ENSGALG00010025483	RAC2/FGF18/STMN1/FLT3/FGF16/AREG/FGF5/ERBB3/NTRK2/FGF4	gga:418044/gga:395453/gga:396057/gga:100858422/gga:422330/gga:428752/gga:770457/gga:693245/gga:396157/gga:428857	10
gga04920	Adipocytokine signaling pathway	3/183	65/5427	0.376216021219576	0.995770717168096	ENSGALG00010019572/ENSGALG00010014946/ENSGALG00010022348	NFKBIE/PCK1/G6PC1	gga:421438/gga:396458/gga:100857298	3
gga00053	Ascorbate and aldarate metabolism	1/183	14/5427	0.381719568292573	0.995770717168096	ENSGALG00010006608	KL	gga:418909	1
gga04916	Melanogenesis	4/183	93/5427	0.383905441504867	0.995770717168096	ENSGALG00010027417/ENSGALG00010001486/ENSGALG00010001305/ENSGALG00010002356	WNT2B/WNT2/WNT16/WNT11	gga:374243/gga:417769/gga:427856/gga:395562	4
gga02010	ABC transporters	2/183	41/5427	0.404856836629913	0.995770717168096	ENSGALG00010003061/ENSGALG00010023276	ABCB5/ABCC8	gga:420606/gga:423072	2
gga00513	Various types of N-glycan biosynthesis	2/183	42/5427	0.416731420643306	0.995770717168096	ENSGALG00010020770/ENSGALG00010005573	B4GALNT4/CHST9	gga:770601/gga:421089	2
gga04115	p53 signaling pathway	3/183	70/5427	0.422099926963056	0.995770717168096	ENSGALG00010025613/ENSGALG00010004108/ENSGALG00010002462	CDKN1A/PERPB/RRM2	gga:378914/gga:421682/gga:421936	3
gga00360	Phenylalanine metabolism	1/183	17/5427	0.442341839098633	0.995770717168096	ENSGALG00010010222	PAH	gga:408024	1
gga04520	Adherens junction	3/183	73/5427	0.449097129678162	0.995770717168096	ENSGALG00010014418/ENSGALG00010021153/ENSGALG00010009297	RAC2/PTPRF/CTNNA3	gga:418044/gga:424568/gga:423648	3
gga04020	Calcium signaling pathway	9/183	246/5427	0.450123699481233	0.995770717168096	ENSGALG00010010399/ENSGALG00010015410/ENSGALG00010017301/ENSGALG00010013552/ENSGALG00010002801/ENSGALG00010020776/ENSGALG00010024829/ENSGALG00010010150/ENSGALG00010025483	FGF18/HTR2B/LHCGR/FGF16/FGF5/MCOLN3/ERBB3/NTRK2/FGF4	gga:395453/gga:395581/gga:395776/gga:422330/gga:770457/gga:429091/gga:693245/gga:396157/gga:428857	9
gga04340	Hedgehog signaling pathway	2/183	49/5427	0.496241775522414	0.995770717168096	ENSGALG00010021505/ENSGALG00010024034	IHH/LRP2	gga:395801/gga:424168	2
gga00532	Glycosaminoglycan biosynthesis - chondroitin sulfate / dermatan sulfate	1/183	20/5427	0.497049397266654	0.995770717168096	ENSGALG00010007748	CSGALNACT1	gga:422488	1
gga00900	Terpenoid backbone biosynthesis	1/183	20/5427	0.497049397266654	0.995770717168096	ENSGALG00010013346	HMGCS2	gga:424380	1
gga03430	Mismatch repair	1/183	20/5427	0.497049397266654	0.995770717168096	ENSGALG00010008422	EXO1	gga:421505	1
gga00480	Glutathione metabolism	2/183	52/5427	0.52816887363355	0.995770717168096	ENSGALG00010010107/ENSGALG00010002462	MGST2/RRM2	gga:770916/gga:421936	2
gga00040	Pentose and glucuronate interconversions	1/183	22/5427	0.530521059184169	0.995770717168096	ENSGALG00010006608	KL	gga:418909	1
gga01232	Nucleotide metabolism	3/183	83/5427	0.534957682880864	0.995770717168096	ENSGALG00010002462/ENSGALG00010022373/ENSGALG00010016808	RRM2/AK5/ENTPD3	gga:421936/gga:424555/gga:428447	3
gga00500	Starch and sucrose metabolism	2/183	55/5427	0.558707328098442	0.995770717168096	ENSGALG00010002293/ENSGALG00010022348	GYG2/G6PC1	gga:418660/gga:100857298	2
gga00240	Pyrimidine metabolism	2/183	58/5427	0.587822167978402	0.995770717168096	ENSGALG00010002462/ENSGALG00010016808	RRM2/ENTPD3	gga:421936/gga:428447	2
gga00860	Porphyrin metabolism	1/183	26/5427	0.590961779230998	0.995770717168096	ENSGALG00010015155	HMOX1	gga:396287	1
gga00020	Citrate cycle (TCA cycle)	1/183	27/5427	0.604821063511821	0.995770717168096	ENSGALG00010014946	PCK1	gga:396458	1
gga04910	Insulin signaling pathway	4/183	124/5427	0.60741665630172	0.995770717168096	ENSGALG00010020132/ENSGALG00010021153/ENSGALG00010014946/ENSGALG00010022348	SHC4/PTPRF/PCK1/G6PC1	gga:426482/gga:424568/gga:396458/gga:100857298	4
gga00561	Glycerolipid metabolism	2/183	61/5427	0.615498414564532	0.995770717168096	ENSGALG00010022994/ENSGALG00010002832	LIPC/LPIN1	gga:427495/gga:421945	2
gga00030	Pentose phosphate pathway	1/183	28/5427	0.618213238581698	0.995770717168096	ENSGALG00010001901	PRPS2	gga:418639	1
gga00790	Folate biosynthesis	1/183	28/5427	0.618213238581698	0.995770717168096	ENSGALG00010010222	PAH	gga:408024	1
gga00564	Glycerophospholipid metabolism	3/183	95/5427	0.627303956814561	0.995770717168096	ENSGALG00010019994/ENSGALG00010002832/ENSGALG00010005395	PLD4/LPIN1/ENSGALG00010005395	gga:423496/gga:421945/gga:100857837	3
gga04068	FoxO signaling pathway	4/183	130/5427	0.644768413913851	0.995770717168096	ENSGALG00010025613/ENSGALG00010014946/ENSGALG00010022348/ENSGALG00010015390	CDKN1A/PCK1/G6PC1/CCNB3	gga:378914/gga:396458/gga:100857298/gga:396167	4
gga00512	Mucin type O-glycan biosynthesis	1/183	32/5427	0.667416311513003	0.995770717168096	ENSGALG00010029388	ST6GALNAC2	gga:396159	1
gga03030	DNA replication	1/183	32/5427	0.667416311513003	0.995770717168096	ENSGALG00010023065	DNA2	gga:423688	1
gga04080	Neuroactive ligand-receptor interaction	11/183	361/5427	0.682080883605021	0.995770717168096	ENSGALG00010001117/ENSGALG00010017946/ENSGALG00010015090/ENSGALG00010005190/ENSGALG00010015410/ENSGALG00010017301/ENSGALG00010007985/ENSGALG00010025648/ENSGALG00010014821/ENSGALG00010021021/ENSGALG00010007654	P2RY13/PTGDR/GZMA/ENSGALG00010005190/HTR2B/LHCGR/APELA/ENSGALG00010025648/C3AR1L/GCG/HTR1F	gga:107049027/gga:107051813/gga:395108/gga:428525/gga:395581/gga:395776/gga:770154/gga:424833/gga:418198/gga:396196/gga:427963	11
gga04260	Cardiac muscle contraction	2/183	71/5427	0.697476919040044	0.995770717168096	ENSGALG00010022761/ENSGALG00010017207	ENSGALG00010022761/ENSGALG00010017207	gga:419770/gga:416978	2
gga00071	Fatty acid degradation	1/183	35/5427	0.700131161427478	0.995770717168096	ENSGALG00010006035	ADH1C	gga:771920	1
gga01200	Carbon metabolism	3/183	106/5427	0.700272820408075	0.995770717168096	ENSGALG00010001901/ENSGALG00010026252/ENSGALG00010029649	PRPS2/ENO2/PSPH	gga:418639/gga:395689/gga:417540	3
gga00230	Purine metabolism	4/183	140/5427	0.701681506079845	0.995770717168096	ENSGALG00010001901/ENSGALG00010002462/ENSGALG00010022373/ENSGALG00010016808	PRPS2/RRM2/AK5/ENTPD3	gga:418639/gga:421936/gga:424555/gga:428447	4
gga00051	Fructose and mannose metabolism	1/183	37/5427	0.720142174571396	0.995770717168096	ENSGALG00010000402	PFKFB1	gga:415906	1
gga00052	Galactose metabolism	1/183	37/5427	0.720142174571396	0.995770717168096	ENSGALG00010022348	G6PC1	gga:100857298	1
gga03440	Homologous recombination	1/183	37/5427	0.720142174571396	0.995770717168096	ENSGALG00010011923	BARD1	gga:424010	1
gga00760	Nicotinate and nicotinamide metabolism	1/183	38/5427	0.729643841000605	0.995770717168096	ENSGALG00010027821	NMRK2	gga:100858798	1
gga05132	Salmonella infection	7/183	249/5427	0.743279235997647	0.995770717168096	ENSGALG00010003869/ENSGALG00010014793/ENSGALG00010027087/ENSGALG00010005131/ENSGALG00010025685/ENSGALG00010015119/ENSGALG00010024764	LY96/TLR2A/RAB7B/IL8L2/NCKAP1L/TLR1A/ENSGALG00010024764	gga:420189/gga:374141/gga:771782/gga:396495/gga:425499/gga:426274/gga:415708	7
gga04218	Cellular senescence	4/183	150/5427	0.751783869921634	0.995770717168096	ENSGALG00010025613/ENSGALG00010016567/ENSGALG00010005131/ENSGALG00010015390	CDKN1A/E2F2/IL8L2/CCNB3	gga:378914/gga:425366/gga:396495/gga:396167	4
gga00830	Retinol metabolism	1/183	41/5427	0.756266229465812	0.995770717168096	ENSGALG00010006035	ADH1C	gga:771920	1
gga00330	Arginine and proline metabolism	1/183	44/5427	0.780279981642753	0.995770717168096	ENSGALG00010017604	ENSGALG00010017604	gga:395504	1
gga05168	Herpes simplex virus 1 infection	4/183	158/5427	0.787051198187144	0.995770717168096	ENSGALG00010003090/ENSGALG00010014793/ENSGALG00010002991/ENSGALG00010029947	DMA/TLR2A/BLB1/CCL5	gga:417050/gga:374141/gga:101747454/gga:417465	4
gga04623	Cytosolic DNA-sensing pathway	1/183	45/5427	0.787749564284287	0.995770717168096	ENSGALG00010029947	CCL5	gga:417465	1
gga04530	Tight junction	4/183	160/5427	0.795221247655555	0.995770717168096	ENSGALG00010003250/ENSGALG00010021863/ENSGALG00010015800/ENSGALG00010017612	CD1C/CLDN19/BVES/CLDN11	gga:425801/gga:769245/gga:408032/gga:424990	4
gga00270	Cysteine and methionine metabolism	1/183	47/5427	0.801939442312351	0.995770717168096	ENSGALG00010010984	MAT1A	gga:423628	1
gga04625	C-type lectin receptor signaling pathway	2/183	89/5427	0.808544041185248	0.995770717168096	ENSGALG00010024605/ENSGALG00010027575	LSP1P1/FCER1G	gga:374254/gga:100049618	2
gga00280	Valine, leucine and isoleucine degradation	1/183	48/5427	0.808676446412135	0.995770717168096	ENSGALG00010013346	HMGCS2	gga:424380	1
gga04144	Endocytosis	6/183	239/5427	0.824899533022012	0.995770717168096	ENSGALG00010005246/ENSGALG00010018404/ENSGALG00010017278/ENSGALG00010017351/ENSGALG00010002465/ENSGALG00010028072	ENSGALG00010005246/IL2RG/CCR5/CCR2/ENSGALG00010002465/ENSGALG00010028072	gga:421099/gga:395199/gga:420695/gga:420696/gga:395638/gga:100858328	6
gga03460	Fanconi anemia pathway	1/183	51/5427	0.827550198154461	0.995770717168096	ENSGALG00010016181	FANCI	gga:415491	1
gga04210	Apoptosis	3/183	132/5427	0.829110992644274	0.995770717168096	ENSGALG00010028763/ENSGALG00010018655/ENSGALG00010007485	CTSK/BIRC5/CTSC	gga:395818/gga:374078/gga:419014	3
gga00590	Arachidonic acid metabolism	1/183	53/5427	0.839091873804391	0.995770717168096	ENSGALG00010028372	PTGS1	gga:427752	1
gga04350	TGF-beta signaling pathway	2/183	96/5427	0.840920456617256	0.995770717168096	ENSGALG00010017821/ENSGALG00010012441	ENSGALG00010017821/FST	gga:771058/gga:396119	2
gga04371	Apelin signaling pathway	3/183	142/5427	0.864335548843601	0.995770717168096	ENSGALG00010003220/ENSGALG00010007985/ENSGALG00010024266	SPP1/APELA/ENSGALG00010024266	gga:395210/gga:770154/gga:374135	3
gga04622	RIG-I-like receptor signaling pathway	1/183	60/5427	0.873761545908598	0.995770717168096	ENSGALG00010005131	IL8L2	gga:396495	1
gga04137	Mitophagy - animal	1/183	62/5427	0.882224324004261	0.995770717168096	ENSGALG00010027087	RAB7B	gga:771782	1
gga04370	VEGF signaling pathway	1/183	64/5427	0.890122666586592	0.995770717168096	ENSGALG00010014418	RAC2	gga:418044	1
gga03018	RNA degradation	1/183	69/5427	0.907638856744116	0.995770717168096	ENSGALG00010026252	ENO2	gga:395689	1
gga00190	Oxidative phosphorylation	2/183	119/5427	0.915401967037462	0.995770717168096	ENSGALG00010017207/ENSGALG00010002590	ENSGALG00010017207/ATP6V1C2	gga:416978/gga:421939	2
gga01240	Biosynthesis of cofactors	2/183	125/5427	0.928602575545024	0.995770717168096	ENSGALG00010010984/ENSGALG00010022373	MAT1A/AK5	gga:423628/gga:424555	2
gga04270	Vascular smooth muscle contraction	2/183	128/5427	0.934452937397731	0.995770717168096	ENSGALG00010017635/ENSGALG00010010693	NPPC/KCNMB1	gga:101748596/gga:395301	2
gga04914	Progesterone-mediated oocyte maturation	1/183	79/5427	0.934771617459452	0.995770717168096	ENSGALG00010015390	CCNB3	gga:396167	1
gga04120	Ubiquitin mediated proteolysis	2/183	137/5427	0.949408528138489	0.995770717168096	ENSGALG00010009575/ENSGALG00010015892	RHOBTB1/UBE2U	gga:423664/gga:100859413	2
gga04540	Gap junction	1/183	87/5427	0.950638609107971	0.995770717168096	ENSGALG00010015410	HTR2B	gga:395581	1
gga03013	Nucleocytoplasmic transport	1/183	95/5427	0.962661789614967	0.995770717168096	ENSGALG00010029317	KPNA2	gga:417420	1
gga04114	Oocyte meiosis	1/183	102/5427	0.970763733339621	0.995770717168096	ENSGALG00010009078	PTTG2	gga:416158	1
gga04261	Adrenergic signaling in cardiomyocytes	1/183	129/5427	0.988654174967662	0.995770717168096	ENSGALG00010022761	ENSGALG00010022761	gga:419770	1
gga04140	Autophagy - animal	1/183	131/5427	0.989424509566386	0.995770717168096	ENSGALG00010027087	RAB7B	gga:771782	1
gga04217	Necroptosis	1/183	141/5427	0.992562166664429	0.995770717168096	ENSGALG00010001865	CYBB	gga:418581	1
gga04141	Protein processing in endoplasmic reticulum	1/183	157/5427	0.995770717168096	0.995770717168096	ENSGALG00010025192	CRYAB	gga:396089	1
