# Supplementary material for: Integrated transcriptomic and metabolomic analyses reveal the regulatory mechanism of subcutaneous fat deposition in Baicheng Oil chickens
Source: Poult Sci. 2026 Apr 2;105(7):106894. doi: 10.1016/j.psj.2026.106894 (PMC13090636; doi:10.1016/j.psj.2026.106894)
Supplement: Supplementary file 8 [file mmc8.xlsx]

## Sheet: FHG vs FLG
Table S7-1. DEMs of FHG vs FLG group
ID	Name	FC	log2FC	Pvalue	ROC	VIP	Up_Down
Com_71317_pos	N-Acetylhistidine	1.61110114470125	0.6880470690776047	0.00230811931646909	0.94	3.08583441377468	up
Com_16405_pos	Galangin	0.39562572681786	-1.33779	0.00878511490157782	0.89	4.3467596317574	down
Com_17675_pos	(1E,4E)-1,5-bis(4-methoxyphenyl)penta-1,4-dien-3-one	0.657326211442325	-0.605319	0.00960127278299737	0.83	1.0318039725071	down
Com_8835_pos	Chrysin	0.397029534272274	-1.33268	0.00974776309428996	0.84	3.48251661782653	down
Com_14878_pos	LPC 2:0	1.62542186966844	0.7008142106263026	0.0116575863090643	0.8	1.59881795315875	up
Com_29983_pos	Mupirocin	0.582728827448571	-0.779103	0.0122062053171013	0.82	1.36570606371673	down
Com_63927_pos	MPH	0.501037911520406	-0.997008	0.0154344824155561	0.81	3.64338967453545	down
Com_14609_pos	IQH	1.69384948754247	0.7603056850459787	0.021134423182336	0.79	1.1870158605384	up
Com_9056_pos	Pinocembrin	0.434941245180432	-1.20111	0.0225686064075346	0.83	3.26731513682612	down
Com_1877_pos	4-Hydroxyisoleucine	0.665366276151569	-0.587779	0.0236844226041907	0.81	1.06509820658746	down
Com_3391_pos	Argininosuccinic acid	0.592710173614178	-0.754601	0.0255949838474087	0.8	2.08993882638917	down
Com_8849_pos	PPK	0.520942557950499	-0.940804	0.0256830779320939	0.79	1.48168388728305	down
Com_515_neg	Guanosine	1.7941494661008	0.8433000825761213	0.0294952159039731	0.78	2.71517397808338	up
Com_1880_pos	Guanine	1.97204395776762	0.9796917104108268	0.0302413036329393	0.78	2.63836365301203	up
Com_5949_neg	Aflatoxin G2	0.523752098145998	-0.933044	0.0316167059287736	0.85	3.61900606994147	down
Com_592_neg	Uridine diphosphate galactose	2.84146589555326	1.506635399671679	0.0343994303475863	0.78	1.81875116106508	up
Com_870_neg	N1-[4-(cyanomethyl)phenyl]-4-chlorobenzamide	0.504090369678493	-0.988246	0.0353875856419298	0.82	2.67608873617718	down
Com_47_neg	Glycerol 3-phosphate	1.47855929784793	0.5641921041248918	0.0371988051626172	0.78	1.03619298116437	up
Com_29352_pos	Formononetin	0.48128997883354	-1.05502	0.0372195184316458	0.79	3.52221193765517	down
Com_25185_pos	1-[(3S)-3-(1,3-Benzoxazol-2-yl)-1-pyrrolidinyl]-3-methoxy-1-propanone	0.654655619906862	-0.611192	0.0409727516715457	0.78	1.43136057880153	down
Com_29_pos	3-methyl-5-oxo-5-(4-toluidino)pentanoic acid	1.65492965726201	0.7267698966240347	0.0430834678068791	0.72	1.76263769855315	up
Com_1757_neg	3-(4-Hydroxyphenyl)propionic acid	0.516047852380163	-0.954423	0.0439845615399087	0.82	3.14278480242123	down
Com_64565_pos	beta-Nicotinamide adenine dinucleotide phosphate	2.21807772239313	1.1493099190373033	0.0454198513224491	0.62	3.35215500186213	up
Com_432_neg	Adenosine	1.69085311941159	0.7577513415337971	0.0457578966823981	0.76	2.83589045017403	up
Com_4803_neg	N-Isovalerylglycine	2.03303051613611	1.0236318704447291	0.0468451309183834	0.76	1.38312319036844	up
Com_765_neg	(3R)-8-hydroxy-3-(4-methoxyphenyl)-3,4-dihydro-1H-2-benzopyran-1-one	0.323067232538392	-1.63009	0.0471562476133483	0.74	3.41359169204891	down
Com_9848_pos	2-Arachidonyl Glycerol ether	0.517639713372701	-0.94998	0.0487184837776117	0.79	2.58804079613323	down

## Sheet: FHP vs FLP
Table S7-2. DEMs of FHP vs FLP group
ID	Name	FC	log2FC	Pvalue	ROC	VIP	Up_Down
Com_4660_neg	methyl {[(2-oxo-2H-pyran-6-yl)carbonyl]amino}methanethioate	0.289553878840224	-1.7881	6.10947391614743e-05	0.94	2.24939722353744	down
Com_31353_pos	Lysopc 18:1	1.39743652288447	0.4827827516196823	6.27931913572366e-05	0.97	1.95878358413214	up
Com_25210_pos	N-(1,3-benzodioxol-5-ylmethyl)-6-morpholinonicotinamide	0.56878569911093	-0.814043	0.00014871153460587	0.92	2.91786129433835	down
Com_52738_pos	Mag (18:1)	1.41342973300355	0.4992001630650093	0.000185430969951638	0.92	3.09214782550524	up
Com_37458_pos	Oleoyl ethylamide	1.56324109846246	0.6445403021582883	0.000273634919263772	0.95	2.59360566616036	up
Com_4860_pos	Styrene	1.61901790869067	0.6951189440322774	0.00176409574384379	0.87	1.46274627206718	up
Com_51722_pos	L-(-)-alpha-Amino-epsilon-Caprolactam	2.10098251807023	1.071064157632894	0.00248866130164604	0.9	4.16171274697106	up
Com_4475_neg	Acetyl-CoA	0.451263761401123	-1.14796	0.00260774816240241	0.87	2.91718835591758	down
Com_12126_pos	Angiotensin IV	0.663540498874545	-0.591744	0.00300125869693898	0.87	2.31749140697231	down
Com_26288_pos	2-Phenylglycine	0.57057572790865	-0.80951	0.00306738125552691	0.87	3.28629676178004	down
Com_7604_pos	Troxerutin	2.62469403898019	1.3921492573797076	0.00311345729598558	0.87	2.24112053890735	up
Com_2202_pos	Reduced nicotinamide adenine dinucleotide	0.531243569010612	-0.912555	0.00331410481658349	0.88	1.50038786297006	down
Com_4228_neg	N-Acetyl-1-aspartylglutamic acid	0.296899929257411	-1.75195	0.00339233488250899	0.89	3.0155340338105	down
Com_12314_pos	Theobromine	2.04586288498848	1.0327094579982705	0.00367753954665808	0.85	2.23908842114952	up
Com_11707_pos	trans-2-Butene-1,4-dicarboxylic Acid	0.702205208170883	-0.510035	0.0037559381766486	0.82	1.14742938803048	down
Com_17554_pos	7-Hydroxy-3,4-dihydrocarbostyril	0.672125953765188	-0.573196	0.00441765254624736	0.86	2.80761323796209	down
Com_9780_pos	Acetophenone	1.4843251622371	0.5698071691559136	0.00477165507033685	0.83	1.44462164506798	up
Com_42856_pos	Sphingosine (d18:1)	1.58201676498342	0.6617648884518451	0.00513817658541855	0.82	1.99837214373826	up
Com_11777_pos	4-(4-chlorophenoxy)-3,5-dimethyl-1H-pyrazole	2.12193209430559	1.0853784881206698	0.0089149543422981	0.81	2.13205738934015	up
Com_74339_pos	Dioctyldimethylammonium chloride	1.61054567397613	0.6875495751476154	0.00912466642294057	0.83	2.09328792658307	up
Com_14453_pos	Naringeninchalcone	0.790652768139358	-0.338884	0.00969943967439096	0.84	1.66032783485993	down
Com_17648_pos	Sakuranin	1.47374308358954	0.5594850425217567	0.010140831815667	0.83	1.01424299957618	up
Com_18228_pos	PC (22:4e/18:5)	0.318275227112839	-1.65165	0.0101601676238251	0.85	3.1048415145979	down
Com_7536_pos	2,4-Dimethylbenzaldehyde	1.43086207664457	0.5168846148104388	0.0108887618171357	0.83	1.33620730381882	up
Com_8873_neg	PC (20:4/20:4)	0.479009201022123	-1.06187	0.0121534248734152	0.83	1.16989320074531	down
Com_15122_pos	N-(9-oxodecyl)acetamide	1.64774977516455	0.7204971736266267	0.013387674368878	0.86	1.40127706709789	up
Com_50942_pos	Zolpidem-d6	1.45227536367118	0.5383150264314575	0.0136631450792033	0.78	1.22240638126876	up
Com_20370_pos	SKK	1.68358389517836	0.7515356143298325	0.0137406063750634	0.8	1.10722545496604	up
Com_15227_pos	Proline-hydroxyproline	0.675597800383029	-0.565763	0.0138987629036692	0.83	2.02772034290769	down
Com_39479_pos	PC (20:3e/17:0)	0.61934180024276	-0.691192	0.0140043363510215	0.79	1.41087901957216	down
Com_16074_pos	Jervine	1.30619428223973	0.38536949809238863	0.0152312294044739	0.8	1.13579915913945	up
Com_34492_pos	Flavin??adenine??dinucleotide	0.550725122235997	-0.860596	0.0157694819116419	0.82	2.42058077501891	down
Com_9199_pos	Limonin	0.744897724475008	-0.424886	0.0159231021068397	0.82	1.71166410173416	down
Com_35393_pos	1-adamantyl(piperidino)methanone	1.4588076882595	0.5447897081487588	0.0163261845729122	0.83	1.57501059475895	up
Com_4723_neg	Lysopc 14:0	1.81010967253953	0.8560771112507435	0.0176647965528026	0.87	2.34695533911634	up
Com_20919_pos	4-[(2-cyclohex-1-enylethyl)amino]-2H-chromen-2-one	1.41978811150148	0.505675638676822	0.0210099385042085	0.83	1.21641233766856	up
Com_15273_neg	cis-gondoic acid	0.324330423833849	-1.62446	0.0223748041652377	0.76	2.90592641182044	down
Com_9565_pos	Phe-Phe	0.603754588282176	-0.727966	0.0226010158066469	0.78	1.28017770265158	down
Com_8836_pos	1-morpholino-3-(4-nitrophenoxy)propan-2-ol	0.631148518712746	-0.663949	0.0232807282909025	0.78	1.32355845201697	down
Com_3485_neg	NAD+	0.489403520575271	-1.0309	0.0241119343362777	0.82	2.61188502755154	down
Com_24237_pos	LPE 17:0	1.64555477603469	0.7185740506484224	0.0246070132623334	0.8	1.72376430332141	up
Com_14607_pos	Lysopc 18:2	1.20741150695297	0.27191745559645336	0.0281702002999335	0.77	1.07353463195955	up
Com_4732_neg	LysoPC 12:1	0.657870485571541	-0.604125	0.0292125955678566	0.85	1.15663477202225	down
Com_22061_pos	NADH	0.597002274977817	-0.744192	0.0295679818867129	0.78	1.87818406139301	down
Com_20_neg	Xanthine	0.572657757437019	-0.804255	0.0302627033473141	0.76	1.24285181603496	down
Com_23627_pos	Cyclohexaneacetic acid	1.3573116507281	0.44075201429984606	0.0303688159836838	0.77	1.73352842319882	up
Com_18423_pos	Genistein	0.81735077908829	-0.290973	0.0317059115633889	0.75	1.49065179744236	down
Com_931_neg	N-Acetyl-aspartic acid	0.364351732279601	-1.4566	0.0344870800540061	0.77	2.43570896889271	down
Com_422_neg	N-Acetyl-D-glucosamine 6-phosphate	0.579736658546652	-0.78653	0.0348953607610771	0.77	2.67153647895299	down
Com_27138_pos	PE (19:2/19:2)	1.7718743280921	0.8252762829743	0.0349635372625839	0.74	2.66836729042928	up
Com_72568_pos	L-Glutamate	1.20419540714504	0.26806952004162304	0.0357447562847638	0.77	1.41692732130969	up
Com_3529_neg	3-amino-1H-pyrazolo[4,3-c]pyridine-4,6-diol	2.84794338673434	1.50992046776168	0.0378913392787567	0.75	1.09714395900978	up
Com_43713_pos	ACar 20:2	0.252565630063497	-1.98527	0.0393731804385968	0.79	2.79139430163644	down
Com_432_neg	Adenosine	0.608763316973488	-0.716047	0.0398140178474794	0.8	2.19124473996646	down
Com_788_pos	12,13-EODE	1.54036013824843	0.6232676943761968	0.040408944054745	0.83	1.81141668098349	up
Com_11408_pos	cis-7-Hexadecenoic Acid	1.32993522991293	0.4113559857574389	0.0405288971064314	0.78	2.10273862450027	up
Com_9437_neg	Phenylacetylglutamine	0.562426442014243	-0.830264	0.0411934183673702	0.76	1.20746017862796	down
Com_8919_pos	3-(1,3-benzoxazol-2-ylthio)-5,5-dimethylcyclohex-2-en-1-one	1.43757650929203	0.5236387398058022	0.0424519236504216	0.73	1.58894942990563	up
Com_12618_neg	glutathione disulfide	0.615139697252886	-0.701014	0.0437169530487432	0.77	1.95810988341548	down
Com_7531_neg	LPC 20:2	0.388784182879483	-1.36296	0.0438179344282239	0.76	1.72705295646506	down
Com_10475_pos	All trans-Retinal	1.29598466494955	0.37404864728725357	0.044453001127224	0.78	1.19833616927449	up
Com_23292_pos	Kahweol	1.28766421517985	0.3647564302129853	0.0444993912215403	0.74	1.20792704056897	up
Com_4577_pos	4,5-Dicaffeoylquinic acid	2.54802076866026	1.349377036903888	0.0468423856043471	0.7	1.74825657318562	up
Com_3797_pos	ACar 16:1	0.1748624748192	-2.51571	0.0498649437450715	0.76	2.58265277434983	down
Com_37924_pos	Lysopc 18:3	1.35882467740043	0.442359324124526	0.0499794918532914	0.76	1.42269188518326	up
