# Supplementary material for: Integrated transcriptomic and metabolomic analyses reveal the regulatory mechanism of subcutaneous fat deposition in Baicheng Oil chickens
Source: Poult Sci. 2026 Apr 2;105(7):106894. doi: 10.1016/j.psj.2026.106894 (PMC13090636; doi:10.1016/j.psj.2026.106894)
Supplement: Supplementary file 9 [file mmc9.xlsx]

## Sheet: FHG vs FLG
Table S8-1. KEGG enrichment analysis of DEMs between FHG and FLG groups
MapID	MapTitle	Pvalue	x	y	n	N	EnrichDirect	MetaIDs	kegg_cpd_id
neg_map00230	Purine metabolism	0.0254901960784314	2	14	2	85	Over	Adenosine; Guanosine	cpd:C00212,cpd:C00387
neg_map04270	Vascular smooth muscle contraction	0.0467787114845938	1	2	2	85	Over	Adenosine	cpd:C00212
neg_map04080	Neuroactive ligand-receptor interaction	0.092436974789916	1	4	2	85	Over	Adenosine	cpd:C00212
neg_map01100	Metabolic pathways	1	2	68	2	85	Over	Adenosine; Guanosine	cpd:C00212,cpd:C00387
pos_map00760	Nicotinate and nicotinamide metabolism	0.0647608725104999	1	4	2	122	Over	beta-Nicotinamide adenine dinucleotide phosphate	cpd:C00006
pos_map00230	Purine metabolism	0.111908955426094	1	7	2	122	Over	Guanine	cpd:C00242
pos_map00480	Glutathione metabolism	0.111908955426094	1	7	2	122	Over	beta-Nicotinamide adenine dinucleotide phosphate	cpd:C00006
pos_map01100	Metabolic pathways	1	2	93	2	122	Over	Guanine; beta-Nicotinamide adenine dinucleotide phosphate	cpd:C00242,cpd:C00006

## Sheet: FHP vs FLP
Table S8-2. KEGG enrichment analysis of DEMs between FHP and FLP groups
MapID	MapTitle	Pvalue	x	y	n	N	EnrichDirect	MetaIDs	kegg_cpd_id
pos_map00190	Oxidative phosphorylation	0.00596125186289121	2	3	6	122	Over	Reduced nicotinamide adenine dinucleotide; NADH	cpd:C00004,cpd:C00004
pos_map04020	Calcium signaling pathway	0.00596125186289121	2	3	6	122	Over	Reduced nicotinamide adenine dinucleotide; NADH	cpd:C00004,cpd:C00004
pos_map00232	Caffeine metabolism	0.0963284107844466	1	2	6	122	Over	Theobromine	cpd:C07480
pos_map00524	Neomycin, kanamycin and gentamicin biosynthesis	0.0963284107844466	1	2	6	122	Over	L-Glutamate	cpd:C00025
pos_map00430	Taurine and hypotaurine metabolism	0.141511990245224	1	3	6	122	Over	L-Glutamate	cpd:C00025
pos_map00471	D-Glutamine and D-glutamate metabolism	0.141511990245224	1	3	6	122	Over	L-Glutamate	cpd:C00025
pos_map00630	Glyoxylate and dicarboxylate metabolism	0.141511990245224	1	3	6	122	Over	L-Glutamate	cpd:C00025
pos_map00650	Butanoate metabolism	0.141511990245224	1	3	6	122	Over	L-Glutamate	cpd:C00025
pos_map00910	Nitrogen metabolism	0.141511990245224	1	3	6	122	Over	L-Glutamate	cpd:C00025
pos_map00220	Arginine biosynthesis	0.226248094896992	1	5	6	122	Over	L-Glutamate	cpd:C00025
pos_map00250	Alanine, aspartate and glutamate metabolism	0.226248094896992	1	5	6	122	Over	L-Glutamate	cpd:C00025
pos_map00860	Porphyrin and chlorophyll metabolism	0.265927679774069	1	6	6	122	Over	L-Glutamate	cpd:C00025
pos_map00480	Glutathione metabolism	0.30389693771679	1	7	6	122	Over	L-Glutamate	cpd:C00025
pos_map01100	Metabolic pathways	0.333868804101177	6	93	6	122	Over	Theobromine; Naringeninchalcone; Reduced nicotinamide adenine dinucleotide; NADH; Styrene; L-Glutamate	cpd:C07480,cpd:C06561,cpd:C00004,cpd:C00004,cpd:C07083,cpd:C00025
pos_map00970	Aminoacyl-tRNA biosynthesis	0.340215358357653	1	8	6	122	Over	L-Glutamate	cpd:C00025
pos_map00330	Arginine and proline metabolism	0.374940865812513	1	9	6	122	Over	L-Glutamate	cpd:C00025
pos_map00340	Histidine metabolism	0.374940865812513	1	9	6	122	Over	L-Glutamate	cpd:C00025
neg_map00010	Glycolysis / Gluconeogenesis	0.0823529411764706	1	1	7	85	Over	Acetyl-CoA	cpd:C00024
neg_neg_map00072	Synthesis and degradation of ketone bodies	0.0823529411764706	1	1	7	85	Over	Acetyl-CoA	cpd:C00024
neg_neg_map00280	Valine, leucine and isoleucine degradation	0.0823529411764706	1	1	7	85	Over	Acetyl-CoA	cpd:C00024
neg_map00360	Phenylalanine metabolism	0.100486097491362	2	7	7	85	Over	Acetyl-CoA; Phenylacetylglutamine	cpd:C00024,cpd:C04148
neg_map00480	Glutathione metabolism	0.100486097491362	2	7	7	85	Over	glutathione disulfide; Acetyl-CoA	cpd:C00127,cpd:C00024
neg_map00062	Fatty acid elongation	0.158823529411765	1	2	7	85	Over	Acetyl-CoA	cpd:C00024
neg_map00071	Fatty acid degradation	0.158823529411765	1	2	7	85	Over	Acetyl-CoA	cpd:C00024
neg_map00232	Caffeine metabolism	0.158823529411765	1	2	7	85	Over	Xanthine	cpd:C00385
neg_map00290	Valine, leucine and isoleucine biosynthesis	0.158823529411765	1	2	7	85	Over	Acetyl-CoA	cpd:C00024
neg_map00310	Lysine degradation	0.158823529411765	1	2	7	85	Over	Acetyl-CoA	cpd:C00024
neg_map00380	Tryptophan metabolism	0.158823529411765	1	2	7	85	Over	Acetyl-CoA	cpd:C00024
neg_map00730	Thiamine metabolism	0.158823529411765	1	2	7	85	Over	NAD+	cpd:C00003
neg_map04270	Vascular smooth muscle contraction	0.158823529411765	1	2	7	85	Over	Adenosine	cpd:C00212
neg_map00410	beta-Alanine metabolism	0.229766123316797	1	3	7	85	Over	Acetyl-CoA	cpd:C00024
neg_map00430	Taurine and hypotaurine metabolism	0.229766123316797	1	3	7	85	Over	Acetyl-CoA	cpd:C00024
neg_map00562	Inositol phosphate metabolism	0.229766123316797	1	3	7	85	Over	Acetyl-CoA	cpd:C00024
neg_map00620	Pyruvate metabolism	0.229766123316797	1	3	7	85	Over	Acetyl-CoA	cpd:C00024
neg_map04216	Ferroptosis	0.229766123316797	1	3	7	85	Over	glutathione disulfide	cpd:C00127
neg_map04080	Neuroactive ligand-receptor interaction	0.295517795716582	1	4	7	85	Over	Adenosine	cpd:C00212
neg_map00230	Purine metabolism	0.324339576411371	2	14	7	85	Over	Xanthine; Adenosine	cpd:C00385,cpd:C00212
neg_map00190	Oxidative phosphorylation	0.356398973864532	1	5	7	85	Over	NAD+	cpd:C00003
neg_map00020	Citrate cycle (TCA cycle)	0.412714063651385	1	6	7	85	Over	Acetyl-CoA	cpd:C00024
neg_map00061	Fatty acid biosynthesis	0.412714063651385	1	6	7	85	Over	Acetyl-CoA	cpd:C00024
neg_map00760	Nicotinate and nicotinamide metabolism	0.412714063651385	1	6	7	85	Over	NAD+	cpd:C00003
neg_map00520	Amino sugar and nucleotide sugar metabolism	0.464752058011389	1	7	7	85	Over	N-Acetyl-D-glucosamine 6-phosphate	cpd:C00357
